# Supplementary material for: Supplementation with Astragalus Root Powder Promotes Rumen Microbiota Density and Metabolome Interactions in Lambs
Source: Animals (Basel). 2024 Mar 2;14(5):788. doi: 10.3390/ani14050788 (PMC10931105; doi:10.3390/ani14050788)
Supplement: Supplementary file 1 [file animals-14-00788-s001.zip]

Archive with 4 entries (4 files):
- Data S1 Microbial composition.xlsx
- Data S2 Microbial differential metabolites(positive ion mode).xlsx
- Data S3 Microbial differential metabolites(negative ion mode).xlsx
- Figure S1.pdf
