# Supplementary material for: Supplementation with Astragalus Root Powder Promotes Rumen Microbiota Density and Metabolome Interactions in Lambs
Source: Animals (Basel). 2024 Mar 2;14(5):788. doi: 10.3390/ani14050788 (PMC10931105; doi:10.3390/ani14050788)
Supplement: Supplementary file 1 [file animals-14-00788-s001.zip › Data S1 Microbial composition.xlsx]

## Sheet: Sheet1
phylum	Mean(HQ)	Variance(HQ)	Std.err(HQ)	Mean(KB)	Variance(KB)	Std.err(KB)	P value	Q value
Actinobacteriota	0.00408	1.12e-07	0.00015	0.0117	5.75e-07	0.000339	0	0
Bacteroidota	0.459	0.000157	0.00561	0.385	0.000105	0.00458	0.000533	0.00373
Patescibacteria	0.00517	4.6e-07	0.000303	0.0133	3.55e-06	0.000842	0.00107	0.00498
Fibrobacterota	0.0329	4.5e-05	0.003	0.0161	1.87e-05	0.00193	0.0026	0.00828
Synergistota	0.00153	4.07e-08	9.02e-05	0.00247	1.67e-07	0.000183	0.00313	0.00828
Cyanobacteria	3.19e-05	9.89e-10	1.41e-05	0.00034	2.46e-08	7.02e-05	0.00367	0.00828
Firmicutes	0.427	5.02e-05	0.00317	0.466	0.000406	0.00901	0.0042	0.00828
Elusimicrobiota	0.000152	2.06e-09	2.03e-05	4.38e-05	1.49e-09	1.73e-05	0.00473	0.00828
Verrucomicrobiota	0.00718	5.38e-07	0.000328	0.0103	2.67e-06	0.00073	0.0056	0.00871
unclassified_Bacteria	0.00039	1.15e-08	4.81e-05	0.000224	1.09e-08	4.68e-05	0.0333	0.0467
Spirochaetota	0.0617	3.84e-05	0.00277	0.0913	0.000884	0.0133	0.0569	0.0687
Chloroflexi	0.000103	1.54e-09	1.76e-05	0.00197	3.69e-06	0.000859	0.0589	0.0687
Proteobacteria	0.00055	2.56e-08	7.16e-05	0.000435	6.12e-07	0.00035	0.741	0.798
Desulfobacterota	0.000638	9.82e-09	4.43e-05	0.000635	2.38e-08	6.9e-05	0.915	0.915
genus	Mean(HQ)	Variance(HQ)	Std.err(HQ)	Mean(KB)	Variance(KB)	Std.err(KB)	P value	Q value
Moryella	0.00587	4.95e-08	9.95e-05	0.0145	1.7e-07	0.000184	0	0
Veillonellaceae_UCG_001	0.00986	4.13e-07	0.000287	0.00247	1.49e-07	0.000173	6.3e-05	0.00397
Succiniclasticum	0.055	1.33e-05	0.00163	0.0113	8.2e-06	0.00128	0.000126	0.00529
UCG_004	0.00211	9.69e-08	0.000139	0.00544	1.26e-07	0.000159	0.000189	0.00595
unclassified_Clostridia_vadinBB60_group	0.000215	4.69e-09	3.06e-05	0.000949	7.92e-09	3.98e-05	0.000252	0.00635
Prevotella	0.236	0.000306	0.00782	0.112	0.000107	0.00462	0.000315	0.00661
unclassified_F082	0.0263	1.81e-05	0.0019	0.111	0.000189	0.00614	0.000378	0.0068
unclassified_Christensenellaceae	0.00837	2.91e-07	0.000241	0.00471	9.47e-08	0.000138	0.000441	0.00694
unclassified_Eggerthellaceae	0.000486	2.3e-09	2.14e-05	0.00154	3.02e-08	7.77e-05	0.000504	0.00706
unclassified_Anaerovoracaceae	0.00114	2.57e-08	7.17e-05	0.00336	1.22e-07	0.000156	0.000567	0.00714
Family_XIII_AD3011_group	0.00321	3.67e-08	8.56e-05	0.00577	1.61e-07	0.000179	0.00063	0.00722
unclassified_Erysipelotrichaceae	0.00182	2.8e-08	7.48e-05	0.00368	7.55e-08	0.000123	0.000693	0.00728
Christensenellaceae_R_7_group	0.027	2.3e-06	0.000678	0.0465	1.07e-05	0.00146	0.000756	0.00733
unclassified_Clostridia_UCG_014	0.0157	1.33e-06	0.000516	0.00765	9.02e-07	0.000425	0.000819	0.00737
unclassified_Marinifilaceae	8.97e-05	6.46e-10	1.14e-05	0.000518	6e-09	3.46e-05	0.000882	0.00741
Coprococcus	1.94e-05	5.91e-11	3.44e-06	0.000125	3.69e-10	8.59e-06	0.000945	0.00744
Olsenella	0.000164	3.01e-09	2.45e-05	0.00186	1.22e-07	0.000156	0.00101	0.00747
Lachnospiraceae_UCG_006	0.00129	1.57e-08	5.61e-05	0.00215	1.61e-08	5.67e-05	0.00107	0.0075
unclassified_Ruminococcaceae	0.00287	1.34e-07	0.000164	0.00559	2.03e-07	0.000201	0.00113	0.00752
DNF00809	0.00152	3.21e-08	8.01e-05	0.00274	3.75e-08	8.66e-05	0.0012	0.00754
unclassified_Bifidobacteriaceae	0.000595	1.96e-08	6.26e-05	0.00388	4.89e-07	0.000313	0.00126	0.00756
Blautia	0.000793	7.16e-09	3.78e-05	0.00234	1.09e-07	0.000148	0.00132	0.00758
unclassified_Clostridia	0.0436	2.72e-05	0.00233	0.105	0.000159	0.00565	0.00139	0.00759
unclassified_Rikenellaceae	9.36e-05	7.69e-10	1.24e-05	0.000476	6.46e-09	3.6e-05	0.00145	0.00761
uncultured_rumen_bacterium	0.0765	2.37e-05	0.00218	0.049	1.4e-05	0.00167	0.00151	0.00762
Marvinbryantia	0.0014	1.41e-07	0.000168	0.00349	9.41e-08	0.000137	0.00157	0.00763
unclassified_Lachnospiraceae	0.0143	2.67e-07	0.000231	0.0216	2.67e-06	0.000731	0.00164	0.00764
Enterorhabdus	0.000109	2.32e-09	2.15e-05	0.000411	2.73e-09	2.34e-05	0.0017	0.00765
Papillibacter	0.00475	1.1e-06	0.000468	0.000298	1.95e-08	6.24e-05	0.00176	0.00766
Lachnospiraceae_UCG_002	0.00138	2.9e-08	7.62e-05	0.00268	6.95e-08	0.000118	0.00183	0.00767
Candidatus_Saccharimonas	0.00517	4.6e-07	0.000303	0.0133	3.55e-06	0.000842	0.00189	0.00768
Syntrophococcus	0.000377	8.52e-10	1.31e-05	0.00125	4.76e-08	9.76e-05	0.00195	0.00769
Lachnospiraceae_AC2044_group	0.0107	6.91e-06	0.00118	0.000313	5.22e-10	1.02e-05	0.00202	0.0077
unclassified_Prevotellaceae	0.0185	9.06e-06	0.00135	0.00602	1.29e-06	0.000508	0.00208	0.0077
probable_genus_10	0.00453	8.5e-07	0.000412	0.000686	1.31e-07	0.000162	0.00214	0.00771
Lachnoclostridium	0.029	3.6e-05	0.00268	0.00589	8.7e-07	0.000417	0.0022	0.00772
unclassified_Hungateiclostridiaceae	0.000528	2.09e-08	6.47e-05	0.00211	1.52e-07	0.000174	0.00227	0.00772
uncultured_Verrucomicrobia_bacterium	0.000135	1.33e-09	1.63e-05	0	0	0	0.00233	0.00773
[Eubacterium]_ventriosum_group	0.000985	3.54e-08	8.41e-05	0.00291	2.4e-07	0.000219	0.00239	0.00773
[Ruminococcus]_gauvreauii_group	0.00147	2.41e-07	0.000219	0.00347	1.2e-07	0.000155	0.00251	0.00791
[Eubacterium]_hallii_group	9e-05	3.02e-10	7.77e-06	0.000404	8.87e-09	4.21e-05	0.00257	0.00791
Selenomonas	0.0012	7.66e-08	0.000124	0.000292	4.11e-09	2.87e-05	0.00264	0.00791
Desulfovibrio	0.000247	4.1e-09	2.86e-05	2.84e-05	5.67e-10	1.06e-05	0.0027	0.00791
Rikenellaceae_RC9_gut_group	0.0672	9.44e-06	0.00137	0.0876	3.15e-05	0.00251	0.00276	0.00791
Defluviitaleaceae_UCG_011	0.000936	4.03e-08	8.97e-05	0.00216	1.09e-07	0.000148	0.00283	0.00791
Monoglobus	0.000834	5.35e-08	0.000103	7.3e-05	4.94e-09	3.14e-05	0.00289	0.00792
Pseudobutyrivibrio	0.00078	4.05e-08	9e-05	9.99e-05	7.19e-09	3.79e-05	0.00295	0.00792
Lachnospiraceae_UCG_008	0.00234	6.49e-08	0.000114	0.0039	1.99e-07	0.000199	0.00302	0.00792
[Eubacterium]_ruminantium_group	0.00362	8.2e-07	0.000405	0.000814	4.58e-08	9.57e-05	0.00308	0.00792
Succinivibrio	0.000257	8.31e-09	4.08e-05	0	0	0	0.00314	0.00792
unclassified_p_251_o5	0.00328	4.45e-08	9.43e-05	0.00625	1.18e-06	0.000485	0.00327	0.00806
Saccharofermentans	0.0221	9.51e-06	0.00138	0.0545	0.000144	0.00536	0.00333	0.00806
Anaerovibrio	0.000555	3.15e-08	7.94e-05	8.78e-05	1.03e-09	1.43e-05	0.00339	0.00806
unclassified_[Clostridium]_methylpentosum_group	8.65e-05	3.16e-09	2.51e-05	0.000738	6.52e-08	0.000114	0.00346	0.00806
Desulfobulbus	0.000194	3.98e-09	2.82e-05	0.000432	5.57e-09	3.34e-05	0.00352	0.00806
Anaerofustis	0.00029	4.79e-09	3.09e-05	0.000607	1.32e-08	5.15e-05	0.0037	0.00832
[Eubacterium]_nodatum_group	0.000918	6.37e-09	3.57e-05	0.00154	6.36e-08	0.000113	0.00376	0.00832
Ruminococcus	0.00723	8.22e-07	0.000405	0.00461	4.57e-07	0.000302	0.00386	0.00836
Erysipelotrichaceae_UCG_008	0.000361	3.98e-09	2.82e-05	0.000797	3.22e-08	8.03e-05	0.00392	0.00836
Lachnospiraceae_NK3A20_group	0.0129	4.03e-07	0.000284	0.00927	2.12e-06	0.000651	0.00398	0.00836
UCG_005	0.00559	4.44e-07	0.000298	0.00771	4.36e-07	0.000295	0.00405	0.00836
unclassified_RF39	0.00149	4e-08	8.94e-05	0.00222	6.59e-08	0.000115	0.00417	0.00845
[Anaerorhabdus]_furcosa_group	0.00114	1.43e-08	5.34e-05	0.00174	5.95e-08	0.000109	0.00423	0.00845
Lachnospiraceae_XPB1014_group	0.0262	8.13e-06	0.00128	0.0171	9.04e-06	0.00134	0.00429	0.00845
Butyrivibrio	0.00615	3.15e-06	0.000794	0.00225	8.41e-08	0.00013	0.0044	0.00853
Fibrobacter	0.0329	4.5e-05	0.003	0.0161	1.87e-05	0.00193	0.0045	0.00858
Roseburia	7.77e-05	1.05e-09	1.45e-05	0.000461	3.27e-08	8.08e-05	0.00457	0.00858
unclassified_Muribaculaceae	0.0162	3.51e-05	0.00265	0.00374	4.17e-07	0.000289	0.00463	0.00858
Fretibacterium	0.00153	4.07e-08	9.02e-05	0.00247	1.67e-07	0.000183	0.0048	0.00876
Incertae_Sedis	0.000167	1.67e-09	1.83e-05	0.000416	1.3e-08	5.09e-05	0.00487	0.00876
CAG_352	6.09e-05	8.98e-10	1.34e-05	0.000188	3.16e-09	2.51e-05	0.00506	0.00897
Bacteroidales_bacterium_Bact_22	0.000425	1.77e-09	1.88e-05	0.000971	7.49e-08	0.000122	0.00517	0.00905
Atopobium	0.00027	1.81e-09	1.9e-05	0.000477	1e-08	4.48e-05	0.00552	0.00953
uncultured_Clostridia_bacterium	2.27e-05	8.67e-11	4.17e-06	0.000119	2.61e-09	2.29e-05	0.00602	0.0102
Endomicrobium	0.000152	2.06e-09	2.03e-05	4.38e-05	1.49e-09	1.73e-05	0.00618	0.0104
unclassified_Coriobacteriales	0.000151	2.26e-09	2.13e-05	0.000371	1.27e-08	5.04e-05	0.00624	0.0104
Bifidobacterium	0.000476	6.1e-08	0.00011	2.56e-05	2.41e-09	2.19e-05	0.00637	0.0104
Prevotellaceae_Ga6A1_group	0.000255	1.4e-08	5.29e-05	0.000566	1.66e-08	5.76e-05	0.00666	0.0108
unclassified_[Eubacterium]_coprostanoligenes_group	0.00967	9.53e-07	0.000437	0.00759	4.48e-07	0.000299	0.00683	0.0109
unclassified_WCHB1_41	0.00045	2.14e-09	2.07e-05	0.000954	8.1e-08	0.000127	0.0069	0.0109
Anaeroplasma	0.000277	1.98e-09	1.99e-05	0.000113	7.18e-09	3.79e-05	0.00706	0.011
unclassified_Selenomonadaceae	0.00183	1.88e-07	0.000194	0.00118	6.65e-09	3.65e-05	0.0104	0.0159
Prevotellaceae_UCG_001	0.00979	2.17e-06	0.000659	0.00724	1.14e-06	0.000477	0.0113	0.0172
Prevotellaceae_UCG_004	0.000403	3.57e-08	8.45e-05	0.000129	2.73e-09	2.34e-05	0.0115	0.0173
Acetitomaculum	0.00199	4.77e-08	9.77e-05	0.00291	4.87e-07	0.000312	0.0181	0.0269
Erysipelotrichaceae_UCG_009	0.000406	1.76e-08	5.93e-05	0.000673	2.81e-08	7.49e-05	0.0195	0.0286
uncultured_rumen_bacterium_4C0d_9	0.000377	4.49e-10	9.48e-06	0.000505	1.03e-08	4.54e-05	0.0206	0.0299
Prevotellaceae_UCG_003	0.00701	1.35e-06	0.000519	0.00558	6.5e-08	0.000114	0.0234	0.0335
unclassified_Bacteroidales_RF16_group	0.000726	3.75e-08	8.66e-05	0.00107	4.48e-08	9.47e-05	0.0245	0.0347
Paludicola	8.06e-05	2.12e-09	2.06e-05	0.000188	6.66e-09	3.65e-05	0.0302	0.0423
unclassified_Bacteria	0.00039	1.15e-08	4.81e-05	0.000224	1.09e-08	4.68e-05	0.0368	0.051
[Eubacterium]_saphenum_group	2.91e-05	1.95e-10	6.25e-06	0.000125	7.77e-09	3.94e-05	0.042	0.0575
unclassified_Marinilabiliaceae	8.38e-05	1.89e-10	6.16e-06	0.000113	5.82e-10	1.08e-05	0.0487	0.0659
unclassified_UCG_010	0.00423	3.55e-07	0.000267	0.00349	1.76e-07	0.000188	0.0544	0.0729
Prevotellaceae_NK3B31_group	0.00711	3.08e-07	0.000248	0.00844	1.44e-06	0.000536	0.0561	0.0744
Lachnospiraceae_ND3007_group	0.00167	6.54e-08	0.000114	0.00224	2.61e-07	0.000228	0.0567	0.0744
Treponema	0.0617	3.84e-05	0.00277	0.0913	0.000884	0.0133	0.0645	0.0837
Flexilinea	0.000103	1.54e-09	1.76e-05	0.00197	3.69e-06	0.000859	0.0651	0.0837
uncultured_rumen_bacterium_5C0d_16	0.000161	6.53e-09	3.61e-05	7.84e-05	1.49e-09	1.73e-05	0.0789	0.1
Lachnospiraceae_FCS020_group	0.000601	1.66e-08	5.77e-05	0.000828	4.58e-08	9.57e-05	0.0808	0.102
Anaerovorax	0.00328	1.28e-07	0.00016	0.00361	1.4e-08	5.29e-05	0.089	0.111
unclassified_Bacteroidales_BS11_gut_group	0.000608	1.95e-07	0.000197	0.000191	2.9e-08	7.61e-05	0.0901	0.111
NK4A214_group	0.0374	3.21e-06	0.000802	0.0422	2.75e-05	0.00234	0.0931	0.114
Lachnospiraceae_UCG_009	0.00113	6.82e-08	0.000117	0.000838	5.28e-08	0.000103	0.101	0.122
uncultured_Erysipelotrichaceae_bacterium	0.000155	1.92e-09	1.96e-05	0.00029	2.34e-08	6.84e-05	0.101	0.122
Mogibacterium	0.000142	1.16e-09	1.52e-05	0.000491	2.05e-07	0.000203	0.129	0.154
unclassified_Peptococcaceae	0.000351	4.8e-09	3.1e-05	0.000445	1.26e-08	5.03e-05	0.152	0.177
unclassified_Atopobiaceae	0.000309	4.89e-09	3.13e-05	0.00038	6.91e-09	3.72e-05	0.175	0.203
U29_B03	0.000886	2.04e-08	6.39e-05	0.000783	8.18e-09	4.04e-05	0.194	0.222
SP3_e08	0.00364	3.53e-07	0.000266	0.00318	3.74e-07	0.000274	0.236	0.268
unclassified_Oscillospirales	0.000424	9.16e-09	4.28e-05	0.000354	1.16e-08	4.81e-05	0.276	0.31
Quinella	0.00102	1.37e-07	0.000166	0.0013	1.87e-07	0.000194	0.282	0.314
[Eubacterium]_brachy_group	0.000109	1.69e-09	1.84e-05	0.000135	1.75e-09	1.87e-05	0.319	0.352
unclassified_Oscillospiraceae	0.00359	1.81e-07	0.00019	0.00336	1.09e-07	0.000147	0.329	0.361
Ruminiclostridium	0.000951	3.25e-08	8.07e-05	0.00086	2.77e-08	7.44e-05	0.398	0.432
UCG_002	0.000462	8.92e-09	4.22e-05	0.000393	3.04e-08	7.8e-05	0.433	0.466
Escherichia_Shigella	6.77e-05	5.62e-10	1.06e-05	0.000144	6.97e-08	0.000118	0.532	0.569
Oribacterium	0.00129	5.32e-08	0.000103	0.00121	3.69e-08	8.59e-05	0.54	0.572
uncultured_Firmicutes_bacterium	8.31e-05	4e-09	2.83e-05	0.000107	5.33e-09	3.26e-05	0.605	0.635
Solobacterium	0.00206	1.23e-07	0.000157	0.00193	2.32e-07	0.000216	0.651	0.678
Akkermansia	0.000113	1.17e-09	1.53e-05	0.000183	1.41e-07	0.000168	0.702	0.725
Bacteroides	5.18e-05	4.8e-10	9.8e-06	7.72e-05	2.98e-08	7.72e-05	0.769	0.788
Klebsiella	0.000226	9.91e-09	4.45e-05	0.000291	2.68e-07	0.000232	0.805	0.818
UCG_007	7.39e-05	9.46e-10	1.38e-05	7.84e-05	2.42e-09	2.2e-05	0.875	0.882
Enterococcus	9.05e-05	2.33e-09	2.16e-05	0.000106	4.84e-08	9.83e-05	0.888	0.888
