# Supplementary material for: Supplementation with Astragalus Root Powder Promotes Rumen Microbiota Density and Metabolome Interactions in Lambs
Source: Animals (Basel). 2024 Mar 2;14(5):788. doi: 10.3390/ani14050788 (PMC10931105; doi:10.3390/ani14050788)
Supplement: Supplementary file 1 [file animals-14-00788-s001.zip › Data S2 Microbial differential metabolites(positive ion mode).xlsx]

## Sheet: Sheet1
#ID	name	HQ1	HQ2	HQ3	HQ4	HQ5	HQ6	KB1	KB2	KB3	KB5	KB6	KB4	KB_vs_HQ_log2FC	KB_vs_HQ_Pvalue	KB_vs_HQ_VIP	KB_vs_HQ_(FC_1_Pvalue_0.05_VIP_1)_regulated	Mass Error (ppm)	Formula	m/z	Retention time (min)	KEGG_annotation	KEGG_pathway_annotation	LM_ID(lipidmaps)	CATEGORY(lipidmaps)	MAIN_CLASS(lipidmaps)	SUB_CLASS	HMDB_ID	CAS	kingdom(HMDB)	super_class(HMDB)	HMDB_taxonomy	sub_class(HMDB)
pos_1	trans-3-Chloro-2-propene-1-ol	205.603	203.364	210.496	145.36	195.598	177.87	194.209	215.241	209.244	178.285	166.674	176.617	-0.00250522	0.979948	0.0131831	unchanged	7.3439	C3H5ClO	130.967	0.0481333	C06611	Chloroalkane and chloroalkene degradation(ko00625);;Metabolic pathways(ko01100);;Microbial metabolism in diverse environments(ko01120)	--	--	--	--	HMDB0060514	--	Organic compounds	Organohalogen compounds	Vinyl halides	Vinyl chlorides
pos_1002	Geranylhydroquinone	94.8261	92.1524	86.8908	90.6836	103.753	103.556	101.406	119.842	109.671	96.9067	97.715	116.698	-0.167442	0.0411004	1.02143	down	-6.58395	C16H22O2	211.147	10.0419	C10793	Ubiquinone and other terpenoid-quinone biosynthesis(ko00130);;Biosynthesis of secondary metabolites(ko01110)	--	--	--	--	--	--	--	--	--	--
pos_1010	DG(15:0/20:3(6,8,11)-OH(5)/0:0)	7932.34	8122.82	7597.23	7639.15	8950.44	8010.68	8524.54	8622.08	8372.29	7985.34	8506.4	8001.12	-0.0516591	0.238788	0.640405	unchanged	-8.91124	C38H68O6	643.485	10.0419	--	--	--	--	--	--	HMDB0295387	--	--	--	--	--
pos_1013	9,10-Dihydroxystearate	356.859	394.083	348.679	428.918	449.185	454.369	472.693	371.158	465.388	488.377	419.812	390.815	-0.10088	0.304017	0.572854	unchanged	-3.10411	C18H36O4	317.268	10.049	C19622	Cutin, suberine and wax biosynthesis(ko00073)	--	--	--	--	HMDB0302281	--	Organic compounds	Lipids and lipid-like molecules	Fatty Acyls	Fatty acids and conjugates
pos_1014	DG(18:1(9Z)-O(12,13)/8:0/0:0)	4949.11	5159.96	4841.1	6826.73	6015.14	5570.28	3768.53	4205.94	3744.36	4392.72	4100.04	4660.61	0.423686	0.00417365	1.36181	up	-0.8318	C29H52O6	461.362	10.049	--	--	--	--	--	--	HMDB0297180	--	--	--	--	--
pos_1016	AM3102	22721.6	27038.3	23458	24552.8	25655.5	25616.4	7720.38	11295.8	8784.44	9403.58	8107.7	9712.32	1.43759	6.90324e-09	1.69235	up	-1.64612	C21H41NO2	340.32	10.0562	--	--	--	--	--	--	--	--	--	--	--	--
pos_1018	DG(13:0/PGF1alpha/0:0)	30171.3	31875.3	29757	30329.6	32177	31347.9	34392.9	33380.6	32476.5	30597.9	33417.9	31542	-0.0767892	0.0379474	1.05388	down	-3.97729	C36H66O8	627.481	10.0562	--	--	--	--	--	--	HMDB0295013	--	--	--	--	--
pos_1019	Betaine aldehyde	37.4571	47.8958	40.861	32.1817	29.9834	35.56	3.06773e-06	8.80833	6.03663	10.2673	3.2469	9.48018	2.56514	6.03994e-06	1.63763	up	7.62141	C5H11NO	102.092	10.0698	C00576	Glycine, serine and threonine metabolism(ko00260);;Metabolic pathways(ko01100)	--	--	--	--	HMDB0001252	7418-61-3	Organic compounds	Organic nitrogen compounds	Organonitrogen compounds	Quaternary ammonium salts
pos_1020	Glutamylarginine	216.906	202.165	198.276	165.407	190.252	191.873	286.446	330.258	271.502	280.198	257.857	257.304	-0.531341	0.000128581	1.54888	down	-4.97928	C11H21N5O5	268.139	10.0698	--	--	--	--	--	--	HMDB0028813	7219-59-2	Organic compounds	Organic acids and derivatives	Carboxylic acids and derivatives	Amino acids, peptides, and analogues
pos_1022	1-Hexadecanol	2749.34	3624.19	2893.84	5956.05	5015.66	5555.82	4432.69	4956.45	4140.67	5174.52	5236.27	6346.29	-0.231608	0.282519	0.58638	unchanged	1.62026	C16H34O	284.295	10.0698	C00823	Fatty acid degradation(ko00071)	LMFA05000061	Fatty Acyls [FA]	Fatty alcohols [FA05]	--	HMDB0003424	36653-82-4	Organic compounds	Lipids and lipid-like molecules	Fatty Acyls	Fatty alcohols
pos_1023	Paullinic acid	119.067	94.375	91.2589	108.389	91.4271	96.8589	75.9632	117.662	100.985	97.9321	103.22	130.391	-0.0582504	0.652221	0.223059	unchanged	-2.57618	C20H38O2	333.276	10.0698	C21946	--	LMFA01030367	Fatty Acyls [FA]	Fatty Acids and Conjugates [FA01]	Unsaturated fatty acids [FA0103]	HMDB0035159	17735-94-3	Organic compounds	Lipids and lipid-like molecules	Fatty Acyls	Fatty acids and conjugates
pos_1028	DL-Ornithino-L-alanine	55.3777	45.6974	54.7984	53.475	37.809	48.7944	60.8076	44.45	46.2133	38.315	36.4073	52.1437	0.0885305	0.540241	0.314815	unchanged	-6.74141	C8H17N3O4	202.117	10.084	--	--	--	--	--	--	HMDB0029448	25693-39-4	Organic compounds	Organic acids and derivatives	Carboxylic acids and derivatives	Amino acids, peptides, and analogues
pos_1029	9,10-EOT	465.054	493.758	399.476	453.466	550.029	502.197	544.249	517.654	475.332	591.917	529.851	490.306	-0.137014	0.107646	0.846437	unchanged	9.48802	C18H28O3	275.203	10.0769	C16324	alpha-Linolenic acid metabolism(ko00592);;Biosynthesis of secondary metabolites(ko01110)	--	--	--	--	--	--	--	--	--	--
pos_1031	4,4alpha,5,6-Tetrahydro-7-methyl-2(3H)-naphthalenone	629.883	485.509	494.981	609.461	780.634	628.104	931.348	727.716	669.646	813.581	857.759	863.453	-0.422594	0.00600603	1.27576	down	10.4707	C11H14O	363.175	10.084	--	--	--	--	--	--	HMDB0039803	34545-88-5	Organic compounds	Organic oxygen compounds	Organooxygen compounds	Carbonyl compounds
pos_1035	3,5-Dihydroxyergosta-7,22-dien-6-one	1895.77	1925.88	1647.21	1963.24	2110.1	1856.11	2066.34	2381.12	2066.58	2187.91	2392.86	2264.74	-0.229051	0.00342	1.30988	down	-2.74054	C28H44O3	393.314	10.084	--	--	--	--	--	--	HMDB0031953	--	Organic compounds	Lipids and lipid-like molecules	Steroids and steroid derivatives	Ergostane steroids
pos_1036	3alpha,11beta,21-Trihydroxy-20-oxo-5beta-pregnan-18-al	56.9265	24.9861	34.7945	16.5026	31.3832	36.1109	87.6962	120.152	67.7172	76.903	60.8084	85.657	-1.31378	0.000976733	1.43899	down	20.4551	C21H32O5	403.196	10.0769	C05474	Steroid hormone biosynthesis(ko00140)	LMST02030275	Sterol Lipids [ST]	Steroids [ST02]	C21 steroids (gluco/mineralocorticoids, progestogins) and derivatives [ST0203]	HMDB0006753	--	Organic compounds	Lipids and lipid-like molecules	Steroids and steroid derivatives	Hydroxysteroids
pos_1040	Pyrophaeophorbide a	118212	100772	100136	94281.8	111968	101040	138805	186429	140533	158410	131163	161435	-0.549458	0.0011294	1.47293	down	2.45576	C33H34N4O3	535.272	10.0769	--	--	--	--	--	--	HMDB0031150	24533-72-0	Organic compounds	Organoheterocyclic compounds	Tetrapyrroles and derivatives	Chlorins
pos_1042	5,6,7,8-tetrahydrofolyl-L-glutamic acid	282.422	231.058	291.728	442.332	376.38	289.033	210.762	191.232	163.615	195.273	208.374	183.493	0.730723	0.00883722	1.33413	up	37.1622	C24H30N8O9	597.224	10.0769	--	--	--	--	--	--	--	--	--	--	--	--
pos_1044	DG(16:0/PGJ2/0:0)	331165	330191	531758	139326	150351	148365	751338	237372	170186	118937	522690	341002	-0.392745	0.48681	0.400559	unchanged	3.70016	C39H66O7	647.491	10.0769	--	--	--	--	--	--	HMDB0295463	--	--	--	--	--
pos_1045	beta-D-Gentiobiosyl crocetin	17530.7	17501.1	18258.3	26618.4	24991.8	19223.4	13203.4	13980.1	10659.4	14016.7	14774.8	12007.8	0.658401	0.00443528	1.37699	up	6.00932	C32H44O14	653.284	10.0769	C19869	Biosynthesis of various plant secondary metabolites(ko00999);;Metabolic pathways(ko01100);;Biosynthesis of secondary metabolites(ko01110)	--	--	--	--	--	--	--	--	--	--
pos_1046	Cinanserin	108.659	144.911	121.338	281.826	264.55	187.197	64.1558	111.373	87.4902	156.708	162.017	80.0427	0.744147	0.0634252	0.97083	unchanged	-19.9664	C20H24N2OS	698.342	10.0769	--	--	--	--	--	--	HMDB0250258	--	Organic compounds	Phenylpropanoids and polyketides	Cinnamic acids and derivatives	Cinnamic acid amides
pos_1057	geneticin	3700.1	3404.5	3041.4	4086.95	4623.21	3894.22	3838.54	4048.64	3451.85	4156.33	3789.33	4036	-0.0357188	0.711899	0.20849	unchanged	25.7699	C20H40N4O10	497.295	10.0912	C17703	Neomycin, kanamycin and gentamicin biosynthesis(ko00524);;Biosynthesis of secondary metabolites(ko01110)	--	--	--	--	HMDB0242565	--	Organic compounds	Organic oxygen compounds	Organooxygen compounds	Carbohydrates and carbohydrate conjugates
pos_1059	PE(16:0/19:0)	24301.1	26815.3	23289.7	15167.2	18676.5	21291.1	22466.5	22185.4	18655.1	20806.2	19337.4	21877.4	0.0476984	0.712887	0.20364	unchanged	8.32489	C40H80NO8P	756.557	10.0912	--	--	LMGP02010173	Glycerophospholipids [GP]	Glycerophosphoethanolamines [GP02]	Diacylglycerophosphoethanolamines [GP0201]	--	--	--	--	--	--
pos_1060	PC(18:2(9Z,12Z)/16:0)	122543	424625	437626	123938	131740	140025	359383	335212	260441	198803	186031	149017	-0.109045	0.809758	0.155423	unchanged	1.96066	C42H80NO8P	758.571	10.0912	--	--	LMGP01010932	Glycerophospholipids [GP]	Glycerophosphocholines [GP01]	Diacylglycerophosphocholines [GP0101]	HMDB0008133	--	Organic compounds	Lipids and lipid-like molecules	Glycerophospholipids	Glycerophosphocholines
pos_1062	SM(d20:1/PGD1)	13490.7	14199.7	13744.9	13217.8	15216.1	13824.7	15944	15387	14478.9	14546.5	14769	13965.6	-0.0901608	0.0516308	0.998455	unchanged	17.4072	C45H85N2O9P	867.619	10.0912	--	--	--	--	--	--	HMDB0290759	--	--	--	--	--
pos_1066	DG(14:1(9Z)/16:0/0:0)	40565.2	49267.2	38801.1	32716	40033.4	32050.7	35875.5	39611.4	33331.7	32791.6	33423.4	38932.1	0.125633	0.28971	0.575694	unchanged	-10.8807	C33H62O5	503.44	10.0983	--	--	--	--	--	--	HMDB0007040	--	Organic compounds	Lipids and lipid-like molecules	Glycerolipids	Diradylglycerols
pos_1070	PE(20:5(5Z,8Z,11Z,14Z,17Z)/22:0)	10883.4	13043.7	11652.3	13634.4	14544.8	11034	13630.2	22228.3	21837.8	13723.7	14771.2	15524.2	-0.443573	0.039906	1.07658	down	24.8807	C47H84NO8P	786.6	10.0983	--	--	LMGP02010987	Glycerophospholipids [GP]	Glycerophosphoethanolamines [GP02]	Diacylglycerophosphoethanolamines [GP0201]	HMDB0009468	--	Organic compounds	Lipids and lipid-like molecules	Glycerophospholipids	Glycerophosphoethanolamines
pos_1071	PC(P-18:0/PGJ2)	4268.32	4777.09	4492.08	3814.33	4468.84	4065.11	4788.27	4604.52	4649.3	4318.85	4474.4	4344.64	-0.0703854	0.211852	0.691673	unchanged	2.14071	C46H82NO9P	865.608	10.0983	--	--	--	--	--	--	HMDB0289561	--	--	--	--	--
pos_1077	1,10-Nonacosanediol	4664.18	5229.94	3397.25	3077.34	3946.57	3269.92	3289.59	3585.71	2973.4	3311.54	3088.21	4635.58	0.175482	0.320414	0.540661	unchanged	-0.0988089	C29H60O2	463.449	10.1126	--	--	--	--	--	--	HMDB0030612	180005-29-2	Organic compounds	Lipids and lipid-like molecules	Fatty Acyls	Fatty alcohols
pos_1082	Cer(d17:1/LTE4)	16288.7	14300.4	12950.7	15152	16076	16598.9	18930.4	16250.2	17765.2	14073.1	16322.5	16540.9	-0.128562	0.137892	0.786158	unchanged	1.53414	C40H70N2O6S	671.483	10.1054	--	--	--	--	--	--	HMDB0289906	--	--	--	--	--
pos_1085	beta-D-Galactose	25.5522	19.155	16.1909	0.890718	23.426	5.1504	43.6892	60.3923	42.131	47.8081	53.9798	80.0883	-1.86025	0.000337199	1.48665	down	9.2548	C6H12O6	145.051	10.1197	C00962	--	--	--	--	--	HMDB0003449	7296-64-2	Organic compounds	Organic oxygen compounds	Organooxygen compounds	Carbohydrates and carbohydrate conjugates
pos_1087	Isopalmitic acid	936.338	921.746	930.586	455.564	1292.18	864.441	1702.23	2256.29	1705.3	1657.31	1735.44	2355.18	-1.07926	0.000159068	1.50849	down	1.96704	C16H32O2	239.237	10.1197	--	--	LMFA01020010	Fatty Acyls [FA]	Fatty Acids and Conjugates [FA01]	Branched fatty acids [FA0102]	HMDB0031068	4669-02-07	Organic compounds	Lipids and lipid-like molecules	Fatty Acyls	Fatty acids and conjugates
pos_1090	18α-GLYCYRRHETINIC ACID	21005.8	21569.5	20858.8	20374	24316.5	21294.3	22170.2	24526.7	21008.8	22906	22733.5	23792.1	-0.083574	0.123001	0.801693	unchanged	1.97461	C30H46O4	471.348	10.1197	--	--	LMPR0106150026	Prenol Lipids [PR]	Isoprenoids [PR01]	C30 isoprenoids (triterpenes) [PR0106]	HMDB0034517	1449-05-4	Organic compounds	Lipids and lipid-like molecules	Prenol lipids	Triterpenoids
pos_1093	(1R,2S,3S,4R)-p-Menthane-2,3-diol	3199.21	2989.83	2877.96	2650.21	3602.72	2755.24	2972.57	3106.74	3154.02	3488.89	2797.69	3377.81	-0.0642016	0.454267	0.411068	unchanged	2.40216	C10H20O2	367.353	10.134	--	--	--	--	--	--	HMDB0035723	51745-21-2	Organic compounds	Lipids and lipid-like molecules	Prenol lipids	Monoterpenoids
pos_1099	Pteridine	6.6357	5.56858	8.06482	3.06773e-06	10.7486	7.66266	9.68552	17.0658	17.6456	17.9962	21.3011	31.4152	-1.57333	0.0051659	1.31699	down	-4.11541	C6H4N4	97.0292	10.134	C07581	--	--	--	--	--	HMDB0256912	--	Organic compounds	Organoheterocyclic compounds	Pteridines and derivatives	--
pos_1101	3-dehydro-4-methylzymosterol	1312.8	1307.53	1271.19	1106.92	1483.18	1256.91	1404.27	1278.37	1318.51	1502.84	1169.24	1441.01	-0.0683947	0.391226	0.481241	unchanged	42.5906	C28H44O	379.353	10.1411	--	--	LMST01010167	Sterol Lipids [ST]	Sterols [ST01]	Cholesterol and derivatives [ST0101]	HMDB0006838	--	Organic compounds	Lipids and lipid-like molecules	Steroids and steroid derivatives	Cholestane steroids
pos_1102	2-Deoxybrassinolide	9382.61	9157.34	8919.15	8877.67	11191.9	9293.99	9909.24	9895.5	9595.35	11357.9	8807.38	10701.8	-0.0849076	0.283163	0.587615	unchanged	5.7667	C28H48O5	447.35	10.1411	--	--	--	--	--	--	HMDB0041135	144071-55-6	Organic compounds	Lipids and lipid-like molecules	Steroids and steroid derivatives	Steroid lactones
pos_1103	D-Urobilin	77.7644	55.259	38.754	50.2947	91.1812	62.7995	18.9607	3.06773e-06	19.0471	27.1294	10.4375	7.08251	2.18572	0.000664268	1.49327	up	8.4226	C33H40N4O6	588.299	10.1411	C05795	Porphyrin metabolism(ko00860);;Metabolic pathways(ko01100);;Biosynthesis of secondary metabolites(ko01110)	--	--	--	--	--	--	--	--	--	--
pos_1104	Nystatin	152.066	146.852	134.508	177.87	178.923	138.192	145.773	141.641	173.177	181.029	217.775	137.05	-0.102027	0.467851	0.388445	unchanged	-7.79455	C47H75NO17	943.53	10.1411	C06572	--	LMPK06000001	Polyketides [PK]	Polyenes [PK06]	--	HMDB0014784	1400-61-9	Organic compounds	Organic oxygen compounds	Organooxygen compounds	Carbohydrates and carbohydrate conjugates
pos_1110	PG(i-12:0/a-21:0)	7828.35	8377.36	9174.31	5830.15	6156.26	6665.52	12361.2	7962.99	7401.52	7210.28	7397.74	6929.08	-0.161948	0.40762	0.484624	unchanged	12.3952	C39H77O10P	737.542	10.1483	--	--	--	--	--	--	HMDB0116658	--	Organic compounds	Lipids and lipid-like molecules	Glycerophospholipids	Glycerophosphoglycerols
pos_1114	Ethyl 9-decenoate	313.164	357.032	320.776	270.714	266.702	250.981	284.524	317.115	355.865	251.641	293.588	287.369	-0.00867507	0.936425	0.042176	unchanged	-4.59111	C12H22O2	163.147	10.1625	--	--	--	--	--	--	--	--	--	--	--	--
pos_1116	Cyclooctat-9-ene-5,7-diol	39753.6	40410.6	33867.1	32782.6	30135.5	31465.8	37100	39831.8	39902.5	37448.6	39090.3	38941.7	-0.15662	0.07481	0.96574	unchanged	2.93161	C20H34O2	307.265	10.1554	C21978	Biosynthesis of various other secondary metabolites(ko00997);;Metabolic pathways(ko01100);;Biosynthesis of secondary metabolites(ko01110)	--	--	--	--	--	--	--	--	--	--
pos_1119	N-Linoleoyl Lysine	5980.52	5630.45	5622.88	6334.4	7576.23	6482.39	5157.76	6189.17	5307.26	6769.47	5689.4	6642.97	0.0735767	0.462041	0.413753	unchanged	-8.65814	C24H44N2O3	431.321	10.1625	--	--	--	--	--	--	HMDB0241980	--	--	--	--	--
pos_1120	Donhexocin	52854.2	60234.1	53666	72541.5	59018.1	50778.8	45204.7	42254.6	39559.1	43498.5	41091.4	40867.8	0.467464	0.0034694	1.41894	up	1.43724	C35H66O8	615.484	10.1625	--	--	--	--	--	--	HMDB0033087	--	Organic compounds	Lipids and lipid-like molecules	Fatty Acyls	Fatty alcohols
pos_1121	CE(20:3(8Z,11Z,14Z)-2OH(5,6))	24749	22104.7	20301.9	22527.1	23297.3	22720.1	24910.3	27106.8	30502.8	20202.3	25999.8	24379.4	-0.174066	0.0970708	0.878599	unchanged	-10.5525	C47H78O4	671.569	10.1625	--	--	--	--	--	--	HMDB0290222	--	--	--	--	--
pos_1122	Cer(d18:2(4E,14Z)/PGF2alpha)	7248.08	6597.15	6573.65	7053.02	8161.87	8929.65	7245.76	7933.36	9055.58	7076.42	9018.42	8455.97	-0.130593	0.204906	0.647016	unchanged	-26.0013	C38H67NO6	675.514	10.1625	--	--	--	--	--	--	HMDB0290060	--	--	--	--	--
pos_1124	PC(24:0/6 keto-PGF1alpha)	26938.6	15034.6	7655.11	18368.5	18423.6	17008.1	14240.2	13611.5	12802.2	17649.4	20352.5	18861.5	0.0849049	0.738401	0.204069	unchanged	-11.6272	C52H98NO12P	977.705	10.1554	--	--	--	--	--	--	HMDB0288622	--	--	--	--	--
pos_1126	5E,8E,11E-hexadecatrienoic acid	1255.12	1205.25	1049.4	618.857	608.646	770.63	1032.13	1091.44	1068.71	923.382	1073.45	936.214	-0.153284	0.433607	0.435059	unchanged	-1.924	C16H26O2	251.2	10.1697	--	--	LMFA01030135	Fatty Acyls [FA]	Fatty Acids and Conjugates [FA01]	Unsaturated fatty acids [FA0103]	--	--	--	--	--	--
pos_1127	Cer(d18:1/22:6(5Z,7Z,10Z,13Z,16Z,19Z)-OH(4))	45544.6	42360.3	37251.5	44504.8	44355.9	47514.7	44736.8	43585.1	52127.6	37902.4	48084.1	41262.7	-0.0336234	0.691149	0.205949	unchanged	-5.09691	C40H67NO4	667.538	10.1697	--	--	--	--	--	--	HMDB0290031	--	--	--	--	--
pos_1128	Methyl-delta-ionone	309.032	314.013	285.29	195.21	196.553	220.148	279.418	289.288	296.531	232.277	286.663	245.696	-0.100457	0.490443	0.379067	unchanged	-5.18054	C14H22O	189.163	10.184	--	--	--	--	--	--	HMDB0032397	7784-98-7	Organic compounds	Lipids and lipid-like molecules	Prenol lipids	Sesquiterpenoids
pos_1129	Castasterone	25886.6	25801.5	26119.8	26967.8	30207	25908.7	24633.4	29095.8	25153.4	25927.9	25720.7	28873.8	0.0133901	0.818913	0.136869	unchanged	31.7772	C28H48O5	487.372	10.1768	C15794	Brassinosteroid biosynthesis(ko00905);;Biosynthesis of plant secondary metabolites(ko01060);;Metabolic pathways(ko01100);;Biosynthesis of secondary metabolites(ko01110)	LMST01030129	Sterol Lipids [ST]	Sterols [ST01]	Ergosterols and C24-methyl derivatives [ST0103]	HMDB0301789	80736-41-0	Organic compounds	Lipids and lipid-like molecules	Steroids and steroid derivatives	Bile acids, alcohols and derivatives
pos_1130	DG(16:0/16:1(9Z)/0:0)	7423.1	7218.21	7142.86	5329.26	10250.8	7233.66	8054.63	13395.1	10408.4	10322.9	11051.1	14305.9	-0.598723	0.00815921	1.23635	down	-1.59483	C35H66O5	531.476	10.184	--	--	--	--	--	--	HMDB0007099	--	Organic compounds	Lipids and lipid-like molecules	Glycerolipids	Diradylglycerols
pos_1131	DESACETYL (7)KHIVORINIC ACID, METHYL ESTER	1360.45	1218.12	1221.14	1375.91	1465.84	1562.71	6357.77	13214.7	6705.46	8561.65	6327.16	9078.42	-2.61456	0.00128085	1.5378	down	30.2071	C28H40O10	537.286	10.184	--	--	--	--	--	--	--	--	--	--	--	--
pos_1132	TG(14:1(9Z)/14:1(9Z)/22:5(4Z,7Z,10Z,13Z,16Z))	24312.9	28426.3	58811	35028.3	20211	26663.3	41279.8	38985.8	49304	21716.9	30726.7	33676.5	-0.156976	0.603155	0.296497	unchanged	-23.9341	C53H88O6	803.635	10.1768	--	--	--	--	--	--	HMDB0047900	--	Organic compounds	Lipids and lipid-like molecules	Glycerolipids	Triradylcglycerols
pos_1136	8-Tetradecynoic acid	72.6488	64.4135	45.7551	49.8506	37.8532	57.4683	49.6429	56.4416	64.1354	60.4547	81.5049	54.5197	-0.160947	0.37306	0.459143	unchanged	-25.6122	C14H24O2	225.179	10.1982	--	--	LMFA01030589	Fatty Acyls [FA]	Fatty Acids and Conjugates [FA01]	Unsaturated fatty acids [FA0103]	--	--	--	--	--	--
pos_1139	beta-vatirenene	84.426	91.2893	87.9751	76.0167	77.5161	68.4512	85.3113	85.1207	90.4582	74.9542	79.0214	87.4863	-0.0487094	0.523007	0.363228	unchanged	-10.9359	C15H22	203.177	10.2054	--	--	--	--	--	--	HMDB0059676	--	Organic compounds	Lipids and lipid-like molecules	Prenol lipids	Sesquiterpenoids
pos_1140	2-Hydroxy-4-oxo-5,12-heneicosadien-1-yl acetate	580.825	642.741	591.297	610.538	666.912	606.763	600.591	632.013	650.486	590.445	627.805	646.757	-0.0189939	0.633422	0.259077	unchanged	-8.67123	C23H40O4	363.286	10.2054	--	--	--	--	--	--	HMDB0039403	--	Organic compounds	Lipids and lipid-like molecules	Fatty Acyls	Fatty alcohols
pos_1142	Zerumbone	49.8457	43.7937	47.3641	38.7897	38.2082	35.0227	52.1755	54.0947	55.4066	38.3668	39.4612	42.402	-0.155943	0.252664	0.626019	unchanged	-0.63083	C15H22O	201.164	10.2196	C20262	--	--	--	--	--	HMDB0036667	471-05-6	Organic compounds	Lipids and lipid-like molecules	Prenol lipids	Sesquiterpenoids
pos_1146	(24R)-5b,8b-Epidioxyergosta-6,22E-dien-3b-ol 3-glucoside	3273.95	3521.44	6154.66	2702.82	3059.82	3499.95	6750.67	3788.38	3355.56	2637.53	3271.22	3114.38	-0.0450836	0.884683	0.10573	unchanged	11.9781	C34H54O8	1198.81	10.2268	--	--	--	--	--	--	HMDB0037956	348144-81-0	Organic compounds	Lipids and lipid-like molecules	Steroids and steroid derivatives	Steroidal glycosides
pos_1148	9-Decenoic acid	876.559	970.341	948.804	765.292	857.018	868.77	903.849	1093.31	979.527	848.487	1009.56	861.152	-0.10753	0.196105	0.675993	unchanged	4.01139	C10H18O2	135.118	10.2268	--	--	LMFA01030033	Fatty Acyls [FA]	Fatty Acids and Conjugates [FA01]	Unsaturated fatty acids [FA0103]	HMDB0031003	14436-32-9	Organic compounds	Lipids and lipid-like molecules	Fatty Acyls	Fatty acids and conjugates
pos_1150	2,4-Undecadienal	2357.38	2435.09	2237.41	2107.82	2438.69	2393.52	2047.78	2781.42	2317.99	2233.44	2430.6	2336.81	-0.0182806	0.7999	0.112054	unchanged	3.30866	C11H18O	149.133	10.2268	--	--	--	--	--	--	HMDB0031359	13162-46-4	Organic compounds	Organic oxygen compounds	Organooxygen compounds	Carbonyl compounds
pos_1151	Neocnidilide	837.803	795.656	751.223	641.579	741.135	696.795	664.541	828.211	755.463	715.49	735.576	718.512	0.0150733	0.834654	0.139394	unchanged	6.94404	C12H18O2	159.117	10.2268	C17002	--	--	--	--	--	HMDB0034450	4567-33-3	Organic compounds	Organoheterocyclic compounds	Isobenzofurans	--
pos_1153	27-Norcholestanehexol	9866.37	9877.56	9857.24	8945.45	11146.2	9858.82	6228.3	7108.1	6317.96	6967.78	6774.76	7332.37	0.548075	1.07371e-05	1.62953	up	-5.80077	C26H46O6	455.334	10.2268	--	--	LMST04020029	Sterol Lipids [ST]	Bile acids and derivatives [ST04]	C26 bile acids, alcohols, and derivatives [ST0402]	HMDB0002157	91999-66-5	Organic compounds	Lipids and lipid-like molecules	Steroids and steroid derivatives	Bile acids, alcohols and derivatives
pos_1154	Ciraparantag	173758	165066	145277	144603	183020	154681	124645	162689	133955	140509	141742	152037	0.17573	0.0530662	0.997573	unchanged	8.11553	C22H48N12O2	535.398	10.2268	--	--	--	--	--	--	HMDB0250273	--	Organic compounds	Organic acids and derivatives	Carboxylic acids and derivatives	Amino acids, peptides, and analogues
pos_1167	Cyclohexane-1-carboxylate	76.6462	77.1403	65.5436	57.8852	66.9961	70.5204	59.4313	83.9137	65.1113	60.5573	69.1413	65.9804	0.0373404	0.714622	0.226978	unchanged	5.19832	C7H12O2	93.0705	10.2339	C09822	Benzoate degradation(ko00362);;Metabolic pathways(ko01100);;Microbial metabolism in diverse environments(ko01120)	--	--	--	--	HMDB0031342	98-89-5	Organic compounds	Organic acids and derivatives	Carboxylic acids and derivatives	Carboxylic acids
pos_1170	4-Hydroxycyclohexylcarboxylic acid	1024.38	1026.86	980.025	1084.74	1175.96	1154.9	679.588	771.564	724.853	695.911	650.369	803.534	0.575628	7.98878e-06	1.61937	up	-16.1196	C7H12O3	306.186	10.2411	--	--	--	--	--	--	HMDB0001988	17419-81-7	Organic compounds	Organic oxygen compounds	Organooxygen compounds	Alcohols and polyols
pos_1175	Fenfuram	46.7102	59.3637	66.1075	64.6873	64.9705	58.4903	56.4859	27.745	43.6049	33.2791	29.8347	32.1591	0.69157	0.00225414	1.35618	up	-11.5877	C12H11NO2	202.084	10.2553	C18833	--	--	--	--	--	--	--	--	--	--	--
pos_1176	Fluorofenidone	45.0135	47.7892	46.9235	48.0671	51.9754	51.8245	29.2544	26.8578	33.6453	44.0485	27.4857	48.6071	0.474264	0.0137493	1.26704	up	12.6827	C12H10FNO	204.084	10.2553	--	--	--	--	--	--	HMDB0245559	--	Organic compounds	Organoheterocyclic compounds	Pyridines and derivatives	Hydropyridines
pos_1178	Carboprost methyl	421.999	410.56	385.844	320.259	447.363	344.12	427.414	438.832	476.346	391.976	385.399	445.043	-0.138544	0.14016	0.78131	unchanged	-2.48522	C22H38O5	421.234	10.2553	--	--	--	--	--	--	HMDB0249645	--	Organic compounds	Lipids and lipid-like molecules	Fatty Acyls	Eicosanoids
pos_1179	milbemycin beta3	1817.86	1834.9	1690.81	1764.93	2076.01	1696.64	1707.02	2014.86	1968.43	1769.63	1855.4	1822.08	-0.0335846	0.582445	0.289543	unchanged	-0.660726	C31H42O5	477.3	10.2625	--	--	--	--	--	--	HMDB0254729	--	Organic compounds	Phenylpropanoids and polyketides	Macrolides and analogues	Milbemycins
pos_1183	Arlacel A	9599.07	9461.82	9108.71	9830.9	10730.8	10276	6244.55	7307.02	6868.43	6917.83	6705.56	7414.04	0.509263	3.56363e-06	1.64033	up	-12.0864	C24H42O5	433.287	10.2767	--	--	--	--	--	--	HMDB0248604	--	Organic compounds	Organoheterocyclic compounds	Furofurans	Isosorbides
pos_1184	Tylactone	746.236	720.1	686.107	799.797	941.418	879.137	523.635	564.549	580.948	594.853	576.225	649.581	0.451694	0.00196101	1.44999	up	-12.715	C23H38O5	417.256	10.2767	C12000	Biosynthesis of 12-, 14- and 16-membered macrolides(ko00522);;Metabolic pathways(ko01100);;Biosynthesis of secondary metabolites(ko01110)	--	--	--	--	--	--	--	--	--	--
pos_1186	PI(12:0/14:0)	130.757	31.8186	3.10364	211.536	270.648	222.158	0.0230292	313.61	484.502	121.487	1325.26	717.568	-1.76767	0.138285	0.793995	unchanged	-35.0979	C35H67O13P	709.403	10.2839	--	--	LMGP06010950	Glycerophospholipids [GP]	Glycerophosphoinositols [GP06]	Diacylglycerophosphoinositols [GP0601]	--	--	--	--	--	--
pos_1189	(+/-)-(E)-Methyl-2-[(E)-hydroxyimino]-5-nitro-6-methoxy-3-hexeneamide	87.8009	84.7583	77.4409	90.2779	99.343	88.7177	61.5496	101.085	95.4849	90.0615	93.2038	108.837	-0.0585499	0.629501	0.238982	unchanged	-0.144644	C8H13N3O5	249.119	10.291	--	--	--	--	--	--	HMDB0242268	--	Organic compounds	Organic nitrogen compounds	Organonitrogen compounds	Oximes
pos_1190	Docosenic acid	145.153	158.445	120.616	227.692	182.953	169.748	213.838	302.442	256.264	318.814	263.207	324.822	-0.741305	0.00068597	1.43612	down	-10.7913	C22H42O2	356.349	10.291	--	--	--	--	--	--	HMDB0302285	--	Organic compounds	Lipids and lipid-like molecules	Fatty Acyls	Fatty acids and conjugates
pos_1194	13'-Hydroxy-alpha-tocopherol	1391.23	1469.9	1450.37	2065.94	1816.52	1446.88	1402.02	2273.97	1421.24	2118.19	2236.49	2445.75	-0.303446	0.11955	0.813912	unchanged	-1.37107	C29H50O3	488.409	10.2982	--	--	--	--	--	--	HMDB0012559	--	Organic compounds	Lipids and lipid-like molecules	Prenol lipids	Quinone and hydroquinone lipids
pos_1197	Goshuyic acid	209.002	200.556	200.11	141.548	160.768	162.654	214.17	199.244	221.231	184.709	205.242	179.762	-0.164414	0.136516	0.793411	unchanged	-4.41843	C14H24O2	189.163	10.3124	--	--	LMFA01030257	Fatty Acyls [FA]	Fatty Acids and Conjugates [FA01]	Unsaturated fatty acids [FA0103]	HMDB0000560	39039-37-7	Organic compounds	Lipids and lipid-like molecules	Fatty Acyls	Fatty acids and conjugates
pos_1198	(3E,5E)-1,3,5-octatriene	177.967	171.959	174.933	151.464	159.936	154.714	181.862	179.898	189.402	157.367	170.538	185.931	-0.103932	0.092706	0.869051	unchanged	-10.1511	C8H12	217.193	10.3124	--	--	--	--	--	--	HMDB0303832	--	Organic compounds	Hydrocarbons	Unsaturated hydrocarbons	Olefins
pos_12	Isoleucyl-Glutamine	99.2912	101.521	100.079	89.1331	97.6296	87.4475	118.809	112.153	99.5261	100.245	110.86	100.89	-0.159843	0.0218707	1.13841	down	-39.8459	C11H21N3O4	224.129	0.397183	--	--	--	--	--	--	HMDB0028905	--	Organic compounds	Organic acids and derivatives	Carboxylic acids and derivatives	Amino acids, peptides, and analogues
pos_1204	Methyl 9-undecenoate	93.5237	100.509	81.5952	82.5943	90.1214	93.0468	91.0229	120.924	110.64	94.2748	100.977	98.4133	-0.18685	0.0483713	0.992868	unchanged	25.8261	C12H22O2	199.174	10.3196	--	--	LMFA07010958	Fatty Acyls [FA]	Fatty esters [FA07]	Short fatty esters [FA0710]	HMDB0037305	37973-85-6	Organic compounds	Lipids and lipid-like molecules	Fatty Acyls	Fatty acid esters
pos_1208	DG(14:1(9Z)/16:1(9Z)/0:0)	4276.76	4838.23	3408	3122.42	4443.83	2810.17	3510.88	3925.23	3838.08	3804.88	3350.14	4408.27	0.00390747	0.978196	0.0116711	unchanged	5.73929	C33H60O5	554.481	10.3196	--	--	--	--	--	--	HMDB0007041	--	Organic compounds	Lipids and lipid-like molecules	Glycerolipids	Diradylglycerols
pos_1210	4,7-Megastigmadien-9-ol	122.034	136.782	122.801	93.6588	109.618	102.531	123.675	138.463	129.934	101.677	121.271	114.68	-0.0861014	0.412221	0.446793	unchanged	-9.15177	C13H22O	177.162	10.3338	--	--	--	--	--	--	HMDB0038731	25312-34-9	Organic compounds	Lipids and lipid-like molecules	Prenol lipids	Sesquiterpenoids
pos_1211	5-Aminopentanal	100.975	107.452	105.093	86.8846	99.8234	87.1914	102.758	115.771	116.172	95.6977	100.63	104.814	-0.114278	0.134875	0.782295	unchanged	-3.94241	C5H11NO	203.175	10.3267	C12455	Lysine degradation(ko00310);;Tropane, piperidine and pyridine alkaloid biosynthesis(ko00960);;Metabolic pathways(ko01100);;Biosynthesis of secondary metabolites(ko01110);;Microbial metabolism in diverse environments(ko01120)	--	--	--	--	HMDB0012815	--	Organic compounds	Organic oxygen compounds	Organooxygen compounds	Carbonyl compounds
pos_1215	DG(16:1(9Z)/20:2(11Z,14Z)/0:0)	31763.6	31499	25519.6	29056.3	33008.1	28307.7	26420.8	25330.1	27736.4	25367.2	24738.2	31182.3	0.156158	0.0677559	0.932203	unchanged	-4.20845	C39H70O5	636.554	10.3338	--	--	--	--	--	--	HMDB0007138	--	Organic compounds	Lipids and lipid-like molecules	Glycerolipids	Diradylglycerols
pos_1219	stigmasta-7,22E-dien-3β-ol	4637.21	4677.93	4407.38	6069.15	6229.74	6014.49	5992.72	6602.4	6527.26	5928.18	7228.78	6918.52	-0.291085	0.0176338	1.16061	down	-10.6405	C29H48O	395.363	10.341	--	--	LMST01040126	Sterol Lipids [ST]	Sterols [ST01]	Stigmasterols and C24-ethyl derivatives [ST0104]	--	--	--	--	--	--
pos_1225	Torulene	3212.14	3175.76	2831.02	3130.01	3549.11	3111.89	2460.04	3104.89	2971.59	2733.44	2925.59	3151.3	0.132079	0.0781937	0.927178	unchanged	1.54322	C40H54	557.413	10.3481	C08613	Carotenoid biosynthesis(ko00906);;Metabolic pathways(ko01100);;Biosynthesis of secondary metabolites(ko01110)	LMPR01070088	Prenol Lipids [PR]	Isoprenoids [PR01]	C40 isoprenoids (tetraterpenes) [PR0107]	HMDB0304501	--	Organic compounds	Lipids and lipid-like molecules	Prenol lipids	Tetraterpenoids
pos_1230	3,4-Dimethyl-5-pentyl-2-furanpentadecanoic acid	279.238	292.621	251.527	283.469	324.656	292.382	234.533	227.527	253.948	256.093	256.994	271.009	0.200607	0.0113105	1.22478	up	-6.13918	C26H46O3	389.339	10.3553	--	--	--	--	--	--	HMDB0112081	116627-42-0	Organic compounds	Lipids and lipid-like molecules	Fatty Acyls	Fatty acids and conjugates
pos_1231	5-Oxoavermectin ''2b'' aglycone	100.376	146.669	97.3082	110.12	77.0042	80.7708	52.9284	132.374	115.459	90.4054	154.824	139.85	-0.163756	0.521487	0.330107	unchanged	-10.6321	C33H46O9	587.315	10.3624	C11954	Biosynthesis of 12-, 14- and 16-membered macrolides(ko00522)	--	--	--	--	--	--	--	--	--	--
pos_1235	PE(18:3(9Z,12Z,15Z)/P-18:0)	267136	293934	612372	163460	159421	149850	1.45227e+06	601323	159573	166210	193068	170199	-0.736452	0.443127	0.463258	unchanged	-24.4783	C41H76NO7P	708.515	10.3553	--	--	--	--	--	--	HMDB0009181	--	Organic compounds	Lipids and lipid-like molecules	Glycerophospholipids	Glycerophosphoethanolamines
pos_1236	Avermectin B2b monosaccharide	2665.89	2425.25	2593.07	538.602	454.593	419.314	2341.54	1319.07	1518.83	194.949	12926.9	6954.92	-1.47322	0.239343	0.638873	unchanged	-27.0346	C40H60O12	750.423	10.3624	C11957	Biosynthesis of 12-, 14- and 16-membered macrolides(ko00522)	--	--	--	--	--	--	--	--	--	--
pos_1242	hexanoic acid	24.44	28.8138	26.5303	24.0378	30.3321	30.9999	27.1807	38.1119	29.6065	29.2205	32.598	29.2375	-0.171143	0.116075	0.804539	unchanged	8.4569	C6H12O2	81.0709	10.3695	C01585	--	LMFA01010006	Fatty Acyls [FA]	Fatty Acids and Conjugates [FA01]	Straight chain fatty acids [FA0101]	HMDB0000535	142-62-1	Organic compounds	Lipids and lipid-like molecules	Fatty Acyls	Fatty acids and conjugates
pos_1247	2-N-Undecyltetrahydrothiophene	64.0604	72.4504	58.2187	56.0053	49.6347	60.6379	65.8372	66.7293	70.8485	57.5055	68.344	58.2029	-0.102047	0.283525	0.578847	unchanged	-15.6187	C15H30S	243.21	10.3767	C11082	--	--	--	--	--	--	--	--	--	--	--
pos_1248	Sandaracopimarinal	41.8607	40.2014	31.3688	32.9239	44.559	38.3176	32.8785	43.8289	43.4413	32.7414	45.8658	44.3688	-0.0848913	0.491018	0.347548	unchanged	-10.8823	C20H30O	287.234	10.3838	--	--	--	--	--	--	--	--	--	--	--	--
pos_1251	Taxine B	121.677	106.807	49.2688	248.913	95.2875	80.7606	110.288	156.56	201.013	250.263	211.404	318.616	-0.828775	0.05051	0.981639	unchanged	4.07884	C33H45NO8	601.351	10.3767	C19989	--	--	--	--	--	HMDB0258750	--	Organic compounds	Lipids and lipid-like molecules	Prenol lipids	Diterpenoids
pos_1252	5-Hydroxy-7-methoxy-2-tritriacontyl-4H-1-benzopyran-4-one	6412.45	6160	5084.35	6103.05	6955.69	6477.07	5804.73	5526.11	6844.29	5522.97	5983.15	5765.71	0.0693547	0.391921	0.477159	unchanged	17.9424	C43H74O4	693.534	10.3767	--	--	--	--	--	--	HMDB0039739	144049-68-3	Organic compounds	Organoheterocyclic compounds	Benzopyrans	1-benzopyrans
pos_1254	N-Oleoyl Isoleucine	3271.37	3102.89	2497.51	4864.9	3376.39	3566.73	1490.55	2057.35	2206.67	2214.58	1930.06	2425.93	0.746617	0.00564547	1.3502	up	1.17439	C24H45NO3	360.327	10.391	--	--	LMFA08020113	Fatty Acyls [FA]	Fatty amides [FA08]	N-acyl amines [FA0802]	HMDB0241961	--	Organic compounds	Organic acids and derivatives	Carboxylic acids and derivatives	Amino acids, peptides, and analogues
pos_1256	Triphenylphosphine oxide	4476.38	5239.71	4954.16	4550.04	4766.3	4347.03	5165.11	5893.14	6106.44	4849.82	5361.78	5202.56	-0.20142	0.0155217	1.17461	down	2.40676	C18H15OP	279.094	10.4045	--	--	--	--	--	--	--	--	--	--	--	--
pos_1263	Cucumerin B	5160	4480.48	3346.27	4419.18	2834.31	1244.78	6897.4	5092.46	3973.31	944.884	702.752	547.859	0.242672	0.667194	0.211838	unchanged	6.29887	C29H28O11	1127.32	10.4331	--	--	LMPK12110192	Polyketides [PK]	Flavonoids [PK12]	Flavones and Flavonols [PK1211]	HMDB0301966	--	Organic compounds	Phenylpropanoids and polyketides	Flavonoids	Flavonoid glycosides
pos_1266	Lycodine	56.6718	56.7054	57.9075	43.9417	45.875	43.3482	38.5383	55.0762	51.4956	45.2953	60.1215	51.1719	0.0130949	0.915428	0.0893521	unchanged	14.0894	C16H22N2	225.178	10.4331	C09876	--	--	--	--	--	HMDB0254255	--	Organic compounds	Organoheterocyclic compounds	Phenanthrolines	--
pos_127	Gly Gly Tyr	3.06773e-06	3.06773e-06	3.06773e-06	3.06773e-06	3.06773e-06	3.06773e-06	3.06773e-06	360.695	3.06773e-06	3.06773e-06	257.595	3.06773e-06	-25.0016	0.182028	0.733836	unchanged	0.592236	C13H17N3O5	296.124	0.575617	--	--	--	--	--	--	--	--	--	--	--	--
pos_1279	10-Isopropyl-2,7-dimethyl-1-oxaspiro[4.5]deca-3,6-diene	260.925	271.849	290.248	196.391	252.854	267.582	294.654	334.701	238.871	264.982	327.195	244.926	-0.147261	0.22628	0.638782	unchanged	-0.0129083	C14H22O	189.164	10.4616	--	--	--	--	--	--	HMDB0036024	89079-92-5	Organic compounds	Lipids and lipid-like molecules	Prenol lipids	Monoterpenoids
pos_1280	2alpha-(3-Hydroxypropyl)-1alpha,25-dihydroxy-19-norvitamin D3	2973.27	2744.8	2620.27	2921.08	2972.11	2816.71	2202.29	2580.93	2916.94	2430.41	2289.24	3001.25	0.144722	0.10697	0.88243	unchanged	5.98762	C29H50O4	427.36	10.4616	--	--	LMST03020627	Sterol Lipids [ST]	Secosteroids [ST03]	Vitamin D3 and derivatives [ST0302]	HMDB0254341	--	--	--	--	--
pos_1281	3-Methylcyclohexanol	108.052	117.206	131.751	70.9121	135.864	179.085	169.758	208.522	71.107	190.262	215.896	105.812	-0.371962	0.230104	0.640799	unchanged	5.00691	C7H14O	97.1017	10.4616	--	--	--	--	--	--	HMDB0031538	591-23-1	Organic compounds	Organic oxygen compounds	Organooxygen compounds	Alcohols and polyols
pos_1282	2,4-Hexadien-1-ol	169.373	180.504	221.602	116.291	210.117	291.839	280.721	325.872	130.976	302.51	355.312	160.503	-0.387113	0.205687	0.672305	unchanged	7.99693	C6H10O	99.0813	10.4616	--	--	--	--	--	--	HMDB0303233	--	Organic compounds	Lipids and lipid-like molecules	Fatty Acyls	Fatty alcohols
pos_1283	3-Methyl-alpha-ionyl acetate	228.096	229.748	223.662	226.153	208.434	220.359	211.751	243.601	256.208	181.353	217.847	226.659	-0.0010446	0.988933	0.00456688	unchanged	-1.65541	C16H26O2	215.179	10.4688	--	--	--	--	--	--	HMDB0037631	68555-61-3	Organic compounds	Lipids and lipid-like molecules	Prenol lipids	Sesquiterpenoids
pos_1289	2,6-Nonadien-1-ol	486.678	520.96	520.737	440.051	513.194	539.885	561.707	642.752	500.366	533.274	618.198	500.179	-0.151679	0.0855271	0.890795	unchanged	1.6306	C9H16O	123.117	10.483	--	--	--	--	--	--	HMDB0031262	7786-44-9	Organic compounds	Lipids and lipid-like molecules	Fatty Acyls	Fatty alcohols
pos_1291	Nerol	704.7	754.777	762.117	667.129	754.837	776.773	792.168	925.743	816.8	701.417	824.748	728.241	-0.115604	0.134542	0.79106	unchanged	3.77992	C10H18O	137.133	10.483	C09871	Geraniol degradation(ko00281);;Biosynthesis of terpenoids and steroids(ko01062)	LMPR0102010010	Prenol Lipids [PR]	Isoprenoids [PR01]	C10 isoprenoids (monoterpenes) [PR0102]	HMDB0005812	106-25-2	Organic compounds	Lipids and lipid-like molecules	Prenol lipids	Monoterpenoids
pos_1293	(6E,8E)-4,6,8-Megastigmatriene	261.938	300.043	303.728	258.759	279.456	304.896	303.771	343.482	286.073	292.847	339.217	276.61	-0.108273	0.154919	0.742685	unchanged	-0.291411	C13H20	177.164	10.4759	--	--	--	--	--	--	HMDB0035180	51468-86-1	Organic compounds	Hydrocarbons	Unsaturated hydrocarbons	Branched unsaturated hydrocarbons
pos_1296	12-Hydroxystearic acid	855.934	957.096	1120.09	541.599	1153.71	1383.23	1401.26	1691.64	650.341	1525.05	1675.72	812.897	-0.367719	0.217604	0.657884	unchanged	-16.2168	C18H36O3	301.269	10.483	--	--	--	--	--	--	HMDB0061706	106-14-9	Organic compounds	Lipids and lipid-like molecules	Fatty Acyls	Fatty acids and conjugates
pos_1297	Homocastasterone	1326.07	1232.18	1020.68	1612.22	1503.13	1323.87	864.784	1288.73	1317.08	1131.52	1295.03	1408.79	0.1342	0.330605	0.548727	unchanged	-1.70256	C29H50O5	496.399	10.4759	--	--	--	--	--	--	HMDB0253202	--	Organic compounds	Lipids and lipid-like molecules	Steroids and steroid derivatives	Stigmastanes and derivatives
pos_1303	1,4,9-Cadinatriene	223.596	222.634	227.139	186.89	198.1	201.819	225.485	254.691	231.232	200.86	231.447	215.451	-0.109095	0.130358	0.782434	unchanged	-0.995944	C15H22	203.179	10.4902	--	--	--	--	--	--	HMDB0038125	71609-04-6	Organic compounds	Lipids and lipid-like molecules	Prenol lipids	Sesquiterpenoids
pos_1304	2,6,8,12-Tetramethyl-2,4-tridecadien-1-ol	2952.65	3140.82	3780.71	2055.02	5017.71	6959.99	6032.13	7377.12	1764.08	7715.16	8775.28	2843.65	-0.52948	0.228794	0.641239	unchanged	1.30683	C17H32O	253.253	10.4902	--	--	LMFA05000170	Fatty Acyls [FA]	Fatty alcohols [FA05]	--	--	--	--	--	--	--
pos_1307	DG(14:1(9Z)/20:5(5Z,8Z,11Z,14Z,17Z)/0:0)	2768.48	2635.3	2522.79	2603.05	2506.62	2229.93	2354.39	3084.31	3334.54	2163.49	2695.02	3378.93	-0.156103	0.235611	0.642106	unchanged	-3.00814	C37H60O5	549.428	10.4902	--	--	--	--	--	--	HMDB0007056	--	Organic compounds	Lipids and lipid-like molecules	Glycerolipids	Diradylglycerols
pos_1308	DG(18:1(9Z)/0:0/18:1(9Z)) (d5)	79603.6	84202.7	89724.7	62718.9	123573	151902	127655	160681	66496.7	183038	209524	85761	-0.493659	0.166384	0.729119	unchanged	-9.03389	C39H67D5O5	626.571	10.4902	--	--	LMGL02010319	Glycerolipids [GL]	Diradylglycerols [GL02]	Diacylglycerols [GL0201]	--	--	--	--	--	--
pos_1310	13Z-Docosenamide	317.649	281.748	237.32	324.904	318.173	294.761	360.232	482.731	491.842	422.51	383.898	511.315	-0.57991	0.00110604	1.44869	down	3.24508	C22H43NO	338.343	10.5045	--	--	LMFA08010028	Fatty Acyls [FA]	Fatty amides [FA08]	Primary amides [FA0801]	--	--	--	--	--	--
pos_1314	Ganodosterone	1126.06	1051.45	1020.12	1294.42	1178.64	1014.24	713.004	928.436	937.751	816.668	894.585	968.941	0.34602	0.00255567	1.35706	up	-2.97248	C28H40O2	373.288	10.5116	--	--	--	--	--	--	HMDB0039148	19698-66-9	Organic compounds	Lipids and lipid-like molecules	Steroids and steroid derivatives	Ergostane steroids
pos_1316	2,6-Dimethyl-5-heptenal propyleneglycol acetal	163.32	186.217	163.032	169.12	186.255	177.323	200.147	214.156	217.51	170.099	189.415	187.645	-0.173658	0.0298449	1.09853	down	6.64016	C12H22O2	199.171	10.5187	--	--	--	--	--	--	HMDB0032235	74094-63-6	Organic compounds	Organoheterocyclic compounds	Dioxolanes	1,3-dioxolanes
pos_1328	Allophanic acid	33.2059	25.9986	53.2369	10.7933	3.85526	4.98586	107.255	4.78473	6.54643	9.97408	9.09753	6.00621	-0.121331	0.919506	0.0909486	unchanged	0.485392	C2H4N2O3	226.078	10.533	C01010	Arginine biosynthesis(ko00220);;Atrazine degradation(ko00791);;Metabolic pathways(ko01100);;Microbial metabolism in diverse environments(ko01120)	--	--	--	--	HMDB0248159	--	Organic compounds	Organic acids and derivatives	Organic carbonic acids and derivatives	Ureas
pos_1333	Arg Ile Leu Gln	95.3346	122.007	53.5735	75.9142	64.5057	46.6708	18.8458	3.82433	1.20953	19.5474	18.1096	33.5118	2.26863	0.00211843	1.43018	up	4.76505	C23H44N8O6	529.348	10.5259	--	--	--	--	--	--	--	--	--	--	--	--
pos_1336	6,7-Dihydro-4-(hydroxymethyl)-2-(p-hydroxyphenethyl)-7-methyl-5H-2-pyrindinium	232.973	420.033	209.18	701.445	346.458	440.514	582.183	2894.31	1337.76	2180.91	1070.41	1907.48	-2.085	0.0126	1.28879	down	2.92471	C18H22NO2+	607.295	10.533	--	--	--	--	--	--	HMDB0033483	15794-93-1	Organic compounds	Benzenoids	Phenols	1-hydroxy-2-unsubstituted benzenoids
pos_1344	15-Docosenoic acid	111.784	99.0063	103.435	195.875	136.625	121.581	64.9863	108.725	72.4625	100.243	95.6244	123.382	0.44235	0.0832903	0.909825	unchanged	-24.1457	C22H42O2	356.344	10.5401	--	--	LMFA01030401	Fatty Acyls [FA]	Fatty Acids and Conjugates [FA01]	Unsaturated fatty acids [FA0103]	HMDB0302279	--	Organic compounds	Lipids and lipid-like molecules	Fatty Acyls	Fatty acids and conjugates
pos_1345	lauric acid	7.38474	15.9487	8.77998	14.3851	19.3128	25.6156	12.6085	20.1015	10.6504	28.2407	28.7528	2.45767	-0.169311	0.717804	0.189736	unchanged	5.37908	C12H24O2	165.165	10.5473	C02679	Fatty acid biosynthesis(ko00061);;Prodigiosin biosynthesis(ko00333);;Metabolic pathways(ko01100);;Biosynthesis of secondary metabolites(ko01110)	LMFA01010012	Fatty Acyls [FA]	Fatty Acids and Conjugates [FA01]	Straight chain fatty acids [FA0101]	HMDB0000638	143-07-7	Organic compounds	Lipids and lipid-like molecules	Fatty Acyls	Fatty acids and conjugates
pos_1346	Isoalantolactone	160.904	156.341	125.206	415.318	416.989	405.645	239.59	287.186	289.389	386.014	469.236	457.644	-0.341408	0.323432	0.525369	unchanged	14.9573	C15H20O2	233.157	10.5544	C09484	--	--	--	--	--	HMDB0035934	470-17-7	Organic compounds	Lipids and lipid-like molecules	Prenol lipids	Terpene lactones
pos_1348	DG(20:5(5Z,8Z,11Z,14Z,17Z)/18:3(6Z,9Z,12Z)/0:0)	53375.2	50628.5	52424.3	41398	61032.1	69508.2	56737.4	72913.9	38670.1	66498.9	78925.5	45230.2	-0.128581	0.517799	0.339364	unchanged	6.60659	C41H64O5	619.476	10.5544	--	--	--	--	--	--	HMDB0007568	--	Organic compounds	Lipids and lipid-like molecules	Glycerolipids	Diradylglycerols
pos_1349	DG(19:0/20:4(5Z,8Z,11Z,14Z)-OH(20)/0:0)	14946.9	14963.7	14127.8	13390.8	18883.5	18906.6	15037.7	19339	12083.4	17093.2	18395.5	13410.4	-0.00211609	0.988153	0.00867653	unchanged	0.516695	C42H74O6	639.535	10.5544	--	--	--	--	--	--	HMDB0296031	--	--	--	--	--
pos_1352	N-Formimino-L-aspartate	35.6903	37.2083	39.0981	29.3525	38.6836	34.5732	19.8264	28.472	16.9258	19.0482	29.8091	23.8031	0.638229	0.000897802	1.45515	up	-8.77358	C5H8N2O4	178.081	10.5616	C03409	Histidine metabolism(ko00340);;Metabolic pathways(ko01100)	--	--	--	--	--	--	--	--	--	--
pos_1353	Camelliagenin B	1119.49	1069.94	1042.82	1096.54	1022.06	987.471	558.636	910.916	654.668	585.561	839.672	776.966	0.550927	0.0014927	1.49744	up	11.0055	C30H48O5	453.342	10.5616	--	--	--	--	--	--	HMDB0034531	14511-74-1	Organic compounds	Lipids and lipid-like molecules	Prenol lipids	Triterpenoids
pos_1354	His Leu Asn Arg	66.3188	284.048	249.653	319.142	275.175	283.706	102.63	229.921	168.443	132.977	231.004	214.433	0.453448	0.161946	0.755432	unchanged	-3.78203	C22H38N10O6	539.303	10.5616	--	--	--	--	--	--	--	--	--	--	--	--
pos_1355	SM(d18:2(4E,14Z)/24:1(15Z))	6813.89	6829.23	7176.2	7836.54	8659.95	6020.52	7321.29	9511.3	7679	5943.6	7533.65	7582.82	-0.0725601	0.547274	0.330318	unchanged	-15.8024	C47H91N2O6P	833.638	10.5616	--	--	--	--	--	--	HMDB0240636	2256062-31-2	Organic compounds	Lipids and lipid-like molecules	Sphingolipids	Phosphosphingolipids
pos_136	N-iodoacetylglucosamine 6-phosphate	33.153	35.4965	30.6155	95.1641	36.6405	51.5437	74.7194	46.2908	78.5928	127.626	55.0775	99.7594	-0.770402	0.0625751	0.963772	unchanged	-1.36817	C8H15INO9P-2	468.986	0.58275	--	--	--	--	--	--	--	--	--	--	--	--
pos_1362	Vitamin D3 palmitate	8752.05	9002.04	7800.78	6586.96	7283.98	6151.71	5989.94	7030.91	6264.51	5029.79	6200	6429.21	0.302969	0.0284474	1.11071	up	-13.4838	C43H74O2	661.507	10.5687	--	--	LMST03020653	Sterol Lipids [ST]	Secosteroids [ST03]	Vitamin D3 and derivatives [ST0302]	HMDB0259847	--	Organic compounds	Lipids and lipid-like molecules	Steroids and steroid derivatives	Vitamin D and derivatives
pos_1379	9(S)-HPOT	372.739	391.721	366.603	321.932	364.41	399.925	306.868	356.702	318.008	282.772	362.965	341.495	0.1715	0.0343942	1.0753	up	5.6154	C18H30O4	275.202	10.583	C16321	alpha-Linolenic acid metabolism(ko00592);;Biosynthesis of secondary metabolites(ko01110)	--	--	--	--	--	--	--	--	--	--
pos_1383	10-Hydroxy-2-decenoic acid	71.8696	39.1374	31.4632	69.1409	75.8678	65.9339	12.4506	58.7685	38.9191	48.1604	37.2694	42.5145	0.569892	0.0821744	0.918765	unchanged	6.54982	C10H18O3	411.217	10.583	--	--	--	--	--	--	HMDB0244269	--	Organic compounds	Organic acids and derivatives	Hydroxy acids and derivatives	Medium-chain hydroxy acids and derivatives
pos_1396	Ubiquinone-8	14626.6	14790.5	13223.6	11352.3	12088.7	12467.2	10524.4	13863.1	11099.9	9492.64	12352.6	11176.2	0.197301	0.0747524	0.931087	unchanged	-23.4059	C49H74O4	744.564	10.5758	C17569	--	--	--	--	--	HMDB0304524	--	Organic compounds	Lipids and lipid-like molecules	Prenol lipids	Quinone and hydroquinone lipids
pos_1397	Araliacerebroside	3141.83	2980.25	2949.82	2154.45	2207.48	2327.66	2903.7	2823.07	2255.94	2140.23	2743.59	2933.77	-0.00354965	0.978092	0.0145891	unchanged	2.34551	C40H77NO10	732.564	10.583	--	--	--	--	--	--	HMDB0033621	--	Organic compounds	Lipids and lipid-like molecules	Sphingolipids	Glycosphingolipids
pos_1398	PC(O-16:0/18:2(9Z,12Z))	35711.3	40957.9	41744.1	17760.2	22124.5	26722.5	18488.6	30853	16799.1	17855.1	25358.5	20679.1	0.508802	0.0872949	0.914096	unchanged	-19.9813	C42H82NO7P	782.571	10.5758	--	--	LMGP01020039	Glycerophospholipids [GP]	Glycerophosphocholines [GP01]	1-alkyl,2-acylglycerophosphocholines [GP0102]	HMDB0011151	88542-95-4	Organic compounds	Lipids and lipid-like molecules	Glycerophospholipids	Glycerophosphocholines
pos_1399	PS(18:0/18:0)	4665	4346.57	3284.3	2311.31	3284.63	3946.17	1978.39	2963.13	1970.64	2090.64	2781.9	2731.57	0.589169	0.0159368	1.21639	up	6.3293	C42H82NO10P	756.559	10.583	--	--	LMGP03010036	Glycerophospholipids [GP]	Glycerophosphoserines [GP03]	Diacylglycerophosphoserines [GP0301]	HMDB0012378	--	Organic compounds	Lipids and lipid-like molecules	Glycerophospholipids	Glycerophosphoserines
pos_1400	PE-NMe(18:1(9E)/18:1(9E))	82050.7	144995	150815	46378.3	34181.9	52417.2	56639	88694.8	49824	31175.9	44598.3	26887.6	0.778424	0.16382	0.754092	unchanged	2.43135	C42H80NO8P	758.571	10.583	--	--	LMGP02010331	Glycerophospholipids [GP]	Glycerophosphoethanolamines [GP02]	Diacylglycerophosphoethanolamines [GP0201]	--	--	--	--	--	--
pos_1401	PC(P-16:0/20:5(6E,8Z,11Z,14Z,17Z)-OH(5))	52899.5	76628.5	73130.2	34354.5	28724.2	41434.3	38476.8	48792.5	37479.8	27422.3	36542.9	24193.9	0.528811	0.123337	0.830699	unchanged	3.58391	C44H78NO8P	780.557	10.583	--	--	--	--	--	--	HMDB0289491	--	--	--	--	--
pos_1403	PC(18:0/22:0)	8532.68	8952.72	8694.4	36363.3	42047.8	32395.2	4812.67	5488.65	33652.3	35363.7	26375.9	34200.8	-0.0303048	0.956776	0.0189346	unchanged	-1.46185	C48H96NO8P	845.686	10.5758	--	--	LMGP01010809	Glycerophospholipids [GP]	Glycerophosphocholines [GP01]	Diacylglycerophosphocholines [GP0101]	HMDB0008051	--	Organic compounds	Lipids and lipid-like molecules	Glycerophospholipids	Glycerophosphocholines
pos_1404	PE(24:0/18:3(10,12,15)-OH(9))	18532.9	18713.7	17581.8	16736.2	18407.6	16646.4	17758.3	19698.7	19107.8	17166.5	19936.3	19269.5	-0.0830583	0.105147	0.823829	unchanged	2.28752	C47H88NO9P	859.655	10.5758	--	--	--	--	--	--	HMDB0284530	--	--	--	--	--
pos_1408	Kanosamine 6-phosphate	328.249	247.481	260.427	233.266	225.773	194.116	106.491	239.743	189.031	124.468	210.496	179.459	0.504685	0.025038	1.12267	up	-7.52902	C6H14NO8P	301.078	10.5901	C12213	Biosynthesis of various antibiotics(ko00998);;Biosynthesis of ansamycins(ko01051);;Metabolic pathways(ko01100);;Biosynthesis of secondary metabolites(ko01110)	--	--	--	--	--	--	--	--	--	--
pos_1410	Phenylalanyl-prolyl-arginine	276.58	232.419	221.316	377.537	362.408	318.308	138.254	262.621	204.192	195.26	368.072	260.48	0.323922	0.183227	0.734047	unchanged	2.99051	C20H30N6O4	419.241	10.5901	--	--	--	--	--	--	HMDB0253027	--	Organic compounds	Organic acids and derivatives	Carboxylic acids and derivatives	Amino acids, peptides, and analogues
pos_1411	N-Oleoyl Histidine	953.694	958.947	911.325	946.569	1003.41	943.548	620.024	950.774	703.436	686.194	831.433	816.342	0.311178	0.0120454	1.31608	up	5.63745	C24H41N3O3	437.351	10.5901	--	--	LMFA08020133	Fatty Acyls [FA]	Fatty amides [FA08]	N-acyl amines [FA0802]	HMDB0241960	--	Organic compounds	Organic acids and derivatives	Carboxylic acids and derivatives	Amino acids, peptides, and analogues
pos_1412	Rishitinol	116.55	87.0364	130.068	70.3387	84.4963	93.9198	1.40222	61.157	4.96026	5.45788	59.0361	25.3808	1.88765	0.000703091	1.45979	up	-17.1062	C15H22O2	507.279	10.5901	--	--	--	--	--	--	HMDB0038190	31316-42-4	Organic compounds	Benzenoids	Tetralins	--
pos_1414	DG(14:1(9Z)/20:0/0:0)	32602	22885.9	19021.3	12102.9	12497.3	12110.8	11662.3	15152.7	13746.9	9801.12	13041.1	12336.8	0.554273	0.139982	0.831495	unchanged	5.23905	C37H70O5	559.512	10.5901	--	--	--	--	--	--	HMDB0007049	--	Organic compounds	Lipids and lipid-like molecules	Glycerolipids	Diradylglycerols
pos_1415	DG(15:0/PGE1/0:0)	28265.1	29876.9	29458.1	25068.5	29882.7	30494.7	22349	25930.3	20893.2	21811.5	22723.9	21831.8	0.35244	0.000190336	1.51136	up	10.7962	C38H68O8	617.485	10.5901	--	--	--	--	--	--	HMDB0295375	--	--	--	--	--
pos_1417	DG(18:0/20:4(8Z,11Z,14Z,17Z)-2OH(5S,6R)/0:0)	5840.95	5131.72	4536.86	5860.4	4819.68	5513.38	4741.87	5493.21	6152.71	3542.67	5069.23	4991.07	0.0801001	0.513819	0.375735	unchanged	-8.80559	C41H72O7	641.508	10.5901	--	--	--	--	--	--	HMDB0295963	--	--	--	--	--
pos_1419	DG(18:0/PGF1alpha/0:0)	2165	2643.27	2451.18	1817.7	1823.73	1837.16	1727.64	2201.12	1702.02	1402.86	2067.34	1677.49	0.24099	0.114969	0.831086	unchanged	-0.0119922	C41H76O8	719.543	10.5901	--	--	--	--	--	--	HMDB0296007	--	--	--	--	--
pos_1420	2-methoxy-6-all trans-decaprenyl-2-methoxy-1,4-benzoquinol	18457.9	19464.4	19093.3	28074.3	30871.7	21055.3	29424.3	32929.2	32807.2	23915.6	21290.4	27091.4	-0.289446	0.110732	0.844328	unchanged	2.46444	C57H88O3	843.665	10.5901	--	--	--	--	--	--	HMDB0062197	--	Organic compounds	Lipids and lipid-like molecules	Prenol lipids	Quinone and hydroquinone lipids
pos_1421	PC(20:5(5Z,8Z,11Z,14Z,16E)-OH(18R)/24:1(15Z))	12485.7	12706.8	12437	11694.9	12862.3	12310.2	13335.2	13635.2	12942.5	11941.3	13328.5	13048.9	-0.0705704	0.0624976	0.953497	unchanged	1.317	C52H92NO9P	947.686	10.5901	--	--	--	--	--	--	HMDB0288759	--	--	--	--	--
pos_1424	6-(3-Hexenyl)tetrahydro-2H-pyran-2-one	517.181	503.429	523.304	454.134	552.567	584.84	558.723	629.494	478.973	521.083	583.396	460.707	-0.0439195	0.624527	0.259059	unchanged	3.00923	C11H18O2	147.117	10.5972	--	--	--	--	--	--	HMDB0037829	68959-28-4	Organic compounds	Organoheterocyclic compounds	Lactones	Delta valerolactones
pos_1425	9-HOTE	6579.85	7567.96	8333.16	7501.53	7617.77	8530.45	7307.94	7139.36	7284.9	7832.66	6718.22	6472.89	0.109602	0.137309	0.777659	unchanged	2.08424	C18H30O3	295.228	10.6044	--	--	--	--	--	--	HMDB0010224	--	Organic compounds	Lipids and lipid-like molecules	Fatty Acyls	Lineolic acids and derivatives
pos_1426	Ser Met Ile His	515.714	477.197	596.629	441.446	680.286	572.398	202.15	423.638	445.794	330.867	382.297	379.637	0.601354	0.00405296	1.32707	up	2.12928	C20H34N6O6S	487.234	10.6044	--	--	--	--	--	--	--	--	--	--	--	--
pos_1430	DG(15:0/18:3(10,12,15)-OH(9)/0:0)	58017.2	62669.3	55252.5	58362.1	66700.1	69737.5	57677.8	46655.3	49526.5	56413.7	52725.6	46675.2	0.259652	0.00718005	1.24588	up	11.0048	C36H64O6	575.474	10.5972	--	--	--	--	--	--	HMDB0295367	--	--	--	--	--
pos_1431	DG(18:3(6Z,9Z,12Z)/22:5(4Z,7Z,10Z,13Z,16Z)/0:0)	3858.48	3802.48	3660.49	3092.1	3638.42	3523.41	2546.07	3819.18	2676.27	2757.01	3705.87	3058.68	0.216951	0.0819427	0.9485	unchanged	10.015	C43H68O5	629.499	10.5972	--	--	--	--	--	--	HMDB0007293	--	Organic compounds	Lipids and lipid-like molecules	Glycerolipids	Diradylglycerols
pos_1432	Nummularine A	37193.1	40333.4	58033.9	32465.7	34919.7	35419.1	89440.5	24739.4	24654.2	25645	28626.5	23633.7	0.137211	0.761084	0.136588	unchanged	-1.90711	C36H49N5O6	665.483	10.5972	--	--	--	--	--	--	HMDB0029336	53947-95-8	Organic compounds	Organic acids and derivatives	Carboxylic acids and derivatives	Amino acids, peptides, and analogues
pos_1433	DG(22:0/18:3(10,12,15)-OH(9)/0:0)	3665.27	3771.56	3294.18	3270.13	3373	3322.55	2795.29	3946.77	3196.82	2641	3481.23	3124.34	0.109389	0.273575	0.626537	unchanged	13.1785	C43H78O6	729.552	10.6044	--	--	--	--	--	--	HMDB0296823	--	--	--	--	--
pos_1436	9Z-Dodecen-7-ynyl acetate	4300.01	4271.1	3894.87	4097	4428.89	4256.54	3480.16	5139.83	3883.09	4148.17	4750.49	4735.02	-0.0498886	0.598202	0.265315	unchanged	1.98724	C14H22O2	483.359	10.6115	--	--	LMFA07010247	Fatty Acyls [FA]	Fatty esters [FA07]	Short fatty esters [FA0710]	--	--	--	--	--	--
pos_1437	TG(8:0/8:0/a-13:0)[rac]	59120.2	55805.9	48121.1	55218.8	53557.9	53741.2	41073.2	70930.7	57073.1	52323.9	66933.5	61670.9	-0.10443	0.412797	0.423111	unchanged	3.66895	C32H60O6	563.43	10.6115	--	--	--	--	--	--	HMDB0071246	--	Organic compounds	Lipids and lipid-like molecules	Glycerolipids	Triradylcglycerols
pos_1441	TG(24:0/24:0/22:5(4Z,7Z,10Z,13Z,16Z))	19.7685	37.9861	789.819	52.1136	27.606	76.1451	351.68	288.499	399.68	298.711	242.103	419.134	-0.99491	0.245891	0.654972	unchanged	-3.11869	C73H132O6	1127.99	10.6187	--	--	--	--	--	--	HMDB0047165	--	Organic compounds	Lipids and lipid-like molecules	Glycerolipids	Triradylcglycerols
pos_1443	(1S,2S)-3-oxo-2-pentyl-cyclopentanebutanoic acid	652.32	761.952	542.082	782.592	807.167	744.873	843.345	1116.44	1208.22	1039.53	965.965	1193.5	-0.569306	0.000834224	1.43483	down	11.1039	C14H24O3	241.182	10.6187	--	--	LMFA02010016	Fatty Acyls [FA]	Octadecanoids [FA02]	12-oxophytodienoic acid metabolites [FA0201]	--	--	--	--	--	--
pos_1446	Guaiane	538.647	584.249	456.118	394.267	368.927	335.739	498.063	525.854	524.43	358.853	357.325	397.576	0.00856228	0.960641	0.0146446	unchanged	-4.1805	C15H28	231.207	10.6258	--	--	--	--	--	--	HMDB0252963	--	Organic compounds	Lipids and lipid-like molecules	Prenol lipids	Sesquiterpenoids
pos_1448	Lividomycin B	0.0887874	0.395513	2.18144	0.0535612	3.18689	0.000283595	11.8387	364.508	3.06773e-06	30.2007	305.434	172.738	-7.22678	0.0738336	0.973819	unchanged	6.38533	C23H45N5O13	641.339	10.6329	C18003	Neomycin, kanamycin and gentamicin biosynthesis(ko00524);;Biosynthesis of secondary metabolites(ko01110)	--	--	--	--	--	--	--	--	--	--
pos_1449	Diethylaminoethyl-dextran	157.14	125.604	72.4935	29.7025	124.261	31.2034	33.3508	842.385	9.06321	128.23	1097.66	497.06	-2.27069	0.124734	0.833808	unchanged	5.99894	C24H45NO16	645.311	10.6329	--	--	--	--	--	--	HMDB0251242	--	Organic compounds	Lipids and lipid-like molecules	Fatty Acyls	Fatty acyl glycosides
pos_1450	PC(14:0/22:1(13Z))	2844.19	2909.46	2798.95	2641.05	2838.62	2839.32	2594.73	2704.57	2603.7	2396.19	2801.68	2431.11	0.119354	0.016032	1.20181	up	-31.9902	C44H86NO8P	829.618	10.6258	--	--	LMGP01012129	Glycerophospholipids [GP]	Glycerophosphocholines [GP01]	Diacylglycerophosphocholines [GP0101]	HMDB0007887	--	Organic compounds	Lipids and lipid-like molecules	Glycerophospholipids	Glycerophosphocholines
pos_1454	(8R,9R,10S,13R,14S)-1,2,3,4,5,6,7,8,9,10,11,12,14,15,16,17-Hexadecahydrocyclopenta[a]phenanthrene-13-carbaldehyde	685.145	745.44	725.929	618.301	623.979	662.269	739.608	786.639	659.247	550.09	683.238	578.976	0.0226518	0.811604	0.128167	unchanged	-11.243	C18H28O	261.222	10.6472	--	--	--	--	--	--	HMDB0260168	--	Organic compounds	Lipids and lipid-like molecules	Steroids and steroid derivatives	Oxosteroids
pos_1456	Ile-Val-Val	19.9272	17.5036	14.853	14.2228	15.8645	31.8915	10.5207	1.50116	0.817212	18.2025	5.04629	3.43267	1.53168	0.00873509	1.22803	up	5.46948	C16H31N3O4	294.219	10.6543	--	--	--	--	--	--	HMDB0304801	--	Organic compounds	Organic acids and derivatives	Carboxylic acids and derivatives	Amino acids, peptides, and analogues
pos_1459	Stearic acid-propyl ester	602.238	673.804	562.099	627.024	637.322	673.842	311.23	558.689	388.661	412.307	415.093	471.18	0.562443	0.000878061	1.48609	up	-22.0239	C21H42O2	368.345	10.6686	--	--	--	--	--	--	--	--	--	--	--	--
pos_1461	Isolinderanolide	397.227	387.39	365.621	391.338	436.478	403.912	425.119	469.73	411.382	436.075	534.381	495.603	-0.218925	0.0178467	1.1696	down	2.51402	C21H36O3	319.264	10.6829	--	--	--	--	--	--	HMDB0038105	139559-06-1	Organic compounds	Organoheterocyclic compounds	Tetrahydrofurans	--
pos_1463	Linoleoyl ethanolamide	1100.43	1080.43	1020.11	1136.76	1182.69	1203.33	643.321	936.091	702.235	833.506	884.066	894.777	0.458254	0.000549563	1.50435	up	11.504	C20H37NO2	362.249	10.6829	--	--	--	--	--	--	HMDB0012252	68171-52-8	Organic compounds	Organic nitrogen compounds	Organonitrogen compounds	Amines
pos_1464	MG(0:0/22:0/0:0)	1333.32	1296.84	1275.03	1228.73	1232.93	1296.79	938.322	962.136	884.316	902.618	1101.22	1081.87	0.384553	0.000179557	1.58424	up	-29.4812	C25H50O4	379.345	10.6829	--	--	--	--	--	--	HMDB0011551	--	Organic compounds	Lipids and lipid-like molecules	Glycerolipids	Monoradylglycerols
pos_1466	Descladinose roxithromycin	109.127	134.574	290.107	76.0311	38.3852	67.4034	387.735	19.5658	8.74973	26.9158	41.3637	28.0902	0.481883	0.645369	0.223635	unchanged	5.04684	C33H62N2O12	701.423	10.6758	--	--	--	--	--	--	HMDB0060814	--	Organic compounds	Organic oxygen compounds	Organooxygen compounds	Carbohydrates and carbohydrate conjugates
pos_1471	Ganoderic acid Me	26274	23406.6	21519.8	34630.5	27764	29151.3	15530.1	22129.4	17148.6	23079	22015.7	22114.4	0.41554	0.0160324	1.18417	up	3.84306	C34H50O6	554.386	10.69	--	--	--	--	--	--	HMDB0035333	108026-93-3	Organic compounds	Lipids and lipid-like molecules	Prenol lipids	Triterpenoids
pos_1472	Aplysiatoxin, 17-debromo-	1367.96	1113.14	902.7	1676.19	1103.14	1332.71	311.468	708.165	450.526	644.239	859.565	728.469	1.01762	0.00119035	1.42659	up	-10.0909	C32H48O10	575.315	10.69	--	--	--	--	--	--	HMDB0248517	--	--	--	--	--
pos_1476	3-Methylbutyraldehyde oxime	82.9305	86.4423	87.9273	87.3734	91.3738	98.805	92.0209	105.58	102.4	72.2401	77.9362	74.4806	0.0277629	0.797674	0.143516	unchanged	0.573787	C5H11NO	203.176	10.6972	C17255	Glucosinolate biosynthesis(ko00966);;Biosynthesis of secondary metabolites(ko01110);;2-Oxocarboxylic acid metabolism(ko01210)	--	--	--	--	--	--	--	--	--	--
pos_1477	2-Phenylethyl 3-methyl-2-butenoate	381.109	365.725	313.148	376.574	348.39	410.527	286.351	368.936	349.745	310.593	292.636	333.531	0.177144	0.0497988	1.0039	up	8.62333	C13H16O2	205.124	10.7043	--	--	--	--	--	--	HMDB0037721	42078-65-9	Organic compounds	Lipids and lipid-like molecules	Fatty Acyls	Fatty acid esters
pos_1479	Glyyunnansapogenin B	2426.49	2105.92	1966.26	2308.74	2055.13	2405.02	1231.1	1736.45	1452.34	1396.78	1607.61	1475.2	0.57611	4.8258e-05	1.5713	up	4.28373	C30H48O5	453.338	10.7043	--	--	--	--	--	--	HMDB0036639	20528-70-5	Organic compounds	Lipids and lipid-like molecules	Prenol lipids	Triterpenoids
pos_1480	Coniferan	308.851	285.595	283.912	394.918	378.366	473.588	135.645	297.088	172.095	220.734	263.055	292.402	0.621885	0.0127415	1.20738	up	12.4657	C13H24O2	463.324	10.7043	--	--	--	--	--	--	HMDB0031741	67874-72-0	Organic compounds	Organic acids and derivatives	Carboxylic acids and derivatives	Carboxylic acid derivatives
pos_1487	2-Hydroxy-7-hydroxymethylchromene-2-carboxylate	82.8067	51.983	45.3111	34.5882	66.5234	34.4295	80.4062	127.086	34.6015	97.7674	129.12	111.552	-0.879092	0.0289941	1.09609	down	-26.9949	C11H10O5	223.054	10.7257	C14106	Naphthalene degradation(ko00626);;Microbial metabolism in diverse environments(ko01120)	--	--	--	--	--	--	--	--	--	--
pos_1489	N-(1-Deoxy-1-fructosyl)leucine	116.274	117.602	112.564	84.2457	155.873	81.6516	171.814	267.816	73.4873	213.547	309.22	262.109	-0.957909	0.027436	1.14635	down	-5.23481	C12H23NO7	335.18	10.7257	--	--	--	--	--	--	HMDB0037840	34393-18-5	Organic compounds	Organic acids and derivatives	Carboxylic acids and derivatives	Amino acids, peptides, and analogues
pos_1490	2-(2-Cyclopropylhydrazinyl)-9-[(2R,5R)-3,4-dihydroxy-5-(hydroxymethyl)oxolan-2-yl]-1H-purin-6-one	38.7774	32.8962	31.719	25.1008	54.1862	27.0635	61.4934	123.2	29.8444	81.8394	130.44	102.387	-1.3352	0.0179824	1.21897	down	-10.5539	C13H18N6O5	377.093	10.7257	--	--	--	--	--	--	HMDB0255354	--	Organic compounds	Nucleosides, nucleotides, and analogues	Purine nucleosides	--
pos_1491	Diflucortolone	69.4507	68.9249	55.4863	49.568	105.595	47.3101	102.666	215.738	56.5232	149.816	246.644	188.753	-1.27652	0.0220327	1.1813	down	-5.91461	C22H28F2O4	433.156	10.7257	--	--	--	--	--	--	HMDB0251260	--	Organic compounds	Lipids and lipid-like molecules	Steroids and steroid derivatives	Hydroxysteroids
pos_1493	N-Desmethylrosuvastatin	1778.42	1533.74	1302.17	1010.42	2253.65	1122.05	2505.92	4216.71	1222.37	3235.28	4627.76	3595.22	-1.10823	0.0166088	1.21094	down	0.891483	C21H26FN3O6S	509.187	10.7257	--	--	--	--	--	--	HMDB0060942	--	Organic compounds	Benzenoids	Benzene and substituted derivatives	Benzenesulfonamides
pos_1494	Iganidipine	5930.4	5320.82	4733.67	3502.14	7817.4	4024.31	8240.32	13681.1	4316.85	10630.7	14983.5	11791.6	-1.02254	0.0173824	1.19921	down	14.0964	C28H38N4O6	565.25	10.7257	--	--	--	--	--	--	HMDB0253387	--	Organic compounds	Organoheterocyclic compounds	Pyridines and derivatives	Hydropyridines
pos_1495	LysoPI(20:4(5Z,8Z,11Z,14Z)/0:0)	105211	97148.2	84420.3	68939.3	138257	78233	144262	228876	78074.6	184438	253355	201830	-0.930822	0.0184417	1.1922	down	14.2191	C29H49O12P	621.312	10.7257	--	--	--	--	--	--	HMDB0061690	1246430-04-5	Organic compounds	Lipids and lipid-like molecules	Glycerophospholipids	Glycerophosphoinositols
pos_1499	Amphibine B	25789.5	26633.1	23577.9	20310.4	37458.6	22922.3	37677.4	56455.4	25263.4	49577	67385.7	54636.3	-0.893066	0.0125049	1.24324	down	8.17716	C39H47N5O5	666.37	10.7257	C09998	--	--	--	--	--	--	--	--	--	--	--
pos_1500	PA(14:0/20:5(7Z,9Z,11E,13E,17Z)-3OH(5,6,15))	7892.99	4230.07	3524.62	2223.95	3007.01	2548.71	4984.72	5723.45	3842.13	3273.87	4187.9	3579.23	-0.12746	0.709634	0.201846	unchanged	-7.40158	C37H63O11P	679.392	10.7257	--	--	--	--	--	--	HMDB0263024	--	--	--	--	--
pos_1501	resmethrin	1720.07	1612.07	1275.51	1319.47	2146.47	1490.09	2009.33	3103.28	1627.5	2566.52	3264.67	2766.36	-0.681439	0.0117705	1.22662	down	-4.33724	C22H26O3	694.407	10.7257	C10991	--	--	--	--	--	HMDB0257162	--	Organic compounds	Lipids and lipid-like molecules	Prenol lipids	Monoterpenoids
pos_1502	PG(i-12:0/20:5(7Z,9Z,11E,13E,17Z)-3OH(5,6,15))	36.554	42.754	3.06773e-06	29.3499	120.016	43.6333	61.1439	196.586	7.10746	158.836	305.438	183.295	-1.74444	0.057292	0.993212	unchanged	-3.29068	C38H65O13P	761.421	10.7257	--	--	--	--	--	--	HMDB0271119	--	--	--	--	--
pos_1504	DG(2:0/22:6(5Z,7Z,10Z,13Z,16Z,19Z)-OH(4)/0:0)	1875.18	1908.41	1909.85	2043.5	2051.47	2209.74	1174.26	1503.87	1275.8	1307.7	1293.14	1338.68	0.604084	1.84711e-06	1.64302	up	-11.427	C27H40O6	443.274	10.7464	--	--	--	--	--	--	HMDB0297007	--	--	--	--	--
pos_1510	DG(20:3(5Z,8Z,11Z)/18:3(6Z,9Z,12Z)/0:0)	6528.52	5070.33	4273.41	7093.08	4328.72	7130.64	7144.86	5538.25	8682.59	4052.39	5589.92	6556.7	-0.125933	0.551204	0.329845	unchanged	-5.34439	C41H68O5	641.511	10.7607	--	--	--	--	--	--	HMDB0007452	--	Organic compounds	Lipids and lipid-like molecules	Glycerolipids	Diradylglycerols
pos_1512	(10Z,14E,16E)-10,14,16-Octadecatrien-12-ynoic acid	63.2283	64.0965	77.4814	61.6823	77.2012	97.1791	108.524	98.9899	101.923	102.664	102.046	104.409	-0.488556	0.0025613	1.46295	down	6.95747	C18H26O2	275.202	10.775	--	--	LMFA01030919	Fatty Acyls [FA]	Fatty Acids and Conjugates [FA01]	Unsaturated fatty acids [FA0103]	HMDB0035963	--	Organic compounds	Lipids and lipid-like molecules	Fatty Acyls	Fatty acids and conjugates
pos_1522	Torvoside D	191.31	337.028	331.297	240.73	857.545	192.123	217.381	658.952	373.411	335.884	807.306	249.043	-0.297259	0.576166	0.290853	unchanged	-16.2251	C38H62O13	744.441	10.7821	--	--	--	--	--	--	HMDB0029624	--	Organic compounds	Lipids and lipid-like molecules	Steroids and steroid derivatives	Steroidal glycosides
pos_1523	D-1-Amino-2-pyrrolidinecarboxylic acid	101.901	107.477	104.505	94.0343	104.068	106.047	105.294	121.625	98.5808	102.524	95.7252	101.614	-0.0170096	0.779557	0.158754	unchanged	19.8342	C5H10N2O2	131.084	10.7892	--	--	--	--	--	--	HMDB0030405	10139-05-6	Organic compounds	Organic acids and derivatives	Carboxylic acids and derivatives	Amino acids, peptides, and analogues
pos_1526	Bisnortilidin	638.384	638.341	660.221	643.557	679.67	652.615	503.621	493.655	450.641	435.935	433.14	473.159	0.487854	1.27234e-06	1.6661	up	-2.8823	C15H19NO2	228.138	10.7892	--	--	--	--	--	--	HMDB0249273	--	Organic compounds	Organic acids and derivatives	Carboxylic acids and derivatives	Amino acids, peptides, and analogues
pos_1527	3-Methoxymorphinan	12310.5	11980.6	11632.3	12369.2	12897.8	13043	8046.72	8891.85	8348.64	8357.26	8166.21	9041.72	0.545753	1.26964e-07	1.67917	up	2.91647	C17H23NO	258.186	10.7892	--	--	--	--	--	--	HMDB0014045	1531-25-5	Organic compounds	Alkaloids and derivatives	Morphinans	--
pos_1528	Varanic acid	8537.28	8441.65	7448.05	9398.17	9754.67	9437.41	6367.18	7796.62	6969.79	6854.31	7515.27	7504.96	0.301851	0.00340922	1.36387	up	-1.32844	C26H44O5	475.326	10.7892	--	--	LMST04030067	Sterol Lipids [ST]	Bile acids and derivatives [ST04]	C27 bile acids, alcohols, and derivatives [ST0403]	HMDB0002195	1061-64-9	Organic compounds	Lipids and lipid-like molecules	Steroids and steroid derivatives	Bile acids, alcohols and derivatives
pos_1532	7-METHOXYCHROMONE	490.311	342.784	369.763	233.972	451.99	330.355	148.237	206.102	165.699	200.908	208.294	301.31	0.85072	0.00514277	1.3347	up	5.1496	C10H8O3	177.056	10.8035	--	--	--	--	--	--	--	--	--	--	--	--
pos_1533	Pregnan-20-one, 17-(acetyloxy)-3-hydroxy-6-methyl-, (3b,5b,6a)-	1005.58	998.821	889.301	1347.16	1106.54	1308.42	818.819	1076.57	1024.78	1002.33	1032.88	1081.8	0.140749	0.259154	0.633116	unchanged	9.28424	C24H38O4	413.271	10.7964	--	--	--	--	--	--	--	--	--	--	--	--
pos_1538	(1beta,2beta,5beta)-p-Menth-3-ene-1,2,5-triol	1532.71	1148.56	1143.35	1192.84	1204.44	1126	1792.68	1835.48	1928.48	1735.32	2052.48	2095.38	-0.638661	1.33516e-05	1.58351	down	7.08876	C10H18O3	411.217	10.8107	--	--	--	--	--	--	HMDB0038978	359875-80-2	Organic compounds	Lipids and lipid-like molecules	Prenol lipids	Monoterpenoids
pos_1543	Phytosphingosine-1-P	1199.63	1162.41	1069.95	1222.05	1248.89	1320.2	659.036	1041.74	699.388	947.171	991.955	1028.66	0.428254	0.0048769	1.36186	up	9.68573	C18H40NO6P	362.249	10.8249	--	--	--	--	--	--	HMDB0012280	--	Organic compounds	Lipids and lipid-like molecules	Sphingolipids	Phosphosphingolipids
pos_1544	20-Tetracosene-1,18-diol	1104.36	1012.19	943.891	1186.43	1104.01	1201.34	957.969	1064.54	1025.25	1021.94	976.694	1067.93	0.0997907	0.145612	0.800967	unchanged	-1.03716	C24H48O2	391.354	10.8178	--	--	--	--	--	--	HMDB0040887	151454-15-8	Organic compounds	Lipids and lipid-like molecules	Fatty Acyls	Fatty alcohols
pos_1545	Cholesterol	876.827	822.882	820.19	860.439	984.946	905.026	871.765	984.392	916.379	986.255	893.824	1045.07	-0.112488	0.0823938	0.882393	unchanged	3.63386	C27H46O	425.319	10.8178	C00187	Steroid biosynthesis(ko00100);;Primary bile acid biosynthesis(ko00120);;Steroid hormone biosynthesis(ko00140);;Insect hormone biosynthesis(ko00981);;Steroid degradation(ko00984);;Biosynthesis of various alkaloids(ko00996);;Biosynthesis of alkaloids derived from terpenoid and polyketide(ko01066);;Metabolic pathways(ko01100);;Microbial metabolism in diverse environments(ko01120);;Ovarian steroidoge…	LMST01010001	Sterol Lipids [ST]	Sterols [ST01]	Cholesterol and derivatives [ST0101]	HMDB0000067	57-88-5	Organic compounds	Lipids and lipid-like molecules	Steroids and steroid derivatives	Cholestane steroids
pos_1547	Talaromycin A	744.843	840.327	772.168	1235.96	1420.51	796.465	1485.26	1565.83	1438.39	1028.16	824.699	1325.94	-0.400296	0.092626	0.888859	unchanged	10.2723	C12H22O4	231.161	10.8321	--	--	--	--	--	--	HMDB0030143	83720-10-9	Organic compounds	Organic oxygen compounds	Organooxygen compounds	Ethers
pos_1555	1-(2-Azabicyclo[2.2.2]octan-2-yl)-2-[2-(3,5-dimethylphenyl)-3-[(2S)-1-(2-pyridin-2-ylethylamino)propan-2-yl]-1H-indol-5-yl]-2-methylpropan-1-one	212861	196991	215092	265486	212571	243001	198175	239196	182931	213886	243222	221378	0.0515148	0.586114	0.315864	unchanged	0.34578	C37H46N4O	585.391	10.8535	--	--	--	--	--	--	HMDB0252903	--	Organic compounds	Organoheterocyclic compounds	Indoles and derivatives	Indoles
pos_1556	11-(4-acetoxymethylphenyl)-1α,25-dihydroxy-9,11-didehydrovitamin D3 / 11-(4-acetoxymethylphenyl)-1α,25-dihydroxy-9,11-didehydrocholecalciferol	30609.5	28065.3	27233.3	41279	32478.8	34641.1	22340.8	33015.3	21697	31294.6	29480.8	31988.8	0.194354	0.194079	0.701949	unchanged	4.8584	C36H50O5	563.376	10.8535	--	--	--	--	--	--	--	--	--	--	--	--
pos_1560	DG(a-25:0/0:0/PGF1alpha)	187935	197213	208174	1.04333e+06	1.13103e+06	482689	1.13104e+06	1.283e+06	1.20802e+06	666413	486743	925231	-0.810471	0.0970499	0.880005	unchanged	2.23102	C48H90O8	817.655	10.8535	--	--	--	--	--	--	HMDB0298296	--	--	--	--	--
pos_1562	8(R)-HETE	209.904	197.869	160.421	153.691	195.369	176.446	256.698	216.3	152.364	215.391	223.17	157.101	-0.158872	0.2967	0.584819	unchanged	6.34273	C20H32O3	303.234	10.8606	C14824	Arachidonic acid metabolism(ko00590)	--	--	--	--	--	--	--	--	--	--
pos_1563	3-(4-Methyl-3-pentenyl)thiophene	175.84	177.495	163.022	186.301	185.642	167.413	158.633	204.305	128.741	172.637	173.845	173.562	0.0614036	0.519483	0.365762	unchanged	21.0403	C10H14S	189.074	10.8749	--	--	--	--	--	--	HMDB0038183	62469-65-2	Organic compounds	Organoheterocyclic compounds	Heteroaromatic compounds	--
pos_1565	stearic acid	264.192	261.702	333.71	292.68	299.632	338.092	230.823	324.686	342.591	283.611	288.11	381.643	-0.0486989	0.695846	0.192639	unchanged	-0.824067	C18H36O2	267.268	10.8749	C01530	Fatty acid biosynthesis(ko00061);;Biosynthesis of unsaturated fatty acids(ko01040);;Biosynthesis of plant secondary metabolites(ko01060);;Metabolic pathways(ko01100);;Phototransduction - fly(ko04745)	LMFA01010018	Fatty Acyls [FA]	Fatty Acids and Conjugates [FA01]	Straight chain fatty acids [FA0101]	HMDB0000827	1957-11-04	Organic compounds	Lipids and lipid-like molecules	Fatty Acyls	Fatty acids and conjugates
pos_1567	Phoenicoxanthin	43712.6	38477.8	33756.4	44749.3	42010.3	44606.9	29580.3	38742.2	24941	43342.4	46800.4	42889.7	0.128129	0.401871	0.486325	unchanged	-20.9812	C40H52O3	598.413	10.8749	C15967	Carotenoid biosynthesis(ko00906);;Biosynthesis of secondary metabolites(ko01110)	--	--	--	--	HMDB0248021	--	Organic compounds	Lipids and lipid-like molecules	Prenol lipids	Tetraterpenoids
pos_1568	4-Hydroxy-6-tricosanone	3646.69	4811.87	2779.87	3514.89	3498.04	3806.78	3735.02	3049.69	3252.27	3176.25	3636.33	2498.72	0.189107	0.198258	0.679892	unchanged	6.24792	C23H46O2	393.315	10.882	--	--	--	--	--	--	HMDB0035649	--	Organic compounds	Lipids and lipid-like molecules	Fatty Acyls	Fatty alcohols
pos_1569	p-Hydroxyubenimex	11.573	0.898948	4.99322	23.9972	112.794	26.8234	40.8013	312.725	70.8675	206.841	318.678	208.28	-2.67718	0.0174207	1.20067	down	4.194	C16H24N2O5	666.374	10.8892	--	--	--	--	--	--	HMDB0255924	--	Organic compounds	Organic acids and derivatives	Peptidomimetics	Hybrid peptides
pos_1571	1,2,4,5-Tetramethylbenzene	663.023	698.078	752.089	603.351	705.169	685.969	706.891	779.237	771.793	614.739	685.041	698.837	-0.0513573	0.456465	0.401409	unchanged	5.01007	C10H14	135.117	10.8963	C14534	--	--	--	--	--	HMDB0244147	--	Organic compounds	Benzenoids	Benzene and substituted derivatives	--
pos_1575	gamma-Linolenic acid	336.835	334.547	339.143	283.608	385.1	390.945	444.6	418.75	313.845	420.679	402.135	330.084	-0.170633	0.143217	0.780384	unchanged	-1.06154	C18H30O2	243.21	10.9034	C06426	Linoleic acid metabolism(ko00591);;Biosynthesis of unsaturated fatty acids(ko01040);;Metabolic pathways(ko01100)	LMFA01030141	Fatty Acyls [FA]	Fatty Acids and Conjugates [FA01]	Unsaturated fatty acids [FA0103]	HMDB0003073	506-26-3	Organic compounds	Lipids and lipid-like molecules	Fatty Acyls	Lineolic acids and derivatives
pos_1576	Hexadecasphingosine	117.297	126.223	211.073	136.398	140.134	188.166	126.669	174.493	301.626	127.438	149.244	257.853	-0.307049	0.313645	0.540249	unchanged	5.78174	C16H33NO2	254.249	10.9034	--	--	LMSP01040008	Sphingolipids [SP]	Sphingoid bases [SP01]	Sphingoid base homologs and variants [SP0104]	HMDB0242181	--	Organic compounds	Organic nitrogen compounds	Organonitrogen compounds	Amines
pos_1581	Icaridin	2436.09	2204.42	2158.03	2542.16	2707.4	2798.01	1573.69	2754.08	1249.83	2370.1	2267.18	2821.52	0.187538	0.319343	0.571496	unchanged	-9.51874	C12H23NO3	476.365	10.9034	--	--	--	--	--	--	HMDB0253340	--	Organic compounds	Organoheterocyclic compounds	Piperidines	Piperidinecarboxylic acids and derivatives
pos_1585	3-Hexenal	27.4852	29.5442	33.696	27.4979	31.5964	34.6381	34.0076	40.7277	37.8203	29.3169	32.1559	33.7346	-0.171647	0.093963	0.863366	unchanged	2.89748	C6H10O	81.0702	10.8963	C16310	alpha-Linolenic acid metabolism(ko00592);;Biosynthesis of secondary metabolites(ko01110)	LMFA06000003	Fatty Acyls [FA]	Fatty aldehydes [FA06]	--	HMDB0031497	4440-65-7	Organic compounds	Organic oxygen compounds	Organooxygen compounds	Carbonyl compounds
pos_1586	Santene	354.594	355.693	377.246	304.638	322.755	355.9	405.813	412.362	382.743	341.563	383.011	370.381	-0.148837	0.0314132	1.06238	down	0.494331	C9H14	123.117	10.9106	--	--	--	--	--	--	HMDB0038140	529-16-8	Organic compounds	Hydrocarbons	Unsaturated hydrocarbons	Branched unsaturated hydrocarbons
pos_1588	2,6-Dimethyl-2,4E,6E-octatriene	709.165	737.619	703.232	654.031	754.181	772.172	827.516	870.593	791.535	676.098	754.499	694.149	-0.0916395	0.218904	0.669009	unchanged	2.12214	C10H16	137.133	10.9177	--	--	LMFA11000042	Fatty Acyls [FA]	Hydrocarbons [FA11]	--	--	--	--	--	--	--
pos_1589	13E-octadecene-9,11-diynoic acid	411.139	388.106	394.874	337.072	391.824	428.477	484.525	449.374	375.244	414.856	425.401	378.255	-0.104223	0.199934	0.69352	unchanged	13.1013	C18H26O2	275.204	10.9249	--	--	LMFA01030556	Fatty Acyls [FA]	Fatty Acids and Conjugates [FA01]	Unsaturated fatty acids [FA0103]	--	--	--	--	--	--
pos_1591	alpha-Tocopherolquinone	20075	19747.9	17116	19137.1	19960	21115.9	23874.3	19682.6	20137.4	19041.5	19071	17777.3	-0.029645	0.699166	0.238696	unchanged	-3.09728	C29H50O3	429.371	10.9177	--	--	--	--	--	--	HMDB0034408	7559-04-08	Organic compounds	Lipids and lipid-like molecules	Prenol lipids	Diterpenoids
pos_1592	MG(20:3(6,8,11)-OH(5)/0:0/0:0)	4974.35	3933.8	3693.56	3799.04	3534.16	3218.2	4259.23	6498.98	7191.55	2933.75	6563.41	5029.18	-0.488172	0.0686504	0.955965	unchanged	18.025	C23H40O5	793.597	10.9249	--	--	--	--	--	--	HMDB0260512	--	--	--	--	--
pos_1593	p-Xylene	273.649	284.282	279.486	252.39	282.939	263.747	295.435	330.443	319.734	250.702	286.826	276.953	-0.105044	0.155391	0.769604	unchanged	4.51807	C8H10	107.086	10.932	C06756	Xylene degradation(ko00622);;Metabolic pathways(ko01100);;Microbial metabolism in diverse environments(ko01120);;Degradation of aromatic compounds(ko01220)	--	--	--	--	HMDB0059924	--	Organic compounds	Benzenoids	Benzene and substituted derivatives	Xylenes
pos_1594	isopimara-7,15-dienal	173.286	166.755	142.673	163.299	177.499	171.318	198.036	172.502	182.789	155.737	169.64	156.127	-0.0568744	0.443256	0.435965	unchanged	-3.49245	C20H30O	287.236	10.932	--	--	LMPR0104080009	Prenol Lipids [PR]	Isoprenoids [PR01]	C20 isoprenoids (diterpenes) [PR0104]	--	--	--	--	--	--
pos_1599	14R-HpOME(12E)	897.379	1089.62	1032.69	1301.63	1311.46	1892.51	1895.91	775.5	744.964	1490.56	841.177	768.609	0.207599	0.51079	0.336699	unchanged	3.38232	C18H34O4	315.254	10.9463	--	--	LMFA02000072	Fatty Acyls [FA]	Octadecanoids [FA02]	Other Octadecanoids [FA0200]	--	--	--	--	--	--
pos_1600	2-Ketospirilloxanthin	782.185	804.046	997.707	861.266	1361.42	1039.24	1603.11	1474.04	1625.67	794.648	783.13	685.98	-0.253034	0.388978	0.493112	unchanged	-1.68527	C42H58O3	593.434	10.9463	C15884	Carotenoid biosynthesis(ko00906);;Metabolic pathways(ko01100);;Biosynthesis of secondary metabolites(ko01110)	--	--	--	--	--	--	--	--	--	--
pos_1607	3,7,11,15-Tetramethyl-2E,6E,10E,14-hexadecatetraenyl acetate	158.542	166.794	158.643	188.344	258.994	168.983	214.861	182.854	141.542	190.233	173.008	173.463	0.0322699	0.83235	0.0978981	unchanged	-1.65028	C22H36O2	333.278	10.9605	--	--	LMFA07010351	Fatty Acyls [FA]	Fatty esters [FA07]	Short fatty esters [FA0710]	--	--	--	--	--	--
pos_1609	ethylacetimidate	256	259.142	277.933	236.421	248.781	258.123	264.61	302.764	299.981	227.551	263.567	260.741	-0.0757402	0.313008	0.544992	unchanged	13.0194	C4H10NO+	177.162	10.9677	--	--	--	--	--	--	--	--	--	--	--	--
pos_1610	N-alpha-acetyl lysine methyl ester	110.574	107.196	106.642	105.116	133.766	124.057	130.877	142.025	131.004	106.644	115.901	119.577	-0.11818	0.195325	0.688079	unchanged	-34.8092	C9H18N2O3	185.121	10.9748	--	--	--	--	--	--	HMDB0304430	--	Organic compounds	Organic acids and derivatives	Carboxylic acids and derivatives	Amino acids, peptides, and analogues
pos_1612	PC(o-18:1(9Z)/24:0)	22828	24008.3	24404.7	73611.4	82664.4	46311.6	46200.5	51045	75415.6	63657.3	43700.9	70216	-0.355053	0.330074	0.54133	unchanged	7.02795	C50H100NO7P	840.726	10.9677	--	--	LMGP01020269	Glycerophospholipids [GP]	Glycerophosphocholines [GP01]	1-alkyl,2-acylglycerophosphocholines [GP0102]	HMDB0013434	--	Organic compounds	Lipids and lipid-like molecules	Glycerophospholipids	Glycerophosphocholines
pos_1614	Cyclo(glycylleucylvalylleucylprolylseryl)	193.063	109.769	103.303	332.742	129.164	188.159	4.67433	52.0755	19.9314	112.068	105.891	70.3275	1.53304	0.0206799	1.17143	up	1.35078	C27H46N6O7	589.333	10.982	--	--	--	--	--	--	HMDB0303709	--	Organic compounds	Organic acids and derivatives	Carboxylic acids and derivatives	Amino acids, peptides, and analogues
pos_1618	3-Methylbutyl pentadecanoate	1.5997	14.8863	17.5846	20.247	12.5741	14.5152	31.009	18.6544	26.1473	9.44779	14.8113	15.7909	-0.50917	0.199699	0.712733	unchanged	6.41282	C20H40O2	295.302	10.9891	--	--	LMFA07010683	Fatty Acyls [FA]	Fatty esters [FA07]	Wax monoesters [FA0701]	--	--	--	--	--	--
pos_1620	N-Nervonoyl Isoleucine	4378.98	3982.33	3713.22	3368.87	3663.17	3660.19	4809.04	4734.49	4738.5	3618.35	4091.17	4264.12	-0.2057	0.0373816	1.04884	down	14.4461	C30H57NO3	479.44	10.9891	--	--	--	--	--	--	HMDB0242093	--	--	--	--	--
pos_1625	Axerophthene	697.794	643.094	618.607	697.727	742.695	768.955	714.297	763.336	730.33	644.477	752.884	710.92	-0.0501191	0.417978	0.424951	unchanged	-7.89272	C20H30	271.24	11.0248	--	--	LMPR0104020002	Prenol Lipids [PR]	Isoprenoids [PR01]	C20 isoprenoids (diterpenes) [PR0104]	--	--	--	--	--	--
pos_1630	(Z)-1,5-Tridecadiene	90.9083	79.1334	83.8047	89.9079	89.5572	96.395	100.362	97.981	103.826	83.5185	98.0001	89.4106	-0.11359	0.0981378	0.852291	unchanged	-0.875563	C13H24	203.177	11.0391	--	--	--	--	--	--	HMDB0041081	84348-07-2	Organic compounds	Hydrocarbons	Unsaturated hydrocarbons	Olefins
pos_1635	Cer(d16:1/16:0)	29.9393	76.0793	13.993	11.657	29.1022	3.06773e-06	44.397	64.041	44.9996	24.2213	18.9777	72.5337	-0.743514	0.223916	0.663903	unchanged	0.305163	C32H63NO3	551.515	11.0462	--	--	--	--	--	--	HMDB0240681	123065-37-2	Organic compounds	Lipids and lipid-like molecules	Sphingolipids	Ceramides
pos_1639	Austroinulin	11287.3	11777.7	10601.2	12138.1	13446.3	13396.5	14172.8	13246.3	12200.5	12872.4	13594	12087.7	-0.105782	0.141028	0.786907	unchanged	0.763862	C20H34O3	323.26	11.0605	--	--	--	--	--	--	HMDB0036802	62868-75-1	Organic compounds	Lipids and lipid-like molecules	Prenol lipids	Diterpenoids
pos_1640	ω-3 Arachidonic Acid ethyl ester	117.008	105.238	99.5429	115.348	144.761	116.547	120.054	136.993	124.111	108.607	171.736	140.38	-0.19924	0.151171	0.738927	unchanged	5.93139	C22H36O2	333.281	11.0605	--	--	--	--	--	--	--	--	--	--	--	--
pos_1645	3-beta-Hydroxy-4-beta-methyl-5-alpha-cholest-7-ene-4-alpha-carboxylate	7047.67	5732.24	6052.94	6849.89	7200.53	7223.31	5312.43	6858.32	5181.27	6041.81	6039.18	6480.16	0.159326	0.0891313	0.898759	unchanged	6.94453	C29H48O3	427.36	11.0812	--	--	--	--	--	--	HMDB0011662	--	Organic compounds	Lipids and lipid-like molecules	Steroids and steroid derivatives	Cholestane steroids
pos_1647	TG(14:1(9Z)/18:1(9Z)/18:4(6Z,9Z,12Z,15Z))	11684.6	11416.2	11370.1	67555.9	83795.1	74014.8	6482.96	6931.55	79023.2	95522.2	53537.5	74010	-0.280068	0.670256	0.224465	unchanged	27.0269	C53H90O6	845.686	11.0812	--	--	--	--	--	--	HMDB0047971	--	Organic compounds	Lipids and lipid-like molecules	Glycerolipids	Triradylcglycerols
pos_1649	3,4-Diethylthiophene	43.6701	45.0574	43.797	37.7236	44.5915	41.3711	56.6753	54.6909	44.3808	43.7901	35.941	48.2099	-0.146975	0.215185	0.71063	unchanged	-0.588573	C8H12S	141.073	11.0883	--	--	--	--	--	--	HMDB0040236	35686-14-7	Organic compounds	Organoheterocyclic compounds	Heteroaromatic compounds	--
pos_1657	SM(d18:2(4E,14Z)/18:1(12Z)-O(9S,10R))	34350.1	33417.1	30041	31891.1	30787	35138.3	48010.5	38972.8	35865.8	34646.3	32672.5	31777.9	-0.182119	0.137849	0.841091	unchanged	13.32	C41H77N2O7P	723.553	11.1026	--	--	--	--	--	--	HMDB0290584	--	--	--	--	--
pos_1659	3,5,7-Trimethyl-2E,4E,6E,8E-decatetraene	171.167	165.097	176.353	153.073	186.539	171.233	182.591	193.435	195.829	165.266	177.119	170.129	-0.0833977	0.16601	0.725175	unchanged	-11.508	C13H20	177.162	11.1097	--	--	LMFA11000054	Fatty Acyls [FA]	Hydrocarbons [FA11]	--	--	--	--	--	--	--
pos_1662	PE(18:0/20:2(11Z,14Z))	25617.1	37157.6	42394.3	20138.8	21463.5	19591.9	54868.6	23672.6	23748.7	19384.8	23155.8	22387.2	-0.00738993	0.983578	0.0448652	unchanged	-21.8591	C43H82NO8P	736.547	11.1097	--	--	LMGP02010124	Glycerophospholipids [GP]	Glycerophosphoethanolamines [GP02]	Diacylglycerophosphoethanolamines [GP0201]	HMDB0009000	--	Organic compounds	Lipids and lipid-like molecules	Glycerophospholipids	Glycerophosphoethanolamines
pos_1663	Acetyl-arginyl-glycyl-aspartyl-serinamide	13889.1	21202.4	38796.7	9375.31	9555.44	9060.69	76942.8	21437.4	7499.27	8844.67	10115	9401.28	-0.397953	0.669269	0.274966	unchanged	1.1424	C17H30N8O8	439.205	11.1169	--	--	--	--	--	--	HMDB0247924	--	Organic compounds	Organic acids and derivatives	Carboxylic acids and derivatives	Amino acids, peptides, and analogues
pos_1669	4,4-Dimethyl-14a-formyl-5a-cholesta-8,24-dien-3b-ol	2161.92	1879.67	1880.84	2026.94	2228.38	2224.29	1961.72	2115.76	1902.15	2196.61	1768.74	2302.8	0.0180578	0.811275	0.137421	unchanged	-0.364175	C30H48O2	441.373	11.1311	--	--	--	--	--	--	HMDB0001421	--	Organic compounds	Lipids and lipid-like molecules	Prenol lipids	Triterpenoids
pos_1670	2',4',6',3,4-Pentahydroxy-3'-geranyl-5-prenyldihydrochalcone	38053.4	60485.8	92255	28053.7	28540.4	26710.7	156807	31156.6	25452.7	26908.2	30554.3	27899.3	-0.124377	0.868162	0.129045	unchanged	-12.1945	C30H38O6	495.268	11.1311	--	--	LMPK12120532	Polyketides [PK]	Flavonoids [PK12]	Chalcones and dihydrochalcones [PK1212]	--	--	--	--	--	--
pos_1673	(+)-alpha-thujene	95.791	94.6243	98.272	93.4515	102.946	101.785	108.092	127.615	126.985	96.0848	109.767	108.288	-0.205755	0.029016	1.1381	down	2.54814	C10H16	137.133	11.1526	--	--	LMPR0102120037	Prenol Lipids [PR]	Isoprenoids [PR01]	C10 isoprenoids (monoterpenes) [PR0102]	--	--	--	--	--	--
pos_1678	Annomutacin	1.71495e+06	2.28933e+06	3.70553e+06	1.17898e+06	1.21917e+06	1.12046e+06	6.74727e+06	2.30127e+06	1.09503e+06	1.18757e+06	1.33157e+06	1.20563e+06	-0.304641	0.671412	0.272519	unchanged	-4.8632	C37H68O7	663.457	11.1597	--	--	--	--	--	--	HMDB0031749	170900-29-5	Organic compounds	Lipids and lipid-like molecules	Fatty Acyls	Fatty alcohols
pos_1679	Docosanamide	459.633	342.53	329.91	395.139	432.936	431.943	471.666	633.984	515.619	704.508	549.44	733.472	-0.593203	0.00363437	1.35935	down	1.9503	C22H45NO	340.358	11.1668	--	--	LMFA08010020	Fatty Acyls [FA]	Fatty amides [FA08]	Primary amides [FA0801]	HMDB0000583	3061-75-4	Organic compounds	Lipids and lipid-like molecules	Fatty Acyls	Fatty amides
pos_1680	Milameline	97.2793	98.7997	82.5652	104.722	118.31	113.015	101	137.161	106.82	116.379	130.179	130.155	-0.231525	0.047041	0.980132	unchanged	-1.68918	C8H14N2O	347.184	11.174	--	--	--	--	--	--	HMDB0254718	--	Organic compounds	Organoheterocyclic compounds	Pyridines and derivatives	Hydropyridines
pos_1683	24-Methylenelophenol	15480.9	14313.4	13600.3	4855.9	2833.61	5105.47	8220.77	6691.05	5988.3	2755.6	4679.23	3877.8	0.80267	0.152965	0.781022	unchanged	-1.25543	C29H48O	413.377	11.1811	C11522	Steroid biosynthesis(ko00100);;Metabolic pathways(ko01100);;Biosynthesis of secondary metabolites(ko01110)	--	--	--	--	HMDB0006846	1176-52-9	Organic compounds	Lipids and lipid-like molecules	Steroids and steroid derivatives	Ergostane steroids
pos_1685	PE(18:3(10,12,15)-OH(9)/15:0)	18782.2	19766.6	17495.7	9725.5	9641.74	9325.73	21448.9	16049.4	15086.8	10090.9	12376.1	10890	-0.0203658	0.941769	0.0595997	unchanged	24.7431	C38H70NO9P	680.483	11.1811	--	--	--	--	--	--	HMDB0260867	--	--	--	--	--
pos_1700	8,8a-Deoxyoleandolide	79.2215	46.1919	45.2493	64.2758	67.7257	63.2913	113.944	110.49	115.2	105.131	128.647	134.172	-0.951233	1.23553e-05	1.5907	down	8.282	C20H36O6	411.217	11.2168	C11989	Biosynthesis of 12-, 14- and 16-membered macrolides(ko00522);;Metabolic pathways(ko01100);;Biosynthesis of secondary metabolites(ko01110)	LMPK04000030	Polyketides [PK]	Macrolides and lactone polyketides [PK04]	--	--	--	--	--	--	--
pos_1701	(3beta,22R,23R,24S)-3,22,23-Trihydroxystigmastan-6-one	10508.8	9471.41	11517.6	9790.15	10488.1	10256.8	8298.15	10219.2	8577.55	8830.91	10317.2	11284	0.108797	0.219554	0.691733	unchanged	3.84741	C29H50O4	463.38	11.2168	--	--	--	--	--	--	HMDB0039713	90524-90-6	Organic compounds	Lipids and lipid-like molecules	Steroids and steroid derivatives	Stigmastanes and derivatives
pos_1706	Cer(d18:0/18:1(12Z)-2OH(9,10))	2155.15	2018.78	1299.74	1985.12	1985.24	1927.69	834.218	902.874	806.736	2164.48	2269.88	2276.45	0.297204	0.32928	0.559956	unchanged	5.24955	C36H71NO5	615.57	11.2311	--	--	--	--	--	--	HMDB0289968	--	--	--	--	--
pos_1707	N-Myristoyl Lysine	691.937	683.292	840.593	518.267	683.216	667.07	960.485	833.122	638.046	764.983	772.126	1075.03	-0.304393	0.0658326	0.958297	unchanged	0.140528	C20H40N2O3	730.56	11.2382	--	--	LMFA08020264	Fatty Acyls [FA]	Fatty amides [FA08]	N-acyl amines [FA0802]	HMDB0242055	--	Organic compounds	Organic acids and derivatives	Carboxylic acids and derivatives	Amino acids, peptides, and analogues
pos_1708	N-Nervonoyl Glycine	1667.18	1280.62	1318.13	2010.16	1647.92	1663.1	731.994	1227.72	946.008	1261.9	1232.65	1576.73	0.458488	0.0227327	1.12753	up	1.76386	C26H49NO3	388.358	11.2382	--	--	--	--	--	--	HMDB0242091	--	Organic compounds	Organic acids and derivatives	Carboxylic acids and derivatives	Amino acids, peptides, and analogues
pos_1709	PS(16:0/0:0)	9.52804	21.7001	29.8789	60.6467	18.187	6.22622	46.06	8.12876	13.4218	3.66603	17.0502	2.8877	0.680281	0.399282	0.428385	unchanged	5.12198	C22H44NO9P	498.285	11.2382	--	--	LMGP03050002	Glycerophospholipids [GP]	Glycerophosphoserines [GP03]	Monoacylglycerophosphoserines [GP0305]	--	--	--	--	--	--
pos_1715	(Z,Z)-2,9,16-Heptadecatriene-4,6-diyn-8-ol	16.8845	12.9873	20.3193	19.6296	25.8786	20.2176	5.79206	11.2814	7.37064	14.0397	18.0442	19.629	0.606043	0.0454278	1.0313	up	10.282	C17H22O	260.203	11.2525	--	--	--	--	--	--	HMDB0032674	13894-72-9	Organic compounds	Lipids and lipid-like molecules	Fatty Acyls	Fatty alcohols
pos_1716	11-Deoxycortisol	34.9838	63.6417	61.4111	140.059	56.8235	73.5906	39.2109	55.7052	62.4699	33.8364	24.27	37.1689	0.768841	0.104639	0.865478	unchanged	6.59851	C21H30O4	385.18	11.2454	C05488	Steroid hormone biosynthesis(ko00140);;Metabolic pathways(ko01100);;Cortisol synthesis and secretion(ko04927);;Cushing syndrome(ko04934)	LMST02030086	Sterol Lipids [ST]	Steroids [ST02]	C21 steroids (gluco/mineralocorticoids, progestogins) and derivatives [ST0203]	HMDB0000015	152-58-9	Organic compounds	Lipids and lipid-like molecules	Steroids and steroid derivatives	Hydroxysteroids
pos_1717	3beta-hydroxy-4beta-methyl-5alpha-cholest-7-ene-4alpha-carboxylic acid	2723.36	2628.47	2816.66	2450.42	2846.99	2678.44	2564.54	2603.18	2403.94	2392.45	2507.33	2704.25	0.089267	0.0617121	0.959527	unchanged	-1.33756	C29H48O3	445.367	11.2454	--	--	LMST01010175	Sterol Lipids [ST]	Sterols [ST01]	Cholesterol and derivatives [ST0101]	HMDB0304159	--	Organic compounds	Lipids and lipid-like molecules	Steroids and steroid derivatives	Cholestane steroids
pos_1720	DG(15:1(9Z)/18:2(9Z,12Z)/0:0)[iso2]	8028.37	7363.38	7648.26	7281.74	7836.32	8207.24	7715	7566.32	7281.17	6901.81	8054.55	7350.02	0.0473305	0.283786	0.59943	unchanged	2.28717	C36H64O5	577.484	11.2525	--	--	LMGL02010457	Glycerolipids [GL]	Diradylglycerols [GL02]	Diacylglycerols [GL0201]	--	--	--	--	--	--
pos_1725	Dynorphin B (6-9)	2496.21	592.973	532.976	80.8709	83.7394	170.392	335.59	982.506	735.775	75.0401	58.8611	17.9312	0.843227	0.503074	0.386056	unchanged	8.13497	C26H43N11O6	623.379	11.2525	--	--	--	--	--	--	HMDB0012937	--	Organic compounds	Organic acids and derivatives	Carboxylic acids and derivatives	Amino acids, peptides, and analogues
pos_1726	Bisphenol A bis(2-hydroxyethyl)ether	77.5995	46.6074	90.3523	153.196	292.17	271.843	5.85729	40.8617	83.7628	155.139	28.2729	73.1307	1.26755	0.0966076	0.892425	unchanged	-6.22402	C19H24O4	655.32	11.2454	C14347	--	--	--	--	--	HMDB0247634	--	Organic compounds	Benzenoids	Benzene and substituted derivatives	Diphenylmethanes
pos_1728	DG(a-25:0/PGF2alpha/0:0)	8044.46	34585.5	37296.1	11477.1	15815.4	10315.8	23810.4	33597	27789.5	16959.7	20583.6	24307.6	-0.323202	0.423657	0.454465	unchanged	-3.58058	C48H88O8	815.639	11.2525	--	--	--	--	--	--	HMDB0298162	--	--	--	--	--
pos_1731	5-(1-hydroxypropan-2-yl)isolongifol-5-ene	1055.9	4065.71	4859.13	1477.46	2507.95	1246.47	3228.66	3499.74	3362.33	2527.47	2321.93	3211.07	-0.254795	0.498848	0.395823	unchanged	2.70075	C18H30O	263.238	11.2596	--	--	LMPR0103500003	Prenol Lipids [PR]	Isoprenoids [PR01]	C15 isoprenoids (sesquiterpenes) [PR0103]	--	--	--	--	--	--
pos_1740	DG(15:0/18:1(11Z)/0:0)	4432.32	7897.61	8843.85	3852.39	5424.21	3409.1	6833.05	7559.32	6808.08	5527.34	5342.7	7025.4	-0.207457	0.405736	0.477052	unchanged	-9.14249	C36H68O5	545.488	11.2596	--	--	--	--	--	--	HMDB0007072	--	Organic compounds	Lipids and lipid-like molecules	Glycerolipids	Diradylglycerols
pos_1745	Methenamine	66.0942	80.5228	80.317	67.282	73.9514	70.6732	70.8451	85.3154	87.6642	75.218	77.8644	76.9271	-0.110685	0.140438	0.765294	unchanged	4.10333	C6H12N4	141.114	11.2668	--	--	--	--	--	--	HMDB0029598	100-97-0	Organic compounds	Organoheterocyclic compounds	Triazinanes	1,3,5-triazinanes
pos_1792	PC(14:0/PGE2)	15.1469	16.6058	18.3324	21.4057	20.1679	30.2207	3.06773e-06	17.4406	6.43113	19.7931	7.58833	7.94713	1.04178	0.0204764	1.15102	up	-18.845	C42H76NO11P	819.534	11.2739	--	--	--	--	--	--	HMDB0285608	--	--	--	--	--
pos_18	Peperinic acid	156.153	170.475	161.66	207.714	148.134	165.509	164.334	178.989	163.605	175.809	183.098	159.788	-0.0226512	0.784	0.158319	unchanged	-7.04571	C10H14O3	224.129	0.5328	--	--	--	--	--	--	HMDB0038181	514-93-2	Organic compounds	Organoheterocyclic compounds	Benzofurans	--
pos_1827	5-Chloro-2-hydroxy-p-benzoquinone	931.152	909.748	886.519	843.196	901.803	845.473	1135.57	1083.31	994.348	905.123	1002.97	970.362	-0.195987	0.010121	1.28863	down	4.38313	C6H3ClO3	122.964	11.2882	C21105	Chlorocyclohexane and chlorobenzene degradation(ko00361);;Metabolic pathways(ko01100);;Microbial metabolism in diverse environments(ko01120)	--	--	--	--	--	--	--	--	--	--
pos_1866	2,2-Dichloroethanol	12799.5	12545.6	11902.1	12698.4	13135.7	11878.1	14569.5	14049.2	13089.2	12908.4	13894.2	12913.1	-0.119337	0.0133202	1.20621	down	1.96548	C2H4Cl2O	113.964	11.4374	--	--	--	--	--	--	HMDB0245330	--	Organic compounds	Organohalogen compounds	Halohydrins	Chlorohydrins
pos_1889	cis-2-Chloro-4-carboxymethylenebut-2-en-1,4-olide	41.2089	37.352	41.6411	38.1536	36.7208	36.5785	48.0249	44.0186	42.0251	38.6066	46.6084	39.9776	-0.162429	0.0307184	1.0944	down	-6.5036	C6H3ClO4	156.968	11.7793	C04706	Chlorocyclohexane and chlorobenzene degradation(ko00361);;Metabolic pathways(ko01100);;Microbial metabolism in diverse environments(ko01120)	--	--	--	--	HMDB0060455	--	Organic compounds	Organoheterocyclic compounds	Dihydrofurans	Furanones
pos_1896	1-Carboxybiuret	27.9737	26.1642	25.8412	21.9058	22.3229	23.0801	31.7699	26.2053	28.2056	21.1455	24.3561	23.7513	-0.0776595	0.475926	0.41006	unchanged	-36.6056	C3H5N3O4	185.986	11.9649	C22084	Atrazine degradation(ko00791);;Metabolic pathways(ko01100);;Microbial metabolism in diverse environments(ko01120)	--	--	--	--	--	--	--	--	--	--
pos_1898	5,6,7,8-Tetrahydro-4-methylquinoline	15.1747	16.8485	16.6001	20.8123	17.6979	16.3269	22.2038	23.4039	24.3483	20.7538	31.6203	15.9265	-0.418269	0.039073	1.07833	down	1.37913	C10H13N	148.112	2.00035	--	--	--	--	--	--	HMDB0029709	28971-03-1	Organic compounds	Organoheterocyclic compounds	Quinolines and derivatives	Hydroquinolines
pos_19	Tetradeca-4,6-diene-8,10,12-triyne-1-ol	75.5477	86.4019	70.2255	172.993	70.653	96.2408	73.573	106.432	77.497	116.145	119.086	84.4386	-0.0128292	0.963599	0.0248636	unchanged	6.66206	C14H14O2	197.098	0.5328	--	--	--	--	--	--	HMDB0302337	--	Organic compounds	Organoheterocyclic compounds	Epoxides	--
pos_1901	(2R,2'S)-Isobuteine	348.984	371.79	337.713	402.829	372.352	379.68	405.803	407.358	429.306	443.41	452.207	397.581	-0.196134	0.00215152	1.35533	down	-6.56839	C7H13NO4S	208.062	2.01462	--	--	--	--	--	--	HMDB0030411	66512-75-2	Organic compounds	Organic acids and derivatives	Carboxylic acids and derivatives	Amino acids, peptides, and analogues
pos_1903	4-(Methylnitrosamino)-1-(3-pyridyl-N-oxide)-1-butanol	19830.2	21567.2	20271	30082	20223.7	22107.2	20701.9	25456	22367.7	26939.9	26938.5	22878.9	-0.115756	0.35491	0.502348	unchanged	-47.9033	C10H15N3O3	226.108	2.02177	C19603	Metabolism of xenobiotics by cytochrome P450(ko00980);;Chemical carcinogenesis - DNA adducts(ko05204)	--	--	--	--	HMDB0041953	85352-99-4	Organic compounds	Organoheterocyclic compounds	Pyridines and derivatives	Pyridinium derivatives
pos_1904	Nialamide	2652.58	2830.14	2628.92	4294.75	2935.41	3023.13	2824.48	4405.37	3148.47	3383.69	4617.64	2890.06	-0.211847	0.262914	0.590043	unchanged	-21.6325	C16H18N4O2	263.123	2.02177	--	--	--	--	--	--	HMDB0255576	--	Organic compounds	Organoheterocyclic compounds	Pyridines and derivatives	Pyridinecarboxylic acids and derivatives
pos_1905	2,5-Diamino-2-methylpentanoic acid	30.116	32.7347	33.49	45.4104	26.2629	35.0909	31.9394	11.1061	36.6732	43.5575	26.2626	34.6414	0.141107	0.565252	0.304012	unchanged	8.9288	C6H14N2O2	129.104	2.04247	--	--	--	--	--	--	HMDB0248233	--	Organic compounds	Organic acids and derivatives	Carboxylic acids and derivatives	Amino acids, peptides, and analogues
pos_1908	Methyl 1-methylpyrrole-2-carboxylate	70.7121	85.3595	69.8002	95.9148	69.0003	81.0925	137.227	501.157	150.832	179.849	499.446	156.188	-1.78368	0.0459507	1.07815	down	9.90633	C7H9NO2	140.072	2.06388	--	--	--	--	--	--	--	--	--	--	--	--
pos_1909	2-Butyl-1H-benzimidazole	339.408	356.833	337.347	504.621	348.276	363.499	361.632	511.538	429.824	444.21	594.965	366.98	-0.267925	0.122501	0.797735	unchanged	-1.01415	C11H14N2	371.191	2.06388	--	--	--	--	--	--	HMDB0033755	5851-44-5	Organic compounds	Organoheterocyclic compounds	Benzimidazoles	--
pos_1910	5-(1-Pyrrolidinylmethyl)-2-furanmethanol	1357.48	1473.8	1322.73	2392.25	1404.32	1592.19	1219.33	1358.42	1417.88	1815.12	1615.77	1454.99	0.103603	0.570432	0.314446	unchanged	1.25414	C10H15NO2	199.144	2.05675	--	--	--	--	--	--	HMDB0040038	61481-02-5	Organic compounds	Organic nitrogen compounds	Organonitrogen compounds	Amines
pos_1912	Gly Cys Ala Pro	443.605	470.48	431.62	1073.21	469.95	574.064	218.445	335.174	243.483	315.119	371.785	264.332	0.986008	0.0362847	1.1218	up	-1.59003	C13H22N4O5S	347.138	2.05675	--	--	--	--	--	--	--	--	--	--	--	--
pos_1913	Diosbulbin G	154.964	195.298	203.623	401.509	195.298	242.412	67.0464	21.3179	90.9817	99.7155	69.7268	58.14	1.77546	0.00465192	1.38414	up	8.96527	C19H22O6	715.279	2.06388	--	--	--	--	--	--	HMDB0036782	67567-15-1	Organic compounds	Organoheterocyclic compounds	Naphthopyrans	--
pos_1918	Miglitol	911.652	983.027	931.85	1266.26	951.882	988.437	864.729	1148.01	1052.06	1093.68	1223.01	958.142	-0.0714943	0.512597	0.345481	unchanged	4.86079	C8H17NO5	207.111	2.07817	C07708	--	--	--	--	--	HMDB0014634	72432-03-2	Organic compounds	Organoheterocyclic compounds	Piperidines	--
pos_1919	N-Myristoyl Tyrosine	1682.82	2356.39	2400.55	1795.41	1770.44	1818.71	57.0447	102.882	73.7632	93.2467	121.73	69.9781	4.51087	2.67623e-05	1.67426	up	-4.49261	C23H37NO4	391.27	2.07817	--	--	--	--	--	--	HMDB0242062	--	Organic compounds	Organic acids and derivatives	Carboxylic acids and derivatives	Amino acids, peptides, and analogues
pos_1920	Hydroxyproline	208.726	194.516	186.201	314.837	151.784	224.673	142.093	174.043	159.021	168.399	184.538	140.069	0.403652	0.0705146	0.980154	unchanged	6.99258	C5H9NO3	173.125	2.0853	C01157	Arginine and proline metabolism(ko00330);;D-Amino acid metabolism(ko00470);;Metabolic pathways(ko01100);;ABC transporters(ko02010)	--	--	--	--	HMDB0000725	51-35-4	Organic compounds	Organic acids and derivatives	Carboxylic acids and derivatives	Amino acids, peptides, and analogues
pos_1921	(-)-Slaframine	16.4516	11.0665	12.4243	13.8955	12.3196	16.4759	14.0042	7.84874	19.5975	10.2168	6.97037	9.02237	0.288423	0.28337	0.584894	unchanged	-11.7272	C10H18N2O2	163.121	2.09243	C06185	Tropane, piperidine and pyridine alkaloid biosynthesis(ko00960);;Biosynthesis of alkaloids derived from ornithine, lysine and nicotinic acid(ko01064);;Biosynthesis of secondary metabolites(ko01110)	--	--	--	--	HMDB0243523	--	Organic compounds	Organoheterocyclic compounds	Indolizidines	--
pos_1923	Celgosivir	273.538	287.476	270.057	395.212	290.831	298.107	306.889	350.278	314.756	326.777	369.098	285.911	-0.10607	0.336457	0.524303	unchanged	-7.81437	C12H21NO5	224.126	2.0853	--	--	--	--	--	--	HMDB0249792	--	Organic compounds	Organoheterocyclic compounds	Indolizidines	--
pos_1925	Histidylglutamic acid	27.1413	25.3558	14.0532	54.081	22.9179	32.6012	65.474	87.8012	84.198	121.64	86.4921	84.8223	-1.59035	0.000117192	1.53393	down	-13.6807	C11H16N4O5	323.071	2.11385	--	--	--	--	--	--	HMDB0028884	53634-28-9	Organic compounds	Organic acids and derivatives	Carboxylic acids and derivatives	Amino acids, peptides, and analogues
pos_1927	Peonidin 3-O-(acetylglucoside)	58.4853	59.284	54.91	166.611	67.022	79.7111	152.421	169.712	166.657	241.59	180.431	166.748	-1.14867	0.00134323	1.41026	down	-42.5781	C24H25O12+	547.147	2.11385	--	--	--	--	--	--	--	--	--	--	--	--
pos_1928	Artocarpetin B	583.981	680.207	565.264	1475.77	545.5	830.711	289.642	332.598	317.682	557.407	364.093	405.043	1.04651	0.0388327	1.09953	up	7.8492	C22H22O6	803.252	2.10672	--	--	LMPK12110908	Polyketides [PK]	Flavonoids [PK12]	Flavones and Flavonols [PK1211]	HMDB0033148	170894-22-1	Organic compounds	Phenylpropanoids and polyketides	Flavonoids	Flavones
pos_1931	(3R,4R)-3-Amino-1-hydroxy-4-methylpyrrolidin-2-one	55.9972	74.9889	57.0726	98.7912	69.8426	67.602	77.6302	155.733	81.8374	96.4594	177.886	87.0445	-0.673217	0.0628336	0.978988	unchanged	-8.95277	C5H10N2O2	95.0592	2.12812	--	--	--	--	--	--	HMDB0243603	--	Organic compounds	Organic acids and derivatives	Carboxylic acids and derivatives	Amino acids, peptides, and analogues
pos_1932	Styrene	1405.76	1235.45	780.629	1485.54	1565.32	1096.6	3457.52	1862.19	3585.77	3910.31	1964.08	3462.99	-1.2691	0.00339152	1.43323	down	0.31918	C8H8	105.07	2.13527	C07083	Ethylbenzene degradation(ko00642);;Styrene degradation(ko00643);;Metabolic pathways(ko01100);;Microbial metabolism in diverse environments(ko01120);;Degradation of aromatic compounds(ko01220)	--	--	--	--	HMDB0034240	100-42-5	Organic compounds	Benzenoids	Benzene and substituted derivatives	Styrenes
pos_1934	fructoselysine	884.347	1047.11	855.061	1433.85	970.325	1025.51	746.12	1557.17	901.581	1069.67	1833.61	841.799	-0.160969	0.556159	0.307657	unchanged	-15.0246	C12H22N2O7	271.124	2.13527	C16488	Phosphotransferase system (PTS)(ko02060)	--	--	--	--	HMDB0242138	--	Organic compounds	Organic acids and derivatives	Carboxylic acids and derivatives	Amino acids, peptides, and analogues
pos_1938	gamma-L-Glutamyl-L-pipecolic acid	444.021	451.663	421.915	904.382	450.767	528.593	347.698	482.093	471.147	605.701	632.445	440.575	0.103529	0.682974	0.23315	unchanged	7.61519	C11H18N2O5	223.11	2.15667	--	--	--	--	--	--	HMDB0038614	--	Organic compounds	Organic acids and derivatives	Carboxylic acids and derivatives	Amino acids, peptides, and analogues
pos_1939	Lactose-lysine	167.414	184.393	164.698	382.95	183.782	218.454	142.416	253.53	193.373	274.947	313.457	186.214	-0.0673905	0.81432	0.121047	unchanged	-10.9894	C18H34N2O12	453.203	2.16382	--	--	--	--	--	--	HMDB0253951	--	Organic compounds	Lipids and lipid-like molecules	Saccharolipids	--
pos_1940	Kanamycin X	416.767	469.836	395.732	1040.11	411.805	598.697	409.488	759.389	586.072	842.433	914.55	569.701	-0.292349	0.354045	0.495328	unchanged	-22.6799	C18H35N3O12	468.208	2.15667	C20614	Neomycin, kanamycin and gentamicin biosynthesis(ko00524);;Biosynthesis of secondary metabolites(ko01110)	--	--	--	--	--	--	--	--	--	--
pos_1941	3,5-Diethyl-2-methylpyrazine	42.1775	44.2437	33.7285	58.985	40.2377	41.5031	35.8891	54.519	52.6474	59.7554	67.8333	66.0036	-0.367878	0.0585749	0.949678	unchanged	2.33128	C9H14N2	151.123	2.17095	--	--	--	--	--	--	HMDB0032946	18138-05-1	Organic compounds	Organoheterocyclic compounds	Diazines	Pyrazines
pos_1943	N-3-Hydroxyoctanoyl-L-homoserine lactone	787.558	859.293	780.974	1230.97	844.46	854.086	832.104	3012.69	936.502	1035.18	2779.66	888.272	-0.824042	0.162332	0.762843	unchanged	3.96648	C12H21NO4	266.137	2.17808	C21200	Quorum sensing(ko02024)	--	--	--	--	--	--	--	--	--	--
pos_1946	4-Hydroxydebrisoquine	751.979	914.613	758.344	1189.66	786.72	851.873	754.071	1006.37	893.234	1008.04	1082.03	871.93	-0.0962675	0.486577	0.376797	unchanged	-2.8472	C10H13N3O	233.128	2.18522	--	--	--	--	--	--	HMDB0006468	59333-79-8	Organic compounds	Organoheterocyclic compounds	Tetrahydroisoquinolines	--
pos_1947	N-(N-(3-Amino-3-carboxypropyl)-3-amino-3-carboxypropyl)azetidine-2-carboxylic acid	1169.97	1303.82	1130.85	1914.47	1257.01	1335.36	1126.91	1864.98	1386.71	1558.14	2077.22	1293.52	-0.198423	0.314844	0.529062	unchanged	-6.87644	C12H21N3O6	286.138	2.18522	--	--	--	--	--	--	HMDB0255025	--	Organic compounds	Organic acids and derivatives	Carboxylic acids and derivatives	Amino acids, peptides, and analogues
pos_1948	(9R,10S)-dihydroxystearate	471.401	556.346	442.256	926.966	463.952	582.805	682.888	414.756	691.219	1376.71	620.309	881.148	-0.438534	0.221897	0.676558	unchanged	-2.45114	C18H35O4-	316.26	2.18522	--	--	--	--	--	--	HMDB0303981	--	Organic compounds	Lipids and lipid-like molecules	Fatty Acyls	Fatty acids and conjugates
pos_1949	16-phenoxy tetranor Prostaglandin A2	452.81	509.948	457.237	745.539	502.055	550.727	472.497	516.15	553.632	598.005	574.816	486.465	0.00752822	0.956018	0.0288462	unchanged	9.32747	C22H26O5	371.189	2.19237	--	--	--	--	--	--	--	--	--	--	--	--
pos_1950	piperidino	79.1226	86.4315	79.0939	134.27	78.694	90.7566	62.6306	57.9993	60.8281	121.547	75.1554	82.9916	0.249905	0.294752	0.559002	unchanged	4.50231	C5H11N	86.0968	2.19237	--	--	--	--	--	--	HMDB0256578	--	Organic compounds	Organoheterocyclic compounds	Piperidines	--
pos_1954	Leucylproline	2525.92	2462.5	2533.02	4176.14	2465.5	2799.32	2149.25	1928.45	2249.22	3059.43	2415.16	2287.11	0.26781	0.168621	0.733302	unchanged	-0.850523	C11H20N2O3	229.154	2.20663	--	--	--	--	--	--	HMDB0011175	6403-35-6	Organic compounds	Organic acids and derivatives	Carboxylic acids and derivatives	Amino acids, peptides, and analogues
pos_1955	5-[(3As,4S,6aR)-2-oxo-1,3,3a,4,6,6a-hexahydrothieno[3,4-d]imidazol-4-yl]-N'-propylpentanehydrazide	1443.76	1590.47	1403.64	2445.93	1485.02	1671.21	1372.32	2192.93	1561.63	1934.93	2335.03	1564.48	-0.126656	0.509876	0.34996	unchanged	4.63623	C13H24N4O2S	283.16	2.20663	--	--	--	--	--	--	HMDB0260292	--	Organic compounds	Organoheterocyclic compounds	Thiolanes	--
pos_1956	3-Epinobilin	493.71	540.997	499.14	679.012	524.887	542.122	546.767	643.448	652.12	660.243	704.735	547.529	-0.195114	0.0654244	0.931498	unchanged	-14.8312	C20H26O5	311.159	2.21377	--	--	--	--	--	--	HMDB0036690	--	Organic compounds	Lipids and lipid-like molecules	Prenol lipids	Terpene lactones
pos_1958	Petasitenine	1454.68	1638.39	1450.58	1855.95	1565.88	1591.49	1608.92	4163.64	1824.62	2185.25	4338.83	1854.17	-0.74123	0.0894755	0.923556	unchanged	-0.28573	C19H27NO7	346.165	2.22805	C10359	--	--	--	--	--	HMDB0030328	60102-37-6	Organic compounds	Organoheterocyclic compounds	Azaspirodecane derivatives	--
pos_1964	3-(2-(Diisopropylamino)ethyl)-1H-indol-5-OL	38.0855	42.7317	40.2241	40.0591	34.308	29.6984	58.7742	27.9236	65.9376	78.8863	29.6915	59.8017	-0.512031	0.115296	0.892973	unchanged	0.421101	C16H24N2O	278.223	2.24947	--	--	--	--	--	--	HMDB0246200	--	Organic compounds	Organoheterocyclic compounds	Indoles and derivatives	Tryptamines and derivatives
pos_1967	1-Benzazepine	2860.45	3097.11	2737.31	4392.3	3119.99	3258.55	4234.52	3353.99	4431.37	5013.86	3510.47	4065.52	-0.338294	0.033387	1.07305	down	-0.575136	C10H9N	144.081	2.26373	--	--	--	--	--	--	HMDB0244865	--	Organic compounds	Organoheterocyclic compounds	Benzazepines	--
pos_1968	Isoquinoline N-oxide	6626.65	7130.21	6485.01	9897.68	7042.47	7313.25	9459.14	7769.79	9949.38	11065.1	8158.46	9023.83	-0.316902	0.0281969	1.09825	down	0.684646	C9H7NO	146.06	2.26373	--	--	--	--	--	--	--	--	--	--	--	--
pos_1969	1,5-Naphthalenediamine	774.083	819.869	759.616	1159.43	826.757	862.469	1098.59	856.293	1200.6	1167.58	865.171	936.394	-0.235491	0.108259	0.8575	unchanged	-6.48076	C10H10N2	159.091	2.26373	C19463	--	--	--	--	--	HMDB0244231	--	Organic compounds	Benzenoids	Naphthalenes	--
pos_1970	Indoleacrylic acid	14578.5	14831.8	13390.8	22605.4	16348	16187.3	23464.7	16561.8	24122.7	25446.9	17331.3	20235	-0.376675	0.0370413	1.06134	down	5.60432	C11H9NO2	188.071	2.26373	--	--	--	--	--	--	HMDB0000734	29953-71-7	Organic compounds	Organoheterocyclic compounds	Indoles and derivatives	Indoles
pos_1972	6-Hydroxypseudooxynicotine	486.689	515.063	484.078	735.884	547.134	542.563	621.947	1023.26	733.888	759.342	957.055	637.843	-0.515411	0.0162138	1.17661	down	-0.908098	C10H14N2O2	195.114	2.2566	C01297	Nicotinate and nicotinamide metabolism(ko00760);;Metabolic pathways(ko01100);;Microbial metabolism in diverse environments(ko01120)	--	--	--	--	HMDB0240264	7424-35-3	Organic compounds	Organic oxygen compounds	Organooxygen compounds	Carbonyl compounds
pos_1973	L-Tryptophan	677.515	677.978	630.01	1105.1	789.687	779.048	1176.79	701.795	1278.31	1217.04	720.378	918.852	-0.367997	0.108612	0.86757	unchanged	-0.139306	C11H12N2O2	205.097	2.2566	C00078	Glycine, serine and threonine metabolism(ko00260);;Tryptophan metabolism(ko00380);;Phenylalanine, tyrosine and tryptophan biosynthesis(ko00400);;Staurosporine biosynthesis(ko00404);;Indole alkaloid biosynthesis(ko00901);;Glucosinolate biosynthesis(ko00966);;Aminoacyl-tRNA biosynthesis(ko00970);;Biosynthesis of various alkaloids(ko00996);;Biosynthesis of various other secondary metabolites(ko00997…	--	--	--	--	HMDB0000929	73-22-3	Organic compounds	Organoheterocyclic compounds	Indoles and derivatives	Indolyl carboxylic acids and derivatives
pos_1974	Glycylglycylglycylglycine	20.3436	15.9608	20.7818	3.06773e-06	20.7807	13.0857	36.7933	28.8232	57.0194	13.2102	11.5034	18.8135	-0.869412	0.151088	0.784004	unchanged	-29.1336	C8H14N4O5	211.075	2.26373	--	--	--	--	--	--	HMDB0258893	--	Organic compounds	Organic acids and derivatives	Carboxylic acids and derivatives	Amino acids, peptides, and analogues
pos_1975	(R)-3-Hydroxy-hexadecanoic acid	960.32	1051.16	1012.01	2476.3	1082.42	1314.6	1924.89	2002.63	2187.41	2266.91	1665.74	1755.88	-0.579868	0.0404702	1.08738	down	-3.80327	C16H32O3	272.234	2.26373	--	--	--	--	--	--	HMDB0010734	--	Organic compounds	Lipids and lipid-like molecules	Fatty Acyls	Fatty acids and conjugates
pos_1976	MG(0:0/15:0/0:0)	90.7479	117.17	94.4276	162.926	89.4098	111.264	169.141	81.1437	211.321	311.468	111.07	194.279	-0.695447	0.0967833	0.917784	unchanged	-3.92773	C18H36O4	316.26	2.27088	--	--	--	--	--	--	HMDB0011532	--	Organic compounds	Lipids and lipid-like molecules	Glycerolipids	Monoradylglycerols
pos_1978	p-CHLOROPHENYLALANINE	56183.6	56091.3	53744.9	55861.2	57947.4	54072.7	52507.5	48143.1	43223	55190.9	53795.8	57942.8	0.10342	0.140027	0.810268	unchanged	2.41424	C9H10ClNO2	200.048	2.29228	--	--	--	--	--	--	HMDB0033261	101365-03-1	Organic compounds	Phenylpropanoids and polyketides	2-arylbenzofuran flavonoids	--
pos_1980	p-Hydroxybenzyldesulphoglucosinolate	208.928	262.845	236.229	265.221	201.795	196.873	285.214	3873.19	295.646	311.168	3257.54	366.027	-2.61229	0.150894	0.78881	unchanged	-12.7679	C14H19NO7S	328.081	2.29228	C17240	Glucosinolate biosynthesis(ko00966);;2-Oxocarboxylic acid metabolism(ko01210)	--	--	--	--	--	--	--	--	--	--
pos_1981	1,N2-propanodeoxyguanosine	775.696	965.972	839.226	864.835	894.897	689.485	951.109	32185.7	998.81	1240.82	28516.9	1879.98	-3.70884	0.160714	0.769667	unchanged	-8.41086	C13H17N5O4	346.089	2.29228	--	--	--	--	--	--	HMDB0059780	--	Organic compounds	Nucleosides, nucleotides, and analogues	Nucleoside and nucleotide analogues	--
pos_1982	Aminomethyl fluorescein	2370.32	3146.95	2660.68	2635.92	2968.16	2161	3066.19	116813	3091.11	4087.14	103160	6932.86	-3.8948	0.160082	0.770821	unchanged	-3.78781	C21H15NO5	344.09	2.29228	--	--	--	--	--	--	HMDB0248324	--	Organic compounds	Organoheterocyclic compounds	Benzopyrans	1-benzopyrans
pos_1983	FAD	459.026	511.215	520.768	317.946	510.885	441.05	486.104	389.069	452.025	608.457	376.874	489.343	-0.0212578	0.886049	0.0920788	unchanged	3.70847	C27H33N9O15P2	786.167	2.29228	C00016	Riboflavin metabolism(ko00740);;Metabolic pathways(ko01100);;Biosynthesis of secondary metabolites(ko01110);;Biosynthesis of cofactors(ko01240);;Vitamin digestion and absorption(ko04977)	--	--	--	--	HMDB0001248	146-14-5	Organic compounds	Nucleosides, nucleotides, and analogues	Flavin nucleotides	--
pos_1985	(1S,2R)-Naphthalene 1,2-oxide	1053.41	1044.19	1036.34	1034.74	1102.74	1024.69	1025.14	989.127	859.679	1065.98	1065.44	1128.38	0.0376927	0.517768	0.364079	unchanged	4.24422	C10H8O	183.021	2.29943	C14787	Metabolism of xenobiotics by cytochrome P450(ko00980)	--	--	--	--	HMDB0060301	--	Organic compounds	Benzenoids	Naphthalenes	--
pos_1986	Cyclamate	22814.9	23324.6	22068.6	24646.2	23357.5	22551.1	22400.1	21894.1	19414.6	25010.3	23826.2	24837.8	0.014419	0.813744	0.128098	unchanged	-3.60403	C6H12NNaO3S	202.05	2.29943	C19378	Taste transduction(ko04742)	--	--	--	--	HMDB0031340	100-88-9	Organic compounds	Organic acids and derivatives	Sulfamic acid derivatives	Cyclamates
pos_1987	4-Dimethylamino-L-phenylalanine	1534.52	1811.77	1618.99	2839.82	1611.11	1810.65	1496.2	1642.29	1985.96	2043.34	1806.95	1631.21	0.082081	0.649401	0.248861	unchanged	0.316017	C11H16N2O2	209.129	2.29943	C18619	--	--	--	--	--	--	--	--	--	--	--
pos_1991	Fluoromisonidazole	84.166	122.46	93.2513	86.3531	111.226	81.985	59.1829	1329.28	79.2842	42.3245	1163.76	136.404	-2.27796	0.19316	0.713482	unchanged	24.9523	C6H8FN3O3	212.049	2.30657	--	--	--	--	--	--	HMDB0252385	--	Organic compounds	Organic 1,3-dipolar compounds	Allyl-type 1,3-dipolar organic compounds	Organic nitro compounds
pos_1992	Pegorgotein	9.47664	8.45247	6.69282	2.15369	12.6155	7.4425	4.02644	176.699	4.5906	4.81585	143.528	12.3329	-2.88513	0.187987	0.72174	unchanged	-2.11375	C7H13NO4	214.047	2.3137	--	--	--	--	--	--	HMDB0256203	--	Organic compounds	Lipids and lipid-like molecules	Fatty Acyls	Fatty acid esters
pos_1996	Phenylalanine amide	34.6594	44.9922	30.2109	62.4031	37.8739	40.6121	56.1864	115.759	48.2219	82.7873	70.2109	69.5104	-0.819991	0.0202717	1.17207	down	-2.87938	C9H12N2O	164.094	2.32083	--	--	--	--	--	--	HMDB0253026	--	Organic compounds	Organic acids and derivatives	Carboxylic acids and derivatives	Amino acids, peptides, and analogues
pos_1997	(2S,3S)-2-Amino-N-benzyl-3-methylpentanamide	35.7442	51.3328	31.0434	71.5575	50.8918	39.5957	1.94241	43.8728	1.49363	2.16061	52.1088	7.09487	1.36628	0.0335323	1.08511	up	-11.1797	C13H20N2O	238.189	2.32083	--	--	--	--	--	--	HMDB0244500	--	Organic compounds	Organic acids and derivatives	Carboxylic acids and derivatives	Amino acids, peptides, and analogues
pos_1999	5-FU	375.605	403.703	422.805	351.198	384.525	365.09	385.848	323.961	331.796	350.298	331.198	373.469	0.135436	0.0428241	0.994394	unchanged	7.83984	C4H3FN2O2	113.016	2.33512	C07649	Drug metabolism - other enzymes(ko00983);;Bile secretion(ko04976)	--	--	--	--	HMDB0014684	51-21-8	Organic compounds	Organoheterocyclic compounds	Diazines	Pyrimidines and pyrimidine derivatives
pos_2007	1-Deoxy-D-xylulose	21410	21884.1	21884	19610.6	20770.2	20055.5	22885.2	16476.6	20734.8	17929.2	16288.3	19337.6	0.144382	0.122618	0.81329	unchanged	22.1588	C5H10O4	117.058	2.34225	C06257	--	--	--	--	--	HMDB0001292	--	Organic compounds	Organic oxygen compounds	Organooxygen compounds	Carbohydrates and carbohydrate conjugates
pos_2014	L-quinate	126796	130607	128666	122105	128158	122417	125446	104977	107387	115715	109007	124684	0.142862	0.0202653	1.17129	up	-13.6191	C7H11O6-	156.039	2.34225	C00296	Phenylalanine, tyrosine and tryptophan biosynthesis(ko00400);;Metabolic pathways(ko01100)	--	--	--	--	HMDB0304404	--	--	--	--	--
pos_2016	9-Carboxymethoxymethylguanine	48.8003	54.7093	52.4565	59.4018	52.3878	48.4842	55.9503	78.0404	57.0483	60.8473	80.0461	53.6208	-0.285911	0.0611372	0.991084	unchanged	9.62488	C8H9N5O4	204.054	2.34225	--	--	--	--	--	--	HMDB0060805	--	Organic compounds	Organoheterocyclic compounds	Imidazopyrimidines	Purines and purine derivatives
pos_2021	2-Ethylacrylic acid	144.145	142.767	153.045	110.171	126.257	122.689	155.615	117.506	138.838	114.806	103.631	127.886	0.0755939	0.514845	0.335728	unchanged	0.748285	C5H8O2	65.0387	2.34225	--	--	--	--	--	--	HMDB0001862	3586-58-1	Organic compounds	Lipids and lipid-like molecules	Fatty Acyls	Fatty acids and conjugates
pos_2023	4-hydroxy-5-[4-hydroxy-3-(sulfooxy)phenyl]pentanoic acid	232.526	244.194	265.634	78.5681	209.39	176.669	277.609	94.9437	248	116.926	61.5449	160.499	0.331015	0.379562	0.460459	unchanged	-4.4548	C11H14O8S	651.042	2.34225	--	--	--	--	--	--	HMDB0127746	--	Organic compounds	Lipids and lipid-like molecules	Fatty Acyls	Fatty acids and conjugates
pos_2029	2-OH-benzyl	9116.66	9463.02	9402.7	8321.5	8728.71	8472.76	9303.87	7377.66	8216.65	7868.15	7318.25	8471.19	0.14004	0.0505267	0.975691	unchanged	0.373345	C7H8O	91.0543	2.34225	--	--	--	--	--	--	HMDB0245279	--	Organic compounds	Benzenoids	Phenols	1-hydroxy-4-unsubstituted benzenoids
pos_2031	Oxalureate	62.4838	66.7343	71.72	60.8224	70.7603	64.2577	73.2142	60.742	71.6516	59.9958	58.5342	65.0081	0.0280231	0.694268	0.193987	unchanged	-5.01634	C3H4N2O4	115.013	2.34938	C00802	Purine metabolism(ko00230);;Metabolic pathways(ko01100);;Microbial metabolism in diverse environments(ko01120)	--	--	--	--	HMDB0303019	--	Organic compounds	Organic acids and derivatives	Carboxylic acids and derivatives	Amino acids, peptides, and analogues
pos_2036	2,9-Dimethyl-2,9-diazatricyclo[10.2.2.25,8]octadeca-5,7,12,14,15,17-hexaene-3,10-diol, 9CI	100.014	60.7046	119.541	156.351	78.8105	117.918	80.432	26.1593	102.933	69.2753	11.5668	4.91805	1.10087	0.0261759	1.08156	up	7.91576	C18H22N2O2	298.17	2.35653	--	--	--	--	--	--	HMDB0038832	124190-18-7	Organic compounds	Organic nitrogen compounds	Organonitrogen compounds	Amines
pos_2037	Salicyluric beta-D-glucuronide	0.0313138	5.2083	0.0384348	0.847728	0.0535107	0.0234179	0.259194	169.076	0.948764	11.4214	223.162	63.5682	-6.23881	0.106253	0.880954	unchanged	-16.2257	C15H17NO10	354.076	2.35653	--	--	--	--	--	--	HMDB0240252	--	Organic compounds	Organic oxygen compounds	Organooxygen compounds	Carbohydrates and carbohydrate conjugates
pos_2038	Mecamylamine	56.2651	55.7924	68.3239	68.3101	48.6456	56.4473	36.1181	40.4207	31.6842	44.7999	30.2316	36.2932	0.688336	0.000282208	1.49767	up	-1.24546	C11H21N	357.324	2.35653	C07511	--	--	--	--	--	HMDB0014795	60-40-2	Organic compounds	Lipids and lipid-like molecules	Prenol lipids	Monoterpenoids
pos_2039	L-Homoserine	3.06773e-06	0.284286	0.413035	1.2852	3.06773e-06	1.08219	15.7019	25.8863	26.0457	26.7699	21.5749	20.988	-5.48193	4.28808e-05	1.65954	down	4.17621	C4H9NO3	84.0449	2.3701	C00263	Glycine, serine and threonine metabolism(ko00260);;Cysteine and methionine metabolism(ko00270);;Lysine biosynthesis(ko00300);;Sulfur metabolism(ko00920);;Metabolic pathways(ko01100);;Biosynthesis of secondary metabolites(ko01110);;Microbial metabolism in diverse environments(ko01120);;Biosynthesis of amino acids(ko01230)	--	--	--	--	HMDB0000719	672-15-1	Organic compounds	Organic acids and derivatives	Carboxylic acids and derivatives	Amino acids, peptides, and analogues
pos_2041	S-Acetyldihydrolipoamide	420.04	372.193	313.587	197.98	336.016	261.294	176.233	455.441	139.336	154.228	427.338	274.745	0.224343	0.507655	0.393626	unchanged	-7.51351	C10H19NO2S2	272.073	2.38438	C01136	--	LMFA08010023	Fatty Acyls [FA]	Fatty amides [FA08]	Primary amides [FA0801]	HMDB0001526	--	Organic compounds	Lipids and lipid-like molecules	Fatty Acyls	Fatty amides
pos_2042	Tyr-Gly-Gly-Trp-Leu	142.91	144.441	118.764	200.157	162.075	137.975	569.507	521.498	581.093	675.784	495.748	576.804	-1.91608	1.47424e-06	1.68403	down	-23.0974	C30H38N6O7	577.263	2.37723	--	--	--	--	--	--	HMDB0259342	--	Organic compounds	Organic acids and derivatives	Carboxylic acids and derivatives	Amino acids, peptides, and analogues
pos_2043	3,4-Dihydroxy-9,10-secoandrosta-1,3,5(10)-triene-9,17-dione	1606.04	1989.33	1644.72	2623.57	1793.49	1828.75	1646.7	1818.02	1899.12	2492.16	2185.37	1948.16	-0.0619081	0.677091	0.233359	unchanged	22.1861	C19H24O4	299.171	2.39152	C04793	Steroid degradation(ko00984);;Metabolic pathways(ko01100);;Microbial metabolism in diverse environments(ko01120);;Degradation of aromatic compounds(ko01220)	LMST02020062	Sterol Lipids [ST]	Steroids [ST02]	C19 steroids (androgens) and derivatives [ST0202]	--	--	--	--	--	--
pos_2044	L-Norleucine	176.534	195.857	170.789	240.785	192.35	194.818	318.847	284.688	353.798	333.027	281.128	285.841	-0.665324	3.71949e-05	1.57934	down	-0.952749	C6H13NO2	132.102	2.40578	C01933	--	--	--	--	--	HMDB0001645	327-57-1	Organic compounds	Organic acids and derivatives	Carboxylic acids and derivatives	Amino acids, peptides, and analogues
pos_2045	4-Amino-1-[(2S,4S)-2-(hydroxymethyl)-1,3-oxathiolan-4-yl]pyrimidin-2-one	1203.4	1449.79	1186.88	1640.77	1313.44	1193.47	1617.87	19329.4	1745.04	2028	19001.4	4140.54	-2.58302	0.120769	0.84929	unchanged	3.34598	C8H11N3O3S	268.076	2.40578	--	--	--	--	--	--	HMDB0246335	--	Organic compounds	Organoheterocyclic compounds	Diazines	Pyrimidines and pyrimidine derivatives
pos_2046	Citrusinine II	223.18	295.963	226.143	211.623	269.165	202.791	445.533	6535.12	468.934	539.237	6445.25	1211.26	-3.45279	0.112754	0.867778	unchanged	-8.2238	C15H13NO5	270.074	2.40578	--	--	--	--	--	--	HMDB0030373	86680-33-3	Organic compounds	Organoheterocyclic compounds	Quinolines and derivatives	Benzoquinolines
pos_2048	Ggstop	6214.03	8810.68	5908.11	6243.78	7531.74	5287.08	14338.9	214647	14318	16345.6	216964	44581.6	-3.70391	0.108118	0.878685	unchanged	2.48617	C13H18NO7P	314.08	2.40578	--	--	--	--	--	--	HMDB0252708	--	Organic compounds	Organic acids and derivatives	Carboxylic acids and derivatives	Amino acids, peptides, and analogues
pos_2052	2-Amino-1-Phenylethanol	34.7574	35.3154	36.953	58.0295	31.5478	40.6286	25.6183	28.3572	36.7012	43.6233	28.6874	30.8311	0.29159	0.162316	0.739941	unchanged	-4.3398	C8H11NO	138.091	2.42007	C02735	--	--	--	--	--	HMDB0001065	7568-93-6	Organic compounds	Organic nitrogen compounds	Organonitrogen compounds	Amines
pos_2055	Casegravol isovalerate	3521.29	3823.49	3491.36	5511.49	3560.54	4040.63	3428.94	11313.2	3801.29	4544.83	10310.8	3753.37	-0.633506	0.199455	0.698058	unchanged	18.9498	C20H24O6	383.153	2.42007	--	--	--	--	--	--	HMDB0039034	--	Organic compounds	Phenylpropanoids and polyketides	Coumarins and derivatives	--
pos_2058	(S)-3-Hydroxy-N-methylcoclaurine	2176.65	2508.22	2264.2	3783.52	2404.04	2649.41	2311.55	1898.37	2735.09	3188.39	2024.81	2545.42	0.102476	0.573581	0.29432	unchanged	0.441621	C18H21NO4	316.154	2.43433	--	--	--	--	--	--	HMDB0006921	--	Organic compounds	Organoheterocyclic compounds	Isoquinolines and derivatives	Benzylisoquinolines
pos_2059	Tryptophyl-Arginine	2752.25	2992.16	2775.5	4365.68	2910.81	3149.59	2786.79	3140.66	3150.22	3712.74	3447.03	3097.93	-0.0293482	0.823405	0.126091	unchanged	-4.05685	C17H24N6O3	325.176	2.4272	--	--	--	--	--	--	HMDB0029077	--	Organic compounds	Organic acids and derivatives	Carboxylic acids and derivatives	Amino acids, peptides, and analogues
pos_2061	1-Piperidinecarboxaldehyde	92.0505	86.1318	63.1865	151.207	85.5766	96.0876	65.6377	46.1956	81.8097	86.0538	44.8499	70.3173	0.540298	0.0643723	0.948756	unchanged	3.71562	C6H11NO	114.092	2.44862	--	--	--	--	--	--	HMDB0031702	2591-86-8	Organic compounds	Organoheterocyclic compounds	Piperidines	--
pos_2063	Retronecine	139.231	152.864	139.308	224.239	155.183	161.961	188.381	160.32	211.129	267.549	173.798	215.294	-0.322504	0.0737037	0.931375	unchanged	-0.915434	C8H13NO2	156.102	2.44862	C06177	Tropane, piperidine and pyridine alkaloid biosynthesis(ko00960);;Biosynthesis of alkaloids derived from ornithine, lysine and nicotinic acid(ko01064);;Biosynthesis of secondary metabolites(ko01110)	--	--	--	--	HMDB0253071	--	Organic compounds	Alkaloids and derivatives	--	--
pos_2064	Pyridoxal	1225.13	1307.98	1233.69	1608.12	1282.03	1308.77	1544.37	1494.33	1703.12	1663.67	1521.11	1480.42	-0.239932	0.00756702	1.27767	down	36.6353	C8H9NO3	190.05	2.46288	C00250	Vitamin B6 metabolism(ko00750);;Metabolic pathways(ko01100);;Microbial metabolism in diverse environments(ko01120);;Biosynthesis of cofactors(ko01240);;Vitamin digestion and absorption(ko04977)	--	--	--	--	HMDB0001545	66-72-8	Organic compounds	Organoheterocyclic compounds	Pyridines and derivatives	Pyridine carboxaldehydes
pos_2065	Glycyl-tyrosyl-glycine	1157.04	1254.38	1157.18	1840.57	1178.44	1313.99	1222.34	1188.93	1370.99	1535.31	1228.51	1303.86	0.00946042	0.944744	0.0265677	unchanged	2.74759	C13H17N3O5	260.104	2.46288	--	--	--	--	--	--	HMDB0252836	--	Organic compounds	Organic acids and derivatives	Carboxylic acids and derivatives	Amino acids, peptides, and analogues
pos_2068	7-Methylguanosine 5'-phosphate	742.094	839.725	782.557	2209.39	738.227	1073.28	627.853	623.321	802.199	1229.84	757.402	846.333	0.385815	0.356653	0.504635	unchanged	-9.24903	C11H17N5O8P+	774.19	2.45575	C03998	--	--	--	--	--	HMDB0059612	--	Organic compounds	Organic acids and derivatives	Carboxylic acids and derivatives	Dicarboxylic acids and derivatives
pos_2072	1-(1-Pyrrolidinyl)-2-propanone	376.099	437.418	379.431	710.606	377.142	443.004	205.696	230.848	251.958	320.295	232.818	260.011	0.859042	0.0105065	1.29581	up	0.934828	C7H13NO	272.233	2.47717	--	--	--	--	--	--	HMDB0040030	54151-38-1	Organic compounds	Organoheterocyclic compounds	Pyrrolidines	N-alkylpyrrolidines
pos_2075	(5S,6S)-6-Amino-5-hydroxycyclohexa-1,3-diene-1-carboxylate	131.363	133.659	130.178	156.749	112.59	127.043	150.063	170.485	161.085	176.241	176.891	164.868	-0.336657	0.000909365	1.43116	down	-4.18736	C7H9NO3	173.091	2.49858	C19830	Phenazine biosynthesis(ko00405);;Metabolic pathways(ko01100);;Biosynthesis of secondary metabolites(ko01110)	--	--	--	--	--	--	--	--	--	--
pos_2077	5-methylaminomethyl-2-thiouridine	31.2861	38.1082	19.0893	84.8108	27.952	49.4774	94.3156	106.103	89.8404	185.651	124.903	139.498	-1.56203	0.00130904	1.42122	down	11.9769	C11H17N3O5S	645.148	2.49858	--	--	--	--	--	--	--	--	--	--	--	--
pos_2079	Kamahine C	974.925	1051.3	974.528	1412.8	973.227	1063.05	991.017	1326.52	1133.36	1249.46	1330.03	1095.31	-0.143769	0.236699	0.626898	unchanged	12.4466	C14H20O5	233.121	2.51285	--	--	--	--	--	--	HMDB0038935	144841-11-2	Organic compounds	Organic oxygen compounds	Organooxygen compounds	Ethers
pos_2080	Picrocrocin	7768.56	8422.34	7574.44	12471.4	8268.62	8812.92	9406.64	30842.2	10236.7	13035.1	30949	13156.6	-1.01333	0.0808529	0.943688	unchanged	12.7351	C16H26O7	295.158	2.50572	C17055	Biosynthesis of various plant secondary metabolites(ko00999)	--	--	--	--	HMDB0005796	138-55-6	Organic compounds	Organic oxygen compounds	Organooxygen compounds	Carbohydrates and carbohydrate conjugates
pos_2082	23-Hydroxyphysalolactone	244.412	271.951	221.543	630.406	253.314	350.114	114.714	214.124	222.727	386.45	309.523	252.118	0.394839	0.314178	0.554029	unchanged	12.4586	C28H39ClO9	572.269	2.51285	--	--	--	--	--	--	HMDB0031388	118194-16-4	Organic compounds	Lipids and lipid-like molecules	Steroids and steroid derivatives	Steroid lactones
pos_2087	Methoxamine	86.2162	80.7732	85.678	98.2675	92.8478	88.1149	66.8689	90.0402	78.2642	88.4772	104.87	82.7149	0.0571608	0.568893	0.348966	unchanged	25.339	C11H17NO3	176.112	2.5414	C07513	--	--	--	--	--	HMDB0014861	390-28-3	Organic compounds	Benzenoids	Benzene and substituted derivatives	Methoxybenzenes
pos_2088	2-Acetyl-3-methylfuran	75.7418	73.6154	78.2114	107.802	82.226	78.7417	202.407	174.849	198.174	198.987	153.533	201.875	-1.1867	2.73838e-06	1.65757	down	3.47874	C7H8O2	142.066	2.54855	--	--	--	--	--	--	HMDB0034877	13101-45-6	Organic compounds	Organic oxygen compounds	Organooxygen compounds	Carbonyl compounds
pos_2089	Styrylacetic acid	121.735	123.786	123.223	155.667	109.375	128.6	258.791	223.792	252.38	267.376	211.254	257.955	-0.948739	2.34903e-06	1.65343	down	-4.15999	C10H10O2	127.054	2.54855	--	--	--	--	--	--	HMDB0246571	--	Organic compounds	Benzenoids	Benzene and substituted derivatives	Styrenes
pos_2090	Indanone	519.667	527.389	490.808	719.76	523.171	559.211	1146.84	976.601	1106.22	1122.79	912.994	1134.12	-0.938125	2.38782e-06	1.64213	down	-0.167758	C9H8O	115.054	2.54855	C01504	Polycyclic aromatic hydrocarbon degradation(ko00624);;Microbial metabolism in diverse environments(ko01120)	--	--	--	--	HMDB0059602	--	Organic compounds	Benzenoids	Indanes	Indanones
pos_2091	6-Methylquinoline	10583	9869.27	9713.75	13606	10400.7	10974.8	32060.1	23980.8	29265.2	29187	21365.5	30595.4	-1.35334	6.89126e-05	1.63784	down	1.21169	C10H9N	144.081	2.54855	--	--	--	--	--	--	HMDB0033115	91-62-3	Organic compounds	Organoheterocyclic compounds	Quinolines and derivatives	--
pos_2094	L-Tyrosine ethyl ester	3972.84	4404.4	3849.2	7306.36	4074.74	4690.84	3841.11	4284.79	4396.32	6096.86	4951.51	4717.58	0.000521267	0.997874	0.00239594	unchanged	1.0983	C11H15NO3	210.113	2.5771	--	--	--	--	--	--	HMDB0253924	--	Organic compounds	Organic acids and derivatives	Carboxylic acids and derivatives	Amino acids, peptides, and analogues
pos_2095	Glu Phe	443.943	477.952	399.892	731.206	504.934	516.281	732.976	726.976	829.438	935.974	772.896	762.356	-0.630934	0.000859784	1.44879	down	3.73462	C14H18N2O5	295.13	2.5771	--	--	--	--	--	--	--	--	--	--	--	--
pos_2097	[3-(2-Aminopropyl)-6-methylidenecyclohexa-1,3-dien-1-yl]methanediol	319.822	348.072	309.482	568.611	315.627	362.981	257.109	276.833	302.085	397.575	325.181	308.297	0.252761	0.226247	0.656589	unchanged	-9.23682	C11H17NO2	213.158	2.5985	--	--	--	--	--	--	HMDB0257571	--	Organic compounds	Organic oxygen compounds	Organooxygen compounds	Alcohols and polyols
pos_2103	20-COOH-Leukotriene B4	26.2152	32.2952	22.511	119.856	19.6257	52.1591	3.06773e-06	3.06773e-06	10.915	18.4624	3.06773e-06	1.36499	3.14881	0.0489134	1.06379	up	-10.6917	C20H30O6	755.39	2.5985	C05950	Arachidonic acid metabolism(ko00590)	--	--	--	--	HMDB0006059	80434-82-8	Organic compounds	Lipids and lipid-like molecules	Fatty Acyls	Fatty acids and conjugates
pos_2114	Homomethionine	33.6953	34.4942	35.0889	40.5586	32.1145	35.3182	33.6104	38.7759	36.1004	35.6693	37.1869	36.7742	-0.0460169	0.426524	0.430643	unchanged	11.027	C6H13NO2S	128.055	2.64133	C17213	Glucosinolate biosynthesis(ko00966);;Biosynthesis of secondary metabolites(ko01110);;2-Oxocarboxylic acid metabolism(ko01210)	--	--	--	--	HMDB0030406	25148-30-5	Organic compounds	Organic acids and derivatives	Carboxylic acids and derivatives	Amino acids, peptides, and analogues
pos_2115	N-Methyl-1H-indole-3-propanamide	219.543	245.676	215.398	331.664	210.454	266.493	202.233	476.495	244.493	298.284	453.957	269.347	-0.385065	0.17667	0.718547	unchanged	-3.43993	C12H14N2O	185.107	2.64133	--	--	--	--	--	--	HMDB0032756	69397-85-9	Organic compounds	Organoheterocyclic compounds	Indoles and derivatives	Tryptamines and derivatives
pos_2121	Flavine mononucleotide (FMN)	1886.75	1943.72	2156.18	3265.08	1939.98	2290.58	1031.55	1243.73	1125.51	1433.42	1255.78	1226.56	0.88183	0.00398415	1.41753	up	7.89992	C17H21N4O9P	457.114	2.64847	--	--	--	--	--	--	--	--	--	--	--	--
pos_2132	2-Methyl-5-propylpyrazine	1046.99	1186.04	1069.25	1694.84	1177.2	1281.02	1122.49	1192.16	1271.06	1523.5	1279.53	1212.63	-0.0279871	0.833565	0.123244	unchanged	-9.42157	C8H12N2	311.161	2.66988	--	--	--	--	--	--	HMDB0040000	29461-03-8	Organic compounds	Organoheterocyclic compounds	Diazines	Pyrazines
pos_2133	Asp Asn Tyr	842.877	986.151	917.843	1194.28	981.838	929.861	9469.56	6427.57	9036.84	7416.85	6197.09	7974.78	-2.99072	5.50168e-05	1.6709	down	16.2582	C17H22N4O8	411.158	2.66988	--	--	--	--	--	--	--	--	--	--	--	--
pos_2136	8-Amino-7-oxononanoic acid	108.923	110.313	109.465	129.572	99.7694	114.958	114.402	125.997	121.682	127.665	122.969	123.318	-0.129163	0.0495116	1.02443	down	-12.6265	C9H17NO3	170.115	2.68417	C01092	Biotin metabolism(ko00780);;Metabolic pathways(ko01100);;Biosynthesis of cofactors(ko01240)	LMFA01060168	Fatty Acyls [FA]	Fatty Acids and Conjugates [FA01]	Oxo fatty acids [FA0106]	HMDB0240687	682799-71-9	Organic compounds	Lipids and lipid-like molecules	Fatty Acyls	Fatty acids and conjugates
pos_2141	Zalcitabine	481.282	559.377	499.583	754.74	533.538	566.451	492.229	992.544	544.284	665.708	913.91	622.478	-0.317652	0.172398	0.723255	unchanged	-10.1459	C9H13N3O3	229.127	2.70487	C07207	Bile secretion(ko04976)	--	--	--	--	HMDB0015078	7481-89-2	Organic compounds	Nucleosides, nucleotides, and analogues	Pyrimidine nucleosides	Pyrimidine 2',3'-dideoxyribonucleosides
pos_2147	Thr Asn His	1294.52	1408.75	1299.05	2033.57	1388.23	1510.05	1236.01	1912.12	1378.49	1673.9	2043.37	1412.16	-0.112102	0.504162	0.352265	unchanged	-4.42291	C14H22N6O6	371.166	2.712	--	--	--	--	--	--	--	--	--	--	--	--
pos_2152	4-Oxoretinol	452.175	524.626	469.588	617.05	445.226	501.228	259.808	230.635	304.398	340.673	218.572	294.16	0.86878	5.75032e-05	1.55634	up	-19.4639	C20H28O2	265.189	2.71915	C16683	Retinol metabolism(ko00830)	LMPR01090060	Prenol Lipids [PR]	Isoprenoids [PR01]	Retinoids [PR0109]	HMDB0012329	62702-55-0	Organic compounds	Lipids and lipid-like molecules	Prenol lipids	Retinoids
pos_2153	3-Oxododecanoic acid	47.3595	34.7207	23.9651	55.606	28.9904	36.7345	174.124	86.175	208.387	276.513	98.0592	208.627	-2.20982	0.00526168	1.42083	down	2.17879	C12H22O3	256.191	2.72628	C02367	--	--	--	--	--	HMDB0010727	--	Organic compounds	Organic acids and derivatives	Keto acids and derivatives	Medium-chain keto acids and derivatives
pos_2156	N1-methyladenine	144.783	177.215	160.711	237.711	163.353	181.805	158.279	207.739	198.221	258.889	224.672	206.369	-0.235094	0.125905	0.795263	unchanged	24.4119	C6H7N5	150.081	2.74055	--	--	--	--	--	--	HMDB0011599	5142-22-3	Organic compounds	Organoheterocyclic compounds	Imidazopyrimidines	Purines and purine derivatives
pos_2157	Acetyllysine	347.088	388.252	348.804	495.822	373.7	388.804	348.386	1171.46	396.933	455.929	1209.16	403.479	-0.766678	0.163079	0.761362	unchanged	-1.26214	C8H16N2O3	211.105	2.74055	--	--	--	--	--	--	HMDB0000446	1946-82-3	Organic compounds	Organic acids and derivatives	Carboxylic acids and derivatives	Amino acids, peptides, and analogues
pos_2162	1-(2,3-Dihydro-6,7-dimethyl-1H-pyrrolizin-5-yl)-2-hydroxy-1-propanone	76.6511	82.2782	78.6829	106.872	74.2698	85.1708	107.377	84.6384	118.723	131.7	90.9409	117.917	-0.370105	0.0215864	1.15057	down	-6.61447	C12H17NO2	190.121	2.7477	--	--	--	--	--	--	HMDB0040010	97073-12-6	Organic compounds	Organoheterocyclic compounds	Pyrrolizines	--
pos_2164	4-Amino-1-piperidinecarboxylic acid	313.081	329.423	301.171	484.339	316.645	351.144	144.864	146.709	170.362	172.34	159.87	147.08	1.15489	0.000815779	1.55162	up	0.532154	C6H12N2O2	306.214	2.75483	C16837	--	--	--	--	--	HMDB0060385	--	Organic compounds	Organoheterocyclic compounds	Piperidines	Piperidinecarboxylic acids and derivatives
pos_2165	Befunolol	2033.83	2291.33	2060.16	3519.2	2235.08	2459.45	2034.58	2532.19	2359.6	2906.32	2679.92	2299.17	-0.0208724	0.894447	0.0737975	unchanged	-13.503	C16H21NO4	309.177	2.75483	--	--	--	--	--	--	HMDB0248930	--	Organic compounds	Organoheterocyclic compounds	Benzofurans	--
pos_2166	Ala Ala His Ser	701.346	775.785	691.491	1112.46	737.5	834.575	1039.55	1515.5	1162.9	1361.17	1212.04	1145.56	-0.615745	0.00110557	1.4043	down	4.02966	C15H24N6O6	385.185	2.75483	--	--	--	--	--	--	--	--	--	--	--	--
pos_2173	Gamma-Aminobutyric acid	253.319	283.489	257.877	300.11	253.199	281.439	261.802	304.254	304.969	335.248	306.851	300.921	-0.154839	0.034074	1.04602	down	3.12131	C4H9NO2	229.058	2.76197	C00334	Alanine, aspartate and glutamate metabolism(ko00250);;Arginine and proline metabolism(ko00330);;beta-Alanine metabolism(ko00410);;Butanoate metabolism(ko00650);;Nicotinate and nicotinamide metabolism(ko00760);;Metabolic pathways(ko01100);;Microbial metabolism in diverse environments(ko01120);;Quorum sensing(ko02024);;cAMP signaling pathway(ko04024);;Neuroactive ligand-receptor interaction(ko04080…	--	--	--	--	HMDB0000112	1956-12-02	Organic compounds	Organic acids and derivatives	Carboxylic acids and derivatives	Amino acids, peptides, and analogues
pos_2177	Lysyltryptophan	2300.88	2507.05	2226.93	4071.59	2388.59	2770.37	2024.77	2575.3	2325.39	2964.66	2763.7	2356.88	0.115815	0.526941	0.353408	unchanged	12.5245	C17H24N4O3	297.175	2.76912	--	--	--	--	--	--	HMDB0028962	50674-18-5	Organic compounds	Organic acids and derivatives	Carboxylic acids and derivatives	Amino acids, peptides, and analogues
pos_2179	Hoslundal	1503.74	1784.21	1648.95	1921.22	1829.35	1733.27	2044.59	2117.26	2168.11	2347.35	2011.02	1972.65	-0.280931	0.00102736	1.42116	down	5.07093	C18H14O5	311.093	2.78338	--	--	LMPK12110172	Polyketides [PK]	Flavonoids [PK12]	Flavones and Flavonols [PK1211]	--	--	--	--	--	--
pos_2180	Dihydroxycarteolol M1	5945.78	6688.64	5795.8	11099.3	6107.9	7116.32	5425.32	6919.76	6190.67	7935.73	7124.96	6072.75	0.10803	0.58494	0.303197	unchanged	0.450135	C16H24N2O5	325.176	2.77625	--	--	--	--	--	--	--	--	--	--	--	--
pos_2188	Indoleacetaldehyde	957.121	955.573	954.109	1072.95	988.119	995.965	1136.13	903.076	1143.51	1099.77	948.932	1013.62	-0.0761779	0.276593	0.627437	unchanged	5.78714	C10H9NO	341.154	2.79052	C00637	Tryptophan metabolism(ko00380);;Metabolic pathways(ko01100)	--	--	--	--	HMDB0001190	2591-98-2	Organic compounds	Organoheterocyclic compounds	Indoles and derivatives	Indoles
pos_2190	Cichorioside D	1108.94	1203.25	1083.54	2500.99	1208.62	1504.94	916.379	1433.15	1285.93	1993.5	1752.77	1382.14	-0.0255063	0.926441	0.0460415	unchanged	-7.32447	C27H38O13	588.261	2.79052	--	--	--	--	--	--	HMDB0302051	--	Organic compounds	Organic oxygen compounds	Organooxygen compounds	Carbohydrates and carbohydrate conjugates
pos_2192	Feruloyl-2-hydroxyputrescine	2323.29	2524.38	2347.25	3713.85	2377.83	2634.55	2229.37	2490.63	2408.18	2836.55	2576.32	2264.24	0.104831	0.457539	0.409245	unchanged	-4.42645	C14H20N2O4	263.138	2.79767	--	--	--	--	--	--	HMDB0033465	--	Organic compounds	Phenylpropanoids and polyketides	Cinnamic acids and derivatives	Hydroxycinnamic acids and derivatives
pos_2196	Phe Ile	115.875	128.627	100.608	274.646	122.979	159.228	311.945	248.637	366.791	557.256	288.874	373.619	-1.25127	0.00366347	1.35789	down	-0.31751	C15H22N2O3	279.17	2.83335	--	--	--	--	--	--	--	--	--	--	--	--
pos_2203	N-Octanoyl-L-homoserine lactone	44.8092	33.6277	34.0257	50.6405	46.32	82.0966	59.4489	23.0237	41.6961	74.3173	25.7886	48.0184	0.0984339	0.773528	0.147894	unchanged	2.11378	C12H21NO3	245.186	2.86903	C21199	Quorum sensing(ko02024)	--	--	--	--	HMDB0255213	--	Organic compounds	Organic acids and derivatives	Carboxylic acids and derivatives	Amino acids, peptides, and analogues
pos_2204	3-Carboxy-2,3,4,9-tetrahydro-1H-pyrido[3,4-b]indole-1-propanoic acid	934.309	1078.31	923.332	1798.94	955.469	1168.85	955.109	1112.25	1127.37	1429.13	1167.71	1072.57	-0.00103595	0.995817	0.00815706	unchanged	2.03045	C15H16N2O4	306.145	2.87617	--	--	--	--	--	--	HMDB0034881	--	Organic compounds	Alkaloids and derivatives	Harmala alkaloids	--
pos_2209	4-Hydroxy-2,2'-bipyrrole-5-carbaldehyde	496.339	525.229	514.315	638.517	497.941	549.802	594.867	730.735	612.866	684.703	727.178	585.183	-0.288539	0.00705347	1.25104	down	-26.7091	C9H8N2O2	194.088	2.89758	C21569	Prodigiosin biosynthesis(ko00333);;Metabolic pathways(ko01100);;Biosynthesis of secondary metabolites(ko01110)	--	--	--	--	--	--	--	--	--	--
pos_2210	Serylproline	2231.74	2462.04	2205.82	3749.21	2254.95	2664.8	2527.49	2547.93	2713.97	3521.45	2782.71	2736.01	-0.112362	0.479969	0.39886	unchanged	-6.25731	C8H14N2O4	244.097	2.89758	--	--	--	--	--	--	HMDB0029047	23827-93-2	Organic compounds	Organic acids and derivatives	Carboxylic acids and derivatives	Amino acids, peptides, and analogues
pos_2211	4-O,6-O-Benzylidene-alpha-D-glucopyranose	2653.56	2112.19	2584.68	1363.06	4556.86	2360.21	1937.46	2436.18	6830.32	1522.11	1138.56	2435.78	-0.0605388	0.909865	0.0571877	unchanged	5.05059	C13H16O6	310.165	2.89758	--	--	--	--	--	--	HMDB0245694	--	Organic compounds	Organoheterocyclic compounds	Pyranodioxins	--
pos_2212	8-Acetylegelolide	459.11	483.989	477.171	513.972	463.142	497.854	513.91	535.342	514.573	501.762	507.434	489.146	-0.0808705	0.0270234	1.10323	down	25.0952	C16H20O6	273.12	2.90472	--	--	--	--	--	--	HMDB0037772	142449-62-5	Organic compounds	Organoheterocyclic compounds	Cycloheptafurans	--
pos_2213	Pilosine	1337.5	1398.05	1439.83	1169.8	1356.62	1344.09	1373.9	1482.91	1342.56	1159.16	1246.85	1164.41	0.0503734	0.49249	0.376781	unchanged	-0.774572	C16H18N2O3	287.139	2.90472	C10610	--	--	--	--	--	--	--	--	--	--	--
pos_2215	Hydroxyl frovatriptan	440.509	485.311	482.881	457.587	458.214	480.851	793.405	658.349	810.052	884.161	697.288	744.061	-0.709468	0.00020684	1.61984	down	-1.01356	C14H19N3O2	244.144	2.919	--	--	--	--	--	--	HMDB0061150	--	Organic compounds	Organoheterocyclic compounds	Indoles and derivatives	Carbazoles
pos_2216	N1-Methyl-2-pyridone-5-carboxamide	547.615	587.711	542.131	821.281	567.518	612.049	569.231	748.38	610.981	730.849	753.87	577.153	-0.117515	0.376121	0.476912	unchanged	22.1326	C7H8N2O2	327.113	2.919	C05842	Nicotinate and nicotinamide metabolism(ko00760);;Metabolic pathways(ko01100)	--	--	--	--	HMDB0004193	701-44-0	Organic compounds	Organoheterocyclic compounds	Pyridines and derivatives	Pyridinecarboxylic acids and derivatives
pos_2217	Pimelic acid	42.7318	51.9967	58.7282	50.6408	51.2469	52.955	36.0068	33.0965	37.1055	46.5572	36.6979	38.909	0.43294	0.000819969	1.42287	up	7.4407	C7H12O4	125.061	2.93328	C02656	Biotin metabolism(ko00780);;Metabolic pathways(ko01100);;Biosynthesis of cofactors(ko01240)	LMFA01170051	Fatty Acyls [FA]	Fatty Acids and Conjugates [FA01]	Dicarboxylic acids [FA0117]	HMDB0000857	111-16-0	Organic compounds	Lipids and lipid-like molecules	Fatty Acyls	Fatty acids and conjugates
pos_2218	Exalamide	238.991	270.031	274.916	343.649	234.106	280.999	341.022	272.285	374.702	412.352	276.483	317.759	-0.280039	0.0628211	0.97432	unchanged	-1.37983	C13H19NO2	221.163	2.92613	--	--	--	--	--	--	--	--	--	--	--	--
pos_2223	Galactosylhydroxylysine	258.95	283.574	269.234	330.281	284.199	286.979	364.031	320.794	406.83	352.576	295.698	346.293	-0.284184	0.00889477	1.26861	down	28.5349	C12H24N2O8	289.149	2.94042	--	--	--	--	--	--	HMDB0000600	32448-36-5	Organic compounds	Organic acids and derivatives	Carboxylic acids and derivatives	Amino acids, peptides, and analogues
pos_2224	2,5-Dihydro-2,4-dimethyloxazole	33.591	37.9506	31.0975	54.4039	31.612	37.7562	36.669	37.0156	42.4603	54.5881	41.0017	41.2289	-0.159984	0.34361	0.523859	unchanged	6.46537	C5H9NO	100.076	2.94755	--	--	--	--	--	--	HMDB0040518	77311-02-5	Organic compounds	Organoheterocyclic compounds	Azolines	Oxazolines
pos_2229	5-Oxoavermectin ''1a'' aglycone	315.221	339.204	289.461	534.677	334.418	364.164	253.913	220.602	326.385	430.008	284.912	297.942	0.263451	0.222682	0.645858	unchanged	-27.0618	C34H46O8	605.293	2.95468	C11978	Biosynthesis of 12-, 14- and 16-membered macrolides(ko00522);;Metabolic pathways(ko01100);;Biosynthesis of secondary metabolites(ko01110)	--	--	--	--	--	--	--	--	--	--
pos_2230	2-(3-Mercaptopropyl)pentanedioic acid	610.716	680.709	614.722	999.137	640.254	721.803	582.706	587.751	636.959	758.291	612.123	595.241	0.177599	0.25196	0.620107	unchanged	0.086426	C8H14O4S	189.058	2.96183	--	--	--	--	--	--	HMDB0245244	--	Organic compounds	Lipids and lipid-like molecules	Fatty Acyls	Fatty acids and conjugates
pos_2231	O-Ureidohomoserine	19.7632	24.065	18.4916	7.50915	21.3164	14.7738	40.5759	29.0299	18.9982	17.6022	21.4219	27.5504	-0.550966	0.0844009	0.918524	unchanged	-5.24115	C5H11N3O4	216.037	2.96183	--	--	--	--	--	--	HMDB0012271	51767-67-0	Organic compounds	Organic acids and derivatives	Carboxylic acids and derivatives	Amino acids, peptides, and analogues
pos_2233	(-)-Riboflavin	10261.2	11265.1	10930.8	12523.1	11716.1	11245.1	13888.8	14667.2	12561.9	13162.2	12569	12830.7	-0.229924	0.00178335	1.38881	down	3.06063	C17H20N4O6	377.147	2.96183	--	--	--	--	--	--	HMDB0000244	83-88-5	Organic compounds	Organoheterocyclic compounds	Pteridines and derivatives	Alloxazines and isoalloxazines
pos_2238	3,4-Dihydroxybenzylamine	534.4	563.217	517.166	736.243	566.088	595.161	486.56	503.554	493	518.449	477.233	450.944	0.261633	0.0281288	1.14981	up	0.0572786	C7H9NO2	301.114	2.99038	--	--	--	--	--	--	HMDB0012153	37491-68-2	Organic compounds	Benzenoids	Phenols	Benzenediols
pos_2243	Vinylacetylene	27.9521	32.2386	30.9283	38.0798	33.0857	30.2778	30.2681	36.4537	37.4182	32.88	31.4438	30.0809	-0.0441388	0.611521	0.285828	unchanged	6.71679	C4H4	105.071	3.0118	--	--	--	--	--	--	HMDB0259826	--	Organic compounds	Hydrocarbons	Unsaturated hydrocarbons	Enynes
pos_2244	Avermitilol	51.32	49.8353	41.0461	51.3931	60.0626	50.0484	65.1822	35.3119	51.1531	51.2232	22.4461	42.0569	0.183816	0.385875	0.448502	unchanged	-0.723544	C15H26O	245.187	3.0118	C20181	Sesquiterpenoid and triterpenoid biosynthesis(ko00909)	--	--	--	--	--	--	--	--	--	--
pos_2245	Erythromycin	51.1551	51.8072	42.1661	134.071	67.7095	80.8453	37.9966	24.0857	55.4988	104.651	51.048	63.5609	0.344713	0.414494	0.440829	unchanged	-22.7267	C37H67NO13	772.408	3.0118	C01912	Biosynthesis of 12-, 14- and 16-membered macrolides(ko00522);;Type I polyketide structures(ko01052);;Metabolic pathways(ko01100);;Biosynthesis of secondary metabolites(ko01110)	LMPK04000006	Polyketides [PK]	Macrolides and lactone polyketides [PK04]	--	HMDB0014344	114-07-8	Organic compounds	Organic oxygen compounds	Organooxygen compounds	Carbohydrates and carbohydrate conjugates
pos_2246	1-Octen-3-yl primeveroside	28.9853	27.8668	24.0868	94.3809	26.5864	55.1181	47.3582	7.71636	60.9259	79.1942	26.9658	47.0588	-0.0668769	0.896718	0.0877616	unchanged	23.6214	C19H34O10	883.413	3.0118	--	--	LMFA13010064	Fatty Acyls [FA]	Fatty acyl glycosides [FA13]	Fatty acyl glycosides of mono- and disaccharides [FA1301]	HMDB0032960	209863-01-4	Organic compounds	Lipids and lipid-like molecules	Fatty Acyls	Fatty acyl glycosides
pos_2250	GHB-Gluc	2201.13	2301.47	2153.52	3372.32	2284.5	2495.12	1843.11	2193.16	2097.14	2415.7	2219.19	1957.4	0.218637	0.134387	0.809675	unchanged	-13.1864	C10H16O9	281.083	3.01893	--	--	--	--	--	--	HMDB0252712	--	Organic compounds	Lipids and lipid-like molecules	Saccharolipids	--
pos_2251	Ophiopogonone A	2499.59	2585.35	2349.07	3847.38	2543.43	2750.11	2161.98	2657.66	2329.66	2794.59	2633.11	2205.52	0.165113	0.26667	0.609065	unchanged	17.6445	C18H14O6	327.089	3.01893	C17471	--	--	--	--	--	--	--	--	--	--	--
pos_2258	Trp derivative	1736.14	1822.75	1584.9	2953.42	1737.43	1960.82	915.198	1094.65	1043.24	1298.04	1285.76	1028.97	0.823368	0.00721052	1.34573	up	0.153358	C11H13NO4	224.092	3.02607	--	--	--	--	--	--	--	--	--	--	--	--
pos_2260	(S)-Nerolidol 3-O-[a-L-rhamnopyranosyl-(1->2)-b-D-glucopyranoside]	766.95	314.377	433.125	361.86	382.317	429.06	417.942	450.761	639.169	392.302	372.342	411.154	0.00215883	0.993299	0.0216189	unchanged	-4.56606	C27H46O10	495.293	3.02607	--	--	--	--	--	--	HMDB0040844	130466-30-7	Organic compounds	Lipids and lipid-like molecules	Fatty Acyls	Fatty acyl glycosides
pos_2263	L-4-Hydroxyglutamine	29.6721	36.0001	32.9616	25.3579	33.5337	30.4165	37.4973	36.931	36.0643	38.8633	37.8353	38.8742	-0.266453	0.00719676	1.35154	down	-0.162537	C5H10N2O4	127.05	3.03965	--	--	--	--	--	--	HMDB0029424	--	Organic compounds	Organic acids and derivatives	Carboxylic acids and derivatives	Amino acids, peptides, and analogues
pos_2264	Cyclosquamosin A	111.645	112.318	116.331	261.31	125.61	158.137	104.552	125.669	141.279	203.649	147.417	139.609	0.0382664	0.89143	0.0744614	unchanged	11.8927	C31H43N7O8	606.311	3.03965	--	--	--	--	--	--	HMDB0303367	--	Organic compounds	Organic acids and derivatives	Carboxylic acids and derivatives	Amino acids, peptides, and analogues
pos_2267	Benzothiazepine	170.97	186.021	185.552	164.155	174.774	179.299	175.387	175.2	166.357	164.271	155.45	161.286	0.0880732	0.0519238	0.966623	unchanged	14.6491	C9H7NS	179.066	3.04678	--	--	--	--	--	--	HMDB0249028	--	Organic compounds	Benzenoids	--	--
pos_2268	para-Nitrosodiphenylamine	3182.72	3375.18	3587.44	2776.6	3264.67	3227.52	3156.94	2918.14	3057.41	2542.95	2590.24	2687.69	0.195535	0.0217465	1.108	up	5.12639	C12H10N2O	199.087	3.04678	C19479	--	--	--	--	--	--	--	--	--	--	--
pos_2269	1-(4-Methyl-5-thiazolyl)-1-phenylmethylamine	6311.1	6560.18	6692.43	6092.29	6540.42	6408.46	6153.77	5849.84	5782.22	5343.4	5484.83	5415.94	0.181976	0.000832096	1.43497	up	21.5109	C11H12N2S	227.082	3.04678	--	--	--	--	--	--	HMDB0258111	--	Organic compounds	Organoheterocyclic compounds	Azoles	Thiazoles
pos_2273	Formamidopyrimidine nucleoside triphosphate	4.14954	1.61335	3.06773e-06	4.74644	3.06773e-06	3.72822	3.86083	3.06773e-06	11.6443	14.8895	1.18645	8.5423	-1.49474	0.144466	0.804214	unchanged	4.00164	C10H18N5O15P3	563.993	3.04678	C05922	Folate biosynthesis(ko00790);;Metabolic pathways(ko01100)	--	--	--	--	HMDB0006822	--	Organic compounds	Organic oxygen compounds	Organooxygen compounds	Carbohydrates and carbohydrate conjugates
pos_2275	Abscisic alcohol 11-glucoside	19.5273	31.0042	16.6707	101.487	33.456	39.3752	34.2921	22.4468	57.3613	112.854	49.4283	52.2752	-0.444438	0.439156	0.431959	unchanged	-3.93728	C21H32O8	847.405	3.04678	--	--	--	--	--	--	HMDB0039636	145153-00-0	Organic compounds	Lipids and lipid-like molecules	Prenol lipids	Terpene glycosides
pos_2277	Fluoroazomycin arabinoside	2254.16	2311.49	2624.57	1323.94	2137.79	2077.47	3850.99	3185.8	3159.91	2453.51	2776.2	2924.21	-0.527661	0.00513229	1.29486	down	-3.29557	C8H10FN3O5	230.056	3.07533	--	--	--	--	--	--	HMDB0259428	--	Organic compounds	Organic oxygen compounds	Organooxygen compounds	Carbohydrates and carbohydrate conjugates
pos_2280	Thr Thr Gln	220.168	241.842	217.021	355.05	212.294	258.741	206.468	237.379	230.755	283.807	267.989	230.907	0.0465732	0.757178	0.173529	unchanged	2.28447	C13H24N4O7	349.173	3.0896	--	--	--	--	--	--	--	--	--	--	--	--
pos_2283	D-penicillamine	275.252	301.471	295.009	369.355	275.668	312.866	282.678	333.164	333.56	362.648	340.363	291.535	-0.0874452	0.338434	0.514733	unchanged	6.57692	C5H11NO2S	150.059	3.10388	--	--	--	--	--	--	HMDB0014997	52-67-5	Organic compounds	Organic acids and derivatives	Carboxylic acids and derivatives	Amino acids, peptides, and analogues
pos_2289	4-(Methylthio)-butanonitrile	75.5941	79.2152	76.0331	86.5258	69.992	83.0713	114.959	113.18	123.027	116.076	103.836	111.213	-0.536403	1.58198e-06	1.64181	down	-10.1818	C5H9NS	116.052	3.1253	--	--	--	--	--	--	HMDB0302370	--	Organic compounds	Organic nitrogen compounds	Organonitrogen compounds	Organic cyanides
pos_2290	2-Indolecarboxylic acid	5420.35	5498.39	5701.75	4779.77	5170.38	5190.41	11929.6	9816.69	11653.1	9668.88	8975.18	10283.6	-0.972601	6.41227e-05	1.64865	down	1.29139	C9H7NO2	162.055	3.1253	--	--	--	--	--	--	HMDB0002285	1477-50-5	Organic compounds	Organoheterocyclic compounds	Indoles and derivatives	Indolecarboxylic acids and derivatives
pos_2294	Gly Phe Met	756.198	785.786	753.186	953.993	736.905	783.199	681.025	689.324	686.206	755.1	675.859	659.257	0.201779	0.0233104	1.15546	up	-6.74457	C16H23N3O4S	354.146	3.13243	--	--	--	--	--	--	--	--	--	--	--	--
pos_2295	Proansamycin X	310.712	355.708	306.882	643.868	304.509	403.915	323.141	340.935	410.923	583.485	408.469	380.902	-0.0739187	0.763532	0.17287	unchanged	-15.0295	C35H47NO10	606.297	3.1253	C12176	Biosynthesis of ansamycins(ko01051);;Biosynthesis of secondary metabolites(ko01110)	LMPK05000006	Polyketides [PK]	Ansamycins and related polyketides [PK05]	--	--	--	--	--	--	--
pos_23	Trihomomethionine	38.6243	44.7999	33.6752	73.8432	32.5811	43.576	31.6503	68.9392	35.4973	48.5095	73.9131	41.0782	-0.165599	0.582074	0.289301	unchanged	10.7436	C8H17NO2S	174.097	0.539933	C17221	Glucosinolate biosynthesis(ko00966);;2-Oxocarboxylic acid metabolism(ko01210)	--	--	--	--	--	--	--	--	--	--
pos_2303	Adipate semialdehyde	36.7407	31.0121	38.6412	32.6241	20.3028	33.6276	19.1166	16.0961	19.4324	21.7867	15.8125	15.4385	0.841427	0.00186335	1.45153	up	10.4111	C6H10O3	95.0505	3.14672	C06102	Caprolactam degradation(ko00930);;Metabolic pathways(ko01100);;Microbial metabolism in diverse environments(ko01120);;Degradation of aromatic compounds(ko01220)	--	--	--	--	HMDB0012882	928-81-4	Organic compounds	Lipids and lipid-like molecules	Fatty Acyls	Fatty acids and conjugates
pos_2304	1,6-Dihydroxypyrene	25.4506	15.041	18.5522	29.7809	18.0819	17.3089	18.8584	31.5897	26.3839	26.2423	25.4524	15.8659	-0.217151	0.329596	0.517569	unchanged	15.4925	C16H10O2	235.079	3.16098	C18263	Polycyclic aromatic hydrocarbon degradation(ko00624);;Microbial metabolism in diverse environments(ko01120)	--	--	--	--	--	--	--	--	--	--
pos_231	undecaprenyl-N-acetyl-alpha-D-glucosaminyl-pyrophosphate	284.811	277.213	285.795	259.362	287.474	260.027	288.809	238.447	266.995	257.922	257.227	267.468	0.0694921	0.162759	0.720404	unchanged	4.00438	C63H105NO12P2	1094.7	0.611317	--	--	--	--	--	--	--	--	--	--	--	--
pos_2310	N-(3-Methylbut-2-EN-1-YL)-9H-purin-6-amine	86.6701	88.6284	98.414	88.7141	83.4765	87.9047	154.817	176.981	143.633	135.976	130.807	142.47	-0.728842	0.000183232	1.60675	down	1.31468	C10H13N5	204.125	3.17527	--	--	--	--	--	--	HMDB0245646	--	Organic compounds	Organoheterocyclic compounds	Imidazopyrimidines	Purines and purine derivatives
pos_2312	2,3,4,5-Tetrahydroxy-6-(1,2,3,4-tetrahydroxybutyl)oxane-2-carbaldehyde	1198.05	1272.78	1179.42	1514.26	1109.87	1242.42	1109.19	1282.49	1187.66	1296.29	1310.66	1089.18	0.0470801	0.578072	0.31112	unchanged	-4.22276	C10H18O10	281.085	3.17527	--	--	--	--	--	--	HMDB0255397	--	Organic compounds	Organic oxygen compounds	Organooxygen compounds	Carbohydrates and carbohydrate conjugates
pos_2313	Vanilloloside	3195.46	3476.98	3186.56	4158.04	3261.28	3408.36	3241.9	4090.83	3401.59	3745.88	4049.32	3245.92	-0.0739996	0.424646	0.428326	unchanged	-9.57652	C14H20O8	317.12	3.1824	--	--	--	--	--	--	HMDB0032013	74950-96-2	Organic compounds	Organic oxygen compounds	Organooxygen compounds	Carbohydrates and carbohydrate conjugates
pos_2314	Ser Met Lys Lys	3769.92	984.91	2258.99	818.043	1452.31	1677.39	1018.5	1160.6	1372.04	802.636	958.804	983	0.800042	0.140075	0.842008	unchanged	-0.548392	C20H40N6O6S	493.28	3.17527	--	--	--	--	--	--	--	--	--	--	--	--
pos_2317	Lidocaine	6382.83	6886.56	6424.7	6791.9	7005.64	6390.67	5358.74	7154.01	4944.29	8077.38	7443.11	5716.42	0.0436409	0.724065	0.212273	unchanged	0.57781	C14H22N2O	235.181	3.19667	C07073	Drug metabolism - cytochrome P450(ko00982)	--	--	--	--	HMDB0014426	137-58-6	Organic compounds	Benzenoids	Benzene and substituted derivatives	Xylenes
pos_2318	serine hydroxamate	207.111	260.602	189.164	287.091	269.311	245.24	337.565	2299.32	345.908	332.798	1660.23	557.986	-1.92377	0.107045	0.884122	unchanged	-8.10533	C3H8N2O3	263.094	3.20382	--	--	--	--	--	--	--	--	--	--	--	--
pos_2320	N-[(diphenylmethoxy)acetyl]-Glutamine	1479.7	1594.29	1482.58	2103.2	1488.36	1647.7	1565.39	1707.06	1676.49	1916.97	1755.03	1553.48	-0.0547082	0.59071	0.303917	unchanged	1.01129	C20H22N2O5	371.161	3.19667	--	--	--	--	--	--	--	--	--	--	--	--
pos_2323	Methyl 7-epi-12-hydroxyjasmonate glucoside	24.457	38.3367	26.9258	110.905	31.6473	48.7247	33.258	33.591	53.9541	86.5695	52.2554	51.7956	-0.148324	0.751615	0.183446	unchanged	3.43913	C19H30O9	805.388	3.20382	--	--	--	--	--	--	HMDB0031763	142465-56-3	Organic compounds	Lipids and lipid-like molecules	Fatty Acyls	Fatty acyl glycosides
pos_2324	Tetraazacyclododecanetetraacetic acid	14.2639	29.3875	14.5357	73.4651	21.6575	38.4453	51.2944	29.1141	69.6132	120.216	70.3556	77.2982	-1.12386	0.0361349	1.05596	down	-28.643	C16H28N4O8	826.392	3.19667	--	--	--	--	--	--	HMDB0257787	--	Organic compounds	Organic acids and derivatives	Carboxylic acids and derivatives	Tetracarboxylic acids and derivatives
pos_2328	4-Acetylzearalenone	1625.37	1765.38	1598.57	2420.81	1579.86	1746.82	1567.34	1814.47	1777.93	1914.06	1873.04	1597.91	0.0260393	0.829047	0.11942	unchanged	12.2555	C20H24O6	325.148	3.21095	--	--	--	--	--	--	HMDB0039100	119950-10-6	Organic compounds	Phenylpropanoids and polyketides	Macrolides and analogues	Zearalenones
pos_2331	Indoximod	414.673	407.772	435.869	424.419	379.959	391.158	377.147	402.101	452.279	381.995	359.657	363.936	0.0703184	0.266889	0.60287	unchanged	3.25106	C12H14N2O2	183.092	3.22522	--	--	--	--	--	--	HMDB0243932	--	Organic compounds	Organoheterocyclic compounds	Indoles and derivatives	Indolyl carboxylic acids and derivatives
pos_2334	n6-[2-(4-Aminophenyl)ethyl]adenosine	17.9501	18.0228	17.4833	40.5375	4.49318	36.5654	35.8586	31.3383	47.5372	68.8512	33.7049	49.1386	-0.980231	0.0204942	1.1288	down	4.60233	C18H22N6O4	790.378	3.22522	--	--	--	--	--	--	HMDB0248518	--	Organic compounds	Nucleosides, nucleotides, and analogues	Purine nucleosides	--
pos_2336	((2R,3S)-3-Amino-2-hydroxy-2-(1H-imidazol-4-ylmethyl)-5-methyl)-5-methylhexanoic Acid	174.5	165.335	185.423	142.363	166.16	159.058	173.115	169.47	193.899	150.208	143.1	163.716	-0.000970765	0.99083	0.0103397	unchanged	-4.34128	C11H19N3O3	206.128	3.2395	--	--	--	--	--	--	HMDB0242228	--	Organic compounds	Organic acids and derivatives	Carboxylic acids and derivatives	Amino acids, peptides, and analogues
pos_2338	1-ACETYLPIPERIDINE	14.9079	17.4191	13.1245	19.2007	13.2613	18.828	31.0952	34.4762	33.6622	34.7566	34.2695	31.1598	-1.0436	7.77257e-07	1.66613	down	-0.373897	C7H13NO	128.107	3.24663	--	--	--	--	--	--	--	--	--	--	--	--
pos_2339	Acromelic acid A	2391.47	2551.8	2321.57	3273.66	2370.61	2504.11	1740.28	1734.84	1899.04	2298.67	1923.28	1834.78	0.431229	0.00420762	1.33297	up	17.3383	C13H14N2O7	311.093	3.25377	C19949	--	--	--	--	--	--	--	--	--	--	--
pos_2340	repirinast	2417.13	2601.52	3003.81	1398.97	2120.08	2179.74	2717.62	2515.3	2320.13	2031.91	2388.4	2187.57	-0.0455052	0.77045	0.165824	unchanged	0.828073	C20H21NO5	397.176	3.25377	--	--	--	--	--	--	HMDB0257154	--	Organic compounds	Organoheterocyclic compounds	Quinolines and derivatives	Quinolones and derivatives
pos_2341	Met Gln Met	6363.55	7008.01	6780.21	8544.07	6376.71	6964.36	7321.33	8262.17	7873.52	9261.91	8565.49	7631.86	-0.218658	0.0253106	1.09758	down	6.01759	C15H28N4O5S2	409.16	3.25377	--	--	--	--	--	--	--	--	--	--	--	--
pos_2344	Nonanoic acid	33.9401	33.1552	29.2399	48.2839	30.2007	42.1438	27.3963	22.5282	30.3518	41.651	39.1129	26.2586	0.212111	0.281869	0.585224	unchanged	2.63077	C9H18O2	123.117	3.26092	C01601	--	LMFA01010009	Fatty Acyls [FA]	Fatty Acids and Conjugates [FA01]	Straight chain fatty acids [FA0101]	HMDB0000847	112-05-0	Organic compounds	Lipids and lipid-like molecules	Fatty Acyls	Fatty acids and conjugates
pos_2345	Ethyl 3-hydroxy hexanoate	5.31027	5.32969	7.6986	9.97644	8.15963	9.54452	4.74586	5.24774	4.87216	8.64497	7.20169	5.9117	0.32944	0.161986	0.748715	unchanged	-7.45386	C8H16O3	125.095	3.26805	--	--	--	--	--	--	--	--	--	--	--	--
pos_2353	Neomycin sulfate	1027.09	1088.9	945.343	2016.43	986.744	1287.79	873.951	1221.04	1210.5	1721.15	1449.27	1195.98	-0.0613866	0.798177	0.137894	unchanged	-0.100849	C23H46N6O13	653.275	3.27518	--	--	--	--	--	--	HMDB0242630	--	Organic compounds	Organic oxygen compounds	Organooxygen compounds	Carbohydrates and carbohydrate conjugates
pos_2354	3-Methyl-1-phenyl-1-butanone	220.165	229.975	200.695	373.112	206.309	243.504	188.518	208.864	223.13	324.075	249.152	241.805	0.0379034	0.849108	0.103665	unchanged	1.54918	C11H14O	163.112	3.28947	--	--	--	--	--	--	--	--	--	--	--	--
pos_2355	Hydroxy Tyrosol -Acetate	215.368	225.059	210.149	264.606	204.759	214.589	286.605	287.08	288.444	363.221	302.043	286.742	-0.44295	0.000525913	1.47368	down	0.208015	C11H15NO4	208.097	3.30373	--	--	--	--	--	--	HMDB0253254	--	Organic compounds	Benzenoids	Benzene and substituted derivatives	Phenethylamines
pos_2357	2'-Hydroxyfurano[2'',3'':4',3']chalcone	1338.68	1395.2	1345.25	1598.31	1269.87	1338.58	1214.02	2092.15	1241.95	1336.82	1882.46	1275.63	-0.12615	0.465951	0.391157	unchanged	13.9778	C17H12O3	265.09	3.2966	--	--	LMPK12120002	Polyketides [PK]	Flavonoids [PK12]	Chalcones and dihydrochalcones [PK1212]	--	--	--	--	--	--
pos_2358	Myxochelin B	623.089	752.559	481.045	857.978	745.865	693.697	645.238	691.628	627.492	606.239	569.838	591.941	0.154488	0.252008	0.621948	unchanged	0.846659	C20H25N3O6	404.182	3.30373	C12221	Biosynthesis of siderophore group nonribosomal peptides(ko01053)	--	--	--	--	--	--	--	--	--	--
pos_2360	Kanamycin D	942.99	1026.51	988.065	1481.41	949.85	1088.24	867.417	1117.12	1041.72	1224.79	1206.27	946.193	0.016475	0.906701	0.0712139	unchanged	-15.1456	C18H35N3O12	486.222	3.30373	C21253	Neomycin, kanamycin and gentamicin biosynthesis(ko00524);;Biosynthesis of secondary metabolites(ko01110)	--	--	--	--	--	--	--	--	--	--
pos_2365	Bufotenine O-glucoside	221.977	301.249	278.403	381.948	250.649	259.59	121.632	170.056	150.04	224.558	181.876	178.632	0.722131	0.00287289	1.36299	up	-2.96984	C18H26N2O6	771.319	3.30373	--	--	--	--	--	--	HMDB0029564	64656-15-1	Organic compounds	Organic oxygen compounds	Organooxygen compounds	Carbohydrates and carbohydrate conjugates
pos_2367	1,2,3,4-Tetrahydroisoquinoline-1-carboxylic acid	29.5535	37.7711	35.9694	32.451	30.9587	31.0917	34.2087	40.985	44.1987	35.7631	36.7409	34.9772	-0.19788	0.0423601	1.01763	down	18.7954	C10H11NO2	160.079	3.31802	--	--	--	--	--	--	HMDB0246650	--	Organic compounds	Organoheterocyclic compounds	Tetrahydroisoquinolines	--
pos_2368	2-Hexyl-1,3-dioxan-5-ol	89.0528	85.6179	61.1993	96.6554	88.144	78.4133	261.746	150.982	310.805	388.017	186.301	263.607	-1.64554	0.00354459	1.46192	down	0.00692721	C10H20O3	230.175	3.31802	--	--	--	--	--	--	HMDB0039668	--	Organic compounds	Organoheterocyclic compounds	Dioxanes	1,3-dioxanes
pos_2369	cis-1,2-Dihydro-3-ethylcatechol	118.742	131.513	113.894	179.604	114.919	134.94	132.715	128.991	136.467	169.37	133.369	137.393	-0.0790407	0.544761	0.34902	unchanged	4.57687	C8H12O2	105.071	3.33228	C06727	Ethylbenzene degradation(ko00642);;Metabolic pathways(ko01100);;Microbial metabolism in diverse environments(ko01120);;Degradation of aromatic compounds(ko01220)	--	--	--	--	--	--	--	--	--	--
pos_2370	3,4-Dimethylstyrene	223.037	236.741	213.207	382.356	203.581	252.681	218.688	224.195	235.453	341.897	258.654	250.823	-0.0171786	0.928603	0.0564847	unchanged	2.46656	C10H12	133.102	3.33228	--	--	--	--	--	--	--	--	--	--	--	--
pos_2371	CARBACHOL	189.687	193.82	161.716	331.392	169.527	209.91	157.623	176.706	181.247	264.766	224.225	197.644	0.0632092	0.771543	0.16148	unchanged	25.5241	C6H14N2O2	147.117	3.33228	--	--	--	--	--	--	HMDB0014555	51-83-2	Organic compounds	Organic acids and derivatives	Carboxylic acids and derivatives	Amino acids, peptides, and analogues
pos_2372	4-Phenyl-2-butyl acetate	485.542	513.552	444.384	699.855	475.38	514.048	512.343	548.792	533.513	651.615	586.17	524.042	-0.0995118	0.408417	0.461295	unchanged	-0.903666	C12H16O2	193.121	3.33228	--	--	--	--	--	--	HMDB0031614	59960-25-7	Organic compounds	Benzenoids	Benzene and substituted derivatives	--
pos_2374	Leu Phe	137.718	131.544	106.431	235.321	141.431	165.188	119.742	62.3909	104.616	140.603	77.6857	97.3508	0.607223	0.0389529	1.03224	up	2.75919	C15H22N2O3	279.171	3.33228	--	--	--	--	--	--	--	--	--	--	--	--
pos_2385	1,2-Cyclohexanediol, 1-methyl-4-(1-methylethenyl)-	584.613	627.222	539.394	1028.5	601.247	685.963	532.502	528.48	600.388	819.756	627.105	621.931	0.124706	0.526258	0.34475	unchanged	-0.16369	C10H18O2	135.117	3.34657	--	--	--	--	--	--	HMDB0256048	--	Organic compounds	Lipids and lipid-like molecules	Prenol lipids	Monoterpenoids
pos_2386	(S,Z)-Lyratol acetate	346.298	373.141	327.237	533.195	347.906	392.044	339.671	349.07	365.089	473.541	400.267	362.98	0.0182767	0.897752	0.0666956	unchanged	0.522283	C12H18O2	195.137	3.34657	--	--	--	--	--	--	HMDB0031840	79549-21-6	Organic compounds	Organic acids and derivatives	Carboxylic acids and derivatives	Carboxylic acid derivatives
pos_2387	Slaframine	61.2828	71.7631	45.4147	88.8485	61.2907	65.536	4.63602	6.59762	7.48558	17.9194	16.9941	12.011	2.58596	7.991e-05	1.61216	up	4.58673	C10H18N2O2	199.145	3.34657	C06185	Tropane, piperidine and pyridine alkaloid biosynthesis(ko00960);;Biosynthesis of alkaloids derived from ornithine, lysine and nicotinic acid(ko01064);;Biosynthesis of secondary metabolites(ko01110)	--	--	--	--	--	--	--	--	--	--
pos_2388	5-methylthiopentyldesulfoglucosinolate	2536.23	2701.98	2468.85	3522.28	2447.01	2766.75	2322.46	3020.4	2586.06	2974.55	3244.71	2547.37	-0.0219805	0.850999	0.0926129	unchanged	14.4572	C13H25NO6S2	373.151	3.34657	--	--	--	--	--	--	HMDB0304219	--	Organic compounds	Organic oxygen compounds	Organooxygen compounds	Carbohydrates and carbohydrate conjugates
pos_2390	6,8a-Seco-6,8a-deoxy-5-oxoavermectin ''1b'' aglycone	532.227	547.442	496.452	1617.22	439.181	738.502	238.957	291.482	281.985	478.197	343.015	324.206	1.15871	0.0789087	0.963161	unchanged	-2.91659	C33H46O7	577.312	3.3537	C11961	Biosynthesis of 12-, 14- and 16-membered macrolides(ko00522);;Metabolic pathways(ko01100);;Biosynthesis of secondary metabolites(ko01110)	--	--	--	--	--	--	--	--	--	--
pos_2394	Flurithromycin	19.5844	26.9019	21.2176	82.6682	29.1733	38.5444	23.9542	34.0323	45.9325	65.4078	40.602	31.7659	-0.148264	0.736812	0.191254	unchanged	-24.2001	C37H66FNO13	790.397	3.3537	--	--	--	--	--	--	HMDB0252409	--	Organic compounds	Organic oxygen compounds	Organooxygen compounds	Carbohydrates and carbohydrate conjugates
pos_2395	p-Tolualdehyde	33.2185	38.457	31.3723	43.7738	30.1896	30.956	35.3445	38.2675	30.3358	41.7748	39.5734	34.9277	-0.0826134	0.475131	0.403478	unchanged	22.8316	C8H8O	121.068	3.36083	C06758	Xylene degradation(ko00622);;Metabolic pathways(ko01100);;Microbial metabolism in diverse environments(ko01120);;Degradation of aromatic compounds(ko01220)	--	--	--	--	HMDB0029638	104-87-0	Organic compounds	Benzenoids	Benzene and substituted derivatives	Benzoyl derivatives
pos_2398	Papaveraldine	24.345	30.0645	22.8266	42.5122	28.1477	35.0062	25.3217	2078.81	39.5774	31.1651	1694.39	27.3789	-4.41309	0.177328	0.740831	unchanged	10.4171	C20H19NO5	392.093	3.40297	--	--	--	--	--	--	HMDB0030322	522-57-6	Organic compounds	Organoheterocyclic compounds	Isoquinolines and derivatives	Benzylisoquinolines
pos_2403	Cinnamaldehyde	45.1013	47.4921	48.2062	43.1874	48.0204	43.743	51.4682	47.7776	42.0795	49.9273	44.6835	44.6108	-0.0248796	0.654452	0.278335	unchanged	-1.77043	C9H8O	133.065	3.43152	C00903	Phenylpropanoid biosynthesis(ko00940);;Biosynthesis of plant secondary metabolites(ko01060);;Metabolic pathways(ko01100);;Biosynthesis of secondary metabolites(ko01110);;Inflammatory mediator regulation of TRP channels(ko04750)	--	--	--	--	HMDB0003441	104-55-2	Organic compounds	Phenylpropanoids and polyketides	Cinnamaldehydes	--
pos_2404	3-Phenyl-1-propanol	50.2709	57.0931	43.5752	83.1652	39.5049	55.8357	41.7183	52.118	59.2511	74.7333	56.1862	52.2415	-0.0294896	0.886406	0.0801047	unchanged	4.26695	C9H12O	137.097	3.43152	--	--	--	--	--	--	HMDB0033962	122-97-4	Organic compounds	Benzenoids	Benzene and substituted derivatives	--
pos_2405	Methylisoeugenol	693.593	726.163	686.273	926.09	711.596	769.154	649.934	688.872	717.969	831.428	693.611	698.358	0.076376	0.40806	0.449152	unchanged	-1.64503	C11H14O2	179.107	3.43152	C10478	Phenylpropanoid biosynthesis(ko00940)	--	--	--	--	HMDB0041553	6379-72-2	Organic compounds	Benzenoids	Benzene and substituted derivatives	Methoxybenzenes
pos_2406	Niveusin C	300.116	326.283	283.98	410.268	284.198	331.513	295.776	358.545	348.543	406.554	366.608	337.937	-0.126605	0.254682	0.609543	unchanged	17.614	C20H26O7	343.161	3.43152	C09517	--	--	--	--	--	HMDB0034474	75680-27-2	Organic compounds	Lipids and lipid-like molecules	Prenol lipids	Terpene lactones
pos_2409	methyl-1,4-benzoquinol	262.136	280.1	256.161	362.574	243.482	284.635	224.163	214.352	242.751	298.724	242.761	235.426	0.212079	0.102165	0.849082	unchanged	3.17998	C7H10O2	91.0546	3.43152	--	--	--	--	--	--	--	--	--	--	--	--
pos_2411	3-Methyleneoxindole	750.233	831.129	743.291	1246.34	775.331	899.477	779.05	753.909	850.093	1042.79	821.948	871.183	0.0353095	0.817836	0.11882	unchanged	1.41041	C9H7NO	146.06	3.45292	C02796	--	--	--	--	--	--	--	--	--	--	--
pos_2413	p-Acetaminobenzaldehyde	3324.53	3431.74	3333.25	3388.4	3250.75	3348.4	6304.35	5224.71	5564.25	5227.65	4788.79	5470.32	-0.698441	0.000143343	1.64872	down	0.929721	C9H9NO2	164.071	3.44578	--	--	--	--	--	--	--	--	--	--	--	--
pos_2417	Ala Ala Gln Phe	778.462	783.378	814.723	516.506	788.345	708.082	933.23	698.686	852.948	756.623	649.183	816.455	-0.100791	0.414788	0.46289	unchanged	6.7397	C20H29N5O6	436.222	3.46007	--	--	--	--	--	--	--	--	--	--	--	--
pos_2421	(-)-Jasmonic acid	854.325	932.161	855.992	1199.58	861.341	945.794	915.845	1105.63	959.989	1135.45	1174.83	942.149	-0.142087	0.200428	0.677645	unchanged	-6.21768	C12H18O3	211.126	3.47433	C08491	alpha-Linolenic acid metabolism(ko00592);;Biosynthesis of plant secondary metabolites(ko01060);;Biosynthesis of plant hormones(ko01070);;Metabolic pathways(ko01100);;Biosynthesis of secondary metabolites(ko01110);;Plant hormone signal transduction(ko04075)	LMFA02020001	Fatty Acyls [FA]	Octadecanoids [FA02]	Jasmonic acids [FA0202]	HMDB0032797	59366-47-1	Organic compounds	Lipids and lipid-like molecules	Fatty Acyls	Lineolic acids and derivatives
pos_2422	Bisacurone epoxide	542.016	565.887	540.075	708.953	558.584	588.026	484.032	528.98	524.818	601.792	525.458	532.833	0.131682	0.13058	0.801809	unchanged	-1.23551	C15H24O4	269.123	3.4672	--	--	--	--	--	--	HMDB0038503	127214-83-9	Organic compounds	Lipids and lipid-like molecules	Prenol lipids	Sesquiterpenoids
pos_2430	2-Hepteneoylglycine	49.3784	48.8162	46.7499	60.5082	57.8034	53.3609	29.7718	30.6904	32.3269	44.6102	31.758	33.4974	0.643714	0.000127751	1.51737	up	13.923	C9H15NO3	203.142	3.48148	--	--	--	--	--	--	HMDB0094728	--	Organic compounds	Organic acids and derivatives	Carboxylic acids and derivatives	Amino acids, peptides, and analogues
pos_2432	4-Hydroxybenzylamine	423.781	433.994	413.157	444.412	417.566	430.136	300.774	246.335	310.231	294.756	224.056	273.834	0.635406	3.93826e-05	1.63353	up	0.879512	C7H9NO	106.065	3.48862	--	--	--	--	--	--	HMDB0032578	696-60-6	Organic compounds	Benzenoids	Benzene and substituted derivatives	Phenylmethylamines
pos_2433	4-Methylcatechol	29.9693	28.9718	33.025	30.374	28.9628	33.8866	20.2074	12.8148	15.2879	25.7978	19.1255	22.5009	0.678185	0.000963276	1.48384	up	13.9501	C7H8O2	125.061	3.48862	C06730	Xylene degradation(ko00622);;Toluene degradation(ko00623);;Naphthalene degradation(ko00626);;Metabolic pathways(ko01100);;Microbial metabolism in diverse environments(ko01120);;Degradation of aromatic compounds(ko01220)	--	--	--	--	HMDB0000873	452-86-8	Organic compounds	Benzenoids	Phenols	Benzenediols
pos_2434	Serylglycine	26.0686	27.1319	23.4553	29.1263	21.8514	26.6811	29.7928	32.1088	38.0296	34.0815	30.2592	28.4784	-0.320859	0.00555444	1.28667	down	4.26866	C5H10N2O4	127.051	3.48862	--	--	--	--	--	--	HMDB0029039	687-63-8	Organic compounds	Organic acids and derivatives	Carboxylic acids and derivatives	Amino acids, peptides, and analogues
pos_2438	Erythro-9-hydroxy-nonyl-adenine	1887.23	1335.05	1248.75	2068.58	2257.12	1744.77	29.9893	36.7689	27.5258	80.8721	37.1454	27.2739	5.45946	0.000131341	1.64386	up	1.44026	C14H23N5O	555.392	3.48862	--	--	--	--	--	--	HMDB0258107	--	Organic compounds	Organoheterocyclic compounds	Imidazopyrimidines	Purines and purine derivatives
pos_2442	7-cyano-7-carbaguanine	126.786	139.892	137.218	151.401	143.63	152.665	174.376	167.982	184.57	173.405	183.44	166.195	-0.302114	7.80925e-05	1.54653	down	26.8073	C7H5N5O	193.088	3.49575	C15996	Folate biosynthesis(ko00790);;Metabolic pathways(ko01100)	--	--	--	--	--	--	--	--	--	--
pos_2446	3beta,5beta-Ketodiol	3.06773e-06	3.06773e-06	3.06773e-06	18.1198	3.06773e-06	3.06773e-06	64.4752	31.0126	141.194	204.546	64.8271	164.09	-5.20883	0.011046	1.33257	down	-44.0034	C27H44O3	855.611	3.50288	--	--	--	--	--	--	--	--	--	--	--	--
pos_2450	N6-Acetyl-LL-2,6-diaminoheptanedioate	583.225	621.182	591.405	699.964	559.926	606.847	576.334	626.45	606.863	649.307	602.529	561.718	0.0155834	0.788904	0.142852	unchanged	5.51486	C9H16N2O5	215.104	3.51003	C04390	Lysine biosynthesis(ko00300);;Metabolic pathways(ko01100);;Biosynthesis of secondary metabolites(ko01110);;Biosynthesis of amino acids(ko01230)	--	--	--	--	--	--	--	--	--	--
pos_2451	L-Cystathionine	222.172	226.614	254.552	169.034	187.826	217.464	100.015	72.114	101.022	95.6196	61.6842	80.7769	1.32146	2.2445e-05	1.61868	up	-3.48229	C7H14N2O4S	187.053	3.51717	C02291	Glycine, serine and threonine metabolism(ko00260);;Cysteine and methionine metabolism(ko00270);;Metabolic pathways(ko01100);;Biosynthesis of secondary metabolites(ko01110);;Biosynthesis of amino acids(ko01230);;Biosynthesis of cofactors(ko01240)	--	--	--	--	HMDB0000099	56-88-2	Organic compounds	Organic acids and derivatives	Carboxylic acids and derivatives	Amino acids, peptides, and analogues
pos_2458	2-furfurylmethylsulfide	4236.3	4620.73	4148.66	4559.15	4235.87	4387.16	4681.5	4274.33	4332.42	4211.62	3976.11	4203.22	0.0282986	0.505327	0.327259	unchanged	-25.172	C6H8OS	146.06	3.53143	--	--	--	--	--	--	--	--	--	--	--	--
pos_2459	N3-fumaramoyl-L-2,3-diaminopropanoate	100.599	110.769	98.8481	154.756	107.609	122.638	103.105	92.1946	105.624	129.203	94.8829	109.592	0.131618	0.34406	0.50341	unchanged	-8.0927	C7H9N2O5-	224.039	3.53143	--	--	--	--	--	--	--	--	--	--	--	--
pos_2462	cis-3-(Carboxy-ethyl)-3,5-cyclo-hexadiene-1,2-diol	243.044	244.054	231.48	263.636	226.827	251.892	282.927	274.997	283.978	299.444	275.221	275.576	-0.211963	0.000276459	1.51023	down	8.83663	C9H12O4	149.061	3.53858	C11588	Phenylalanine metabolism(ko00360);;Metabolic pathways(ko01100);;Microbial metabolism in diverse environments(ko01120);;Degradation of aromatic compounds(ko01220)	--	--	--	--	--	--	--	--	--	--
pos_2465	7-Deoxyloganetic alcohol	38.3577	33.5091	33.7587	54.7429	33.0578	41.4526	45.7081	49.6153	49.5134	69.1908	47.5252	49.7387	-0.40635	0.0264597	1.09312	down	6.77469	C10H16O3	149.097	3.54572	C22014	Monoterpenoid biosynthesis(ko00902);;Metabolic pathways(ko01100);;Biosynthesis of secondary metabolites(ko01110)	--	--	--	--	--	--	--	--	--	--
pos_2466	Phenylalanylhistidine	913.408	980.272	844.907	1194.34	875.413	969.999	922.53	990.28	1498.71	1065.05	991.809	1036.83	-0.17094	0.256549	0.615057	unchanged	3.20569	C15H18N4O3	325.128	3.54572	--	--	--	--	--	--	HMDB0028997	33367-37-2	Organic compounds	Organic acids and derivatives	Carboxylic acids and derivatives	Amino acids, peptides, and analogues
pos_2470	2-(2-Hydroxyethoxy)-6-(2H-tetrazol-5-yl)xanthen-9-one	126.325	205.775	118.109	188.623	231.693	185.761	261.715	158.745	2557.66	153.859	127.19	603.937	-1.87076	0.283834	0.604497	unchanged	9.48292	C16H12N4O4	649.185	3.54572	--	--	--	--	--	--	HMDB0249493	--	Organic compounds	Organoheterocyclic compounds	Benzopyrans	1-benzopyrans
pos_2474	3-Epihydroxymugineic acid	215.323	197.247	180.952	275.142	189.881	240.176	168.09	246.883	171.849	206.848	237.985	183.802	0.0955905	0.504737	0.38383	unchanged	1.08828	C12H20N2O9	337.125	3.56713	C15501	Biosynthesis of various plant secondary metabolites(ko00999);;Metabolic pathways(ko01100);;Biosynthesis of secondary metabolites(ko01110)	--	--	--	--	--	--	--	--	--	--
pos_2476	Phomopsin B	482.722	596.201	425.978	1069.57	539.657	700.776	638.192	684.194	831.44	1168.05	792.008	836.039	-0.375759	0.15258	0.760733	unchanged	-1.82149	C36H46N6O12	793.279	3.56713	--	--	--	--	--	--	HMDB0038884	64925-81-1	Organic compounds	Organic acids and derivatives	Carboxylic acids and derivatives	Amino acids, peptides, and analogues
pos_2479	Chinenoside VI	45.5351	56.5776	50.4531	113.43	69.7428	77.7235	87.4855	20.7243	143.875	230.335	61.1204	140.944	-0.727264	0.20511	0.711789	unchanged	-0.394072	C44H70O19	925.44	3.57427	--	--	--	--	--	--	HMDB0032692	200483-13-2	Organic compounds	Lipids and lipid-like molecules	Steroids and steroid derivatives	Steroidal glycosides
pos_2480	Lucuminic acid	63.7674	81.1305	90.7485	182.051	69.708	103.072	68.4221	16.9826	93.6694	152.14	35.6927	91.9835	0.363731	0.425915	0.419191	unchanged	-2.91588	C19H26O12	931.245	3.56713	--	--	--	--	--	--	HMDB0035007	190323-48-9	Organic compounds	Organic oxygen compounds	Organooxygen compounds	Carbohydrates and carbohydrate conjugates
pos_2481	Imidazole-4-acetate	12.8693	13.3035	11.0052	13.6974	11.292	11.6999	11.1937	12.3149	12.8937	15.8338	14.3958	13.4286	-0.116156	0.233164	0.633328	unchanged	8.43463	C5H6N2O2	127.051	3.58853	C02835	Histidine metabolism(ko00340);;Metabolic pathways(ko01100)	--	--	--	--	HMDB0002024	645-65-8	Organic compounds	Organoheterocyclic compounds	Azoles	Imidazoles
pos_2484	N-Lauroyl Asparagine	256.543	372.845	240.219	1471.98	341.788	552.18	448.575	586.495	676.095	1092.77	787.602	761.242	-0.427924	0.408057	0.463697	unchanged	4.82375	C16H30N2O4	337.211	3.60995	--	--	--	--	--	--	HMDB0242028	--	Organic compounds	Organic acids and derivatives	Carboxylic acids and derivatives	Amino acids, peptides, and analogues
pos_2487	Adhumulinic acid	789.365	855.19	752.391	1038.41	804.593	848.191	792.697	949.445	881.727	1035.69	994.972	894.212	-0.125024	0.189276	0.691898	unchanged	4.01949	C15H22O4	289.142	3.62423	--	--	--	--	--	--	HMDB0030137	--	Organic compounds	Organic oxygen compounds	Organooxygen compounds	Carbonyl compounds
pos_2489	20-COOH-leukotriene E4	3488.55	3698.85	3323.14	5399.8	3513.02	3952.93	3485.69	4393.68	3894.99	4698.67	4651.39	3804.14	-0.0927535	0.506696	0.362205	unchanged	-22.0833	C23H35NO7S	452.2	3.6171	--	--	LMFA03020060	Fatty Acyls [FA]	Eicosanoids [FA03]	Leukotrienes [FA0302]	HMDB0012634	--	Organic compounds	Organic acids and derivatives	Carboxylic acids and derivatives	Amino acids, peptides, and analogues
pos_2492	Gluten exorphin B5	3137.19	3471.17	3082.28	4455.99	3289.77	3583.16	2590.37	3116.86	3088.36	3816.71	3600.41	2964.32	0.132353	0.289669	0.578964	unchanged	17.9464	C30H38N6O11	623.258	3.62423	--	--	--	--	--	--	HMDB0059795	--	Organic compounds	Organic acids and derivatives	Carboxylic acids and derivatives	Amino acids, peptides, and analogues
pos_2495	Ravtansine	313.217	332.294	192.231	762.995	215.839	499.556	170.581	389.086	318.045	545.982	485.271	324.412	0.0524916	0.896729	0.081589	unchanged	-10.2282	C38H54ClN3O10S	802.303	3.63137	--	--	--	--	--	--	HMDB0247402	--	Organic compounds	Phenylpropanoids and polyketides	Macrolactams	--
pos_2498	6-Hydroxy-1H-indole-3-acetamide	10419.3	10542.1	10375.9	9303.65	10186.9	10060.8	10974.4	9464.33	10179.4	9364.06	9017.19	9841.5	0.0493537	0.34149	0.495905	unchanged	1.13231	C10H10N2O2	191.082	3.6385	--	--	--	--	--	--	HMDB0031173	192184-73-9	Organic compounds	Organoheterocyclic compounds	Indoles and derivatives	Hydroxyindoles
pos_2499	N-Acetylmuramate	218.615	231.944	196.861	257.9	195.606	223.386	207.428	233.781	224.38	237.155	239.433	212.853	-0.033082	0.653036	0.245049	unchanged	-15.3008	C11H19NO8	258.093	3.6385	C02713	Amino sugar and nucleotide sugar metabolism(ko00520);;Metabolic pathways(ko01100);;Biosynthesis of nucleotide sugars(ko01250);;Phosphotransferase system (PTS)(ko02060)	--	--	--	--	HMDB0060493	--	Organic compounds	Organic oxygen compounds	Organooxygen compounds	Carbohydrates and carbohydrate conjugates
pos_25	Stizolamine	64.6306	65.1568	63.3961	83.4393	49.5848	63.435	63.8485	90.5079	67.4425	66.6168	96.4552	62.9237	-0.200686	0.22707	0.634463	unchanged	2.80037	C7H11N5O2	162.078	0.539933	--	--	--	--	--	--	HMDB0302288	--	Organic compounds	Organoheterocyclic compounds	Diazines	Pyrazines
pos_2501	Phthalide	53.258	68.2148	56.5305	66.9034	51.5884	62.5492	78.7152	92.9439	87.2309	106.939	86.6697	96.7975	-0.613423	0.000109973	1.54049	down	10.6022	C8H6O2	117.035	3.64565	C18611	--	--	--	--	--	HMDB0032469	87-41-2	Organic compounds	Organoheterocyclic compounds	Isocoumarans	Isobenzofuranones
pos_2503	4-Hydroxyphenylpyruvic acid	711.772	840.854	672.002	1072.71	688.357	820.508	1459.14	1428.44	1331.33	1575.64	1259.96	1450.01	-0.823329	1.79942e-05	1.60806	down	-0.254119	C9H8O4	145.028	3.64565	--	--	--	--	--	--	HMDB0000707	156-39-8	Organic compounds	Benzenoids	Benzene and substituted derivatives	Phenylpyruvic acid derivatives
pos_2504	Acetovanillone	445.506	473.872	420.494	658.02	402.569	442.704	656.487	575.219	532.062	664.405	595.628	574.28	-0.33973	0.0208071	1.17615	down	4.10232	C9H10O3	149.06	3.64565	C11380	--	--	--	--	--	HMDB0247918	--	Organic compounds	Organic oxygen compounds	Organooxygen compounds	Carbonyl compounds
pos_2505	4-Hydroxy-3-methoxycinnamic acid	2224.36	2477.88	2046.59	3213.22	2325.52	2527.56	4294.2	4055.3	3751.44	4319.51	3657.93	4026.27	-0.70224	3.2038e-05	1.60093	down	1.13164	C10H10O4	177.055	3.64565	C01494	Phenylpropanoid biosynthesis(ko00940);;Biosynthesis of phenylpropanoids(ko01061);;Metabolic pathways(ko01100);;Biosynthesis of secondary metabolites(ko01110)	--	--	--	--	HMDB0000954	537-98-4	Organic compounds	Phenylpropanoids and polyketides	Cinnamic acids and derivatives	Hydroxycinnamic acids and derivatives
pos_2511	Phenoxymethanol	15.5392	19.1349	16.0591	19.0861	15.7588	16.3074	31.9253	32.7653	31.4501	33.3238	28.7546	30.5385	-0.889586	3.24593e-08	1.68584	down	4.07915	C7H8O2	89.0391	3.64565	--	--	--	--	--	--	HMDB0244539	--	Organic compounds	Benzenoids	Phenol ethers	--
pos_2512	5Z-Dodecenoic acid	41.7108	49.1893	38.6624	79.3797	44.5143	59.208	32.6074	32.2523	45.9508	71.1727	50.0242	44.269	0.178503	0.492198	0.377219	unchanged	1.10745	C12H22O2	163.148	3.65992	--	--	LMFA01030226	Fatty Acyls [FA]	Fatty Acids and Conjugates [FA01]	Unsaturated fatty acids [FA0103]	HMDB0000529	2430-94-6	Organic compounds	Lipids and lipid-like molecules	Fatty Acyls	Fatty acids and conjugates
pos_2514	2-(3,4-Dihydroxyphenylethyl)-6-epi-elenaiate	366.029	378.476	352.119	464.803	356.123	402.26	327.832	383.677	345.411	375.591	391.381	345.529	0.0966959	0.248281	0.635399	unchanged	1.99289	C19H22O8	343.118	3.66705	--	--	--	--	--	--	HMDB0039137	50915-70-3	Organic compounds	Benzenoids	Phenols	Tyrosols and derivatives
pos_2515	cryptophycin	4661.75	5094.55	4307.92	8985.05	4681.16	5915.27	4091.55	4941.04	5210.67	7377.07	5969.35	5458.81	0.025838	0.90879	0.0644467	unchanged	15.9659	C35H43ClN2O8	637.278	3.66705	C16877	--	--	--	--	--	HMDB0242628	--	Organic compounds	Organic acids and derivatives	Peptidomimetics	Hybrid peptides
pos_2520	2-Ethyl-4,5-dimethyloxazole	3.06773e-06	0.258403	3.06773e-06	3.06773e-06	1.34375	0.804862	3.06773e-06	49.3264	1.13595	3.86188	60.9208	1.57017	-5.60083	0.15485	0.778269	unchanged	0.289573	C7H11NO	126.091	3.68847	--	--	--	--	--	--	HMDB0037865	53833-30-0	Organic compounds	Organoheterocyclic compounds	Azoles	Oxazoles
pos_2525	Estradiol-17beta	136.414	121.824	90.501	164.352	145.802	143.06	60.6929	90.4285	87.5789	89.5478	87.5616	77.0936	0.702213	0.00265073	1.41609	up	-6.02957	C18H24O2	255.173	3.6956	C00951	Steroid hormone biosynthesis(ko00140);;Metabolic pathways(ko01100);;Endocrine resistance(ko01522);;Thermogenesis(ko04714);;Ovarian steroidogenesis(ko04913);;Estrogen signaling pathway(ko04915);;Prolactin signaling pathway(ko04917);;GnRH secretion(ko04929);;Endocrine and other factor-regulated calcium reabsorption(ko04961);;Pathways in cancer(ko05200);;Chemical carcinogenesis - receptor activation…	--	--	--	--	HMDB0000151	50-28-2	Organic compounds	Lipids and lipid-like molecules	Steroids and steroid derivatives	Estrane steroids
pos_2527	27-O-Demethyl-25-O-desacetylrifamycin SV	1558.91	1649.5	1452.85	2318.25	1561.89	1792.2	1426.93	1777.2	1696.66	2103.22	1955.07	1722.82	-0.0478251	0.72361	0.189145	unchanged	-28.1118	C34H43NO11	606.252	3.6956	C14725	Biosynthesis of ansamycins(ko01051);;Biosynthesis of secondary metabolites(ko01110)	--	--	--	--	--	--	--	--	--	--
pos_2528	L-Urobilinogen	55.6591	60.9668	49.3398	96.3555	51.5118	59.1878	58.8511	299.499	69.8341	124.966	272.515	124.209	-1.34848	0.0708539	0.975274	unchanged	19.1289	C33H48N4O6	635.332	3.6956	C05789	Porphyrin metabolism(ko00860)	--	--	--	--	HMDB0004157	17095-63-5	Organic compounds	Organoheterocyclic compounds	Tetrapyrroles and derivatives	Bilirubins
pos_2529	Bucolome	242.231	258.558	230.849	337.168	227.596	260.385	230.853	257.689	257.487	300.632	266.104	263.24	-0.0177013	0.869557	0.0936772	unchanged	-8.52053	C14H22N2O3	289.15	3.70918	--	--	--	--	--	--	HMDB0249422	--	Organic compounds	Organoheterocyclic compounds	Diazines	Pyrimidines and pyrimidine derivatives
pos_2531	5-Oxoavermectin ''1b'' aglycone	2113.15	2245.45	1674.8	4337.28	1908.61	2473.18	3616.05	2355.47	4487.92	6231.57	2772.86	4602.61	-0.706067	0.0533698	1.00082	unchanged	16.129	C33H44O8	569.32	3.70918	C11962	Biosynthesis of 12-, 14- and 16-membered macrolides(ko00522);;Metabolic pathways(ko01100);;Biosynthesis of secondary metabolites(ko01110)	--	--	--	--	--	--	--	--	--	--
pos_2533	Mycarose	262.147	323.808	285.991	380.879	317.601	320.914	332.429	332.478	339.071	397.264	340.406	361.468	-0.15312	0.10445	0.868199	unchanged	18.9365	C7H14O4	201.055	3.72345	--	--	--	--	--	--	HMDB0254966	--	Organic compounds	Organic oxygen compounds	Organooxygen compounds	Carbonyl compounds
pos_2534	trans-o-Coumaric acid 2-glucoside	890.632	984.775	895.148	1040.56	891.847	921.175	907.35	942.095	925.339	1008.07	952.875	884.708	0.000949294	0.984421	0.000337086	unchanged	6.5355	C15H18O8	327.11	3.72345	--	--	--	--	--	--	HMDB0033581	618-67-7	Organic compounds	Organic oxygen compounds	Organooxygen compounds	Carbohydrates and carbohydrate conjugates
pos_2535	2,3-Dihydro-5-methyl-1H-pyrrolizine-7-carboxaldehyde	729.003	810.092	660.294	1224.58	711.642	826.094	666.536	653.764	744.366	962.507	759.163	768.918	0.123304	0.496574	0.369428	unchanged	-0.301352	C9H11NO	150.091	3.73058	--	--	--	--	--	--	HMDB0040029	97073-07-9	Organic compounds	Organoheterocyclic compounds	Pyrrolizines	--
pos_2536	Terpinyl acetate	45.5125	51.7734	37.0667	70.9173	42.7393	48.3878	24.5907	25.8041	37.6077	53.7272	37.4054	31.0505	0.495867	0.0506107	0.984851	unchanged	1.55742	C12H20O2	161.133	3.74487	--	--	--	--	--	--	--	--	--	--	--	--
pos_2538	Aminohexane	365.551	423	358.426	610.656	364.246	394.452	24.029	42.6258	23.6822	55.7671	43.8936	31.3388	3.50701	0.000172852	1.62569	up	-12.9501	C18H27NO2	272.197	3.73773	--	--	--	--	--	--	HMDB0248319	--	Organic compounds	Benzenoids	Benzene and substituted derivatives	Benzoic acids and derivatives
pos_2551	(5alpha,8beta,9beta)-5,9-Epoxy-3,6-megastigmadien-8-ol	137.428	89.432	92.9171	135.432	173.285	146.243	9.31273	26.5658	28.5549	26.1403	20.9021	26.8977	2.48514	0.000349836	1.59725	up	14.8153	C13H20O2	226.184	3.752	--	--	--	--	--	--	HMDB0034672	69927-26-0	Organic compounds	Organoheterocyclic compounds	Benzopyrans	--
pos_2556	Tetranorprostanedioic acid	3535.98	2454.13	2257.48	3507.79	3957.82	3122.34	93.1306	76.7639	90.1197	134.849	85.5651	93.8341	5.0356	9.7614e-05	1.65295	up	-1.50028	C16H28O4	285.206	3.752	--	--	--	--	--	--	HMDB0258926	--	Organic compounds	Lipids and lipid-like molecules	Fatty Acyls	Fatty acids and conjugates
pos_2557	2-Piperidinecarboxamide, 1-butyl-N-(4-hydroxy-2,6-dimethylphenyl)-	153.732	105.346	94.9796	169.169	193.599	146.267	6.33548	3.0025	3.96454	8.21339	2.43267	2.79792	5.01209	0.000264731	1.62049	up	-0.796628	C18H28N2O2	322.249	3.752	--	--	--	--	--	--	HMDB0246631	--	Organic compounds	Organic acids and derivatives	Carboxylic acids and derivatives	Amino acids, peptides, and analogues
pos_2558	Docosahexaenoylethanolamine	236.175	164.307	146.185	276.629	261.635	214.052	6.61203	7.62836	20.3756	33.1722	7.55898	13.1849	3.87504	0.000164131	1.62411	up	-12.7121	C24H37NO2	336.264	3.752	--	--	--	--	--	--	HMDB0251559	--	Organic compounds	Organic oxygen compounds	Organooxygen compounds	Carbohydrates and carbohydrate conjugates
pos_2561	Neomycin	998.072	1022.12	934.436	1534.87	958.115	1146.75	883.573	966.787	1042.07	1325.58	1129.64	1039.21	0.046128	0.763108	0.168866	unchanged	-9.95201	C23H46N6O13	653.269	3.752	C00384	--	--	--	--	--	HMDB0015129	1404-04-2	Organic compounds	Organic oxygen compounds	Organooxygen compounds	Carbohydrates and carbohydrate conjugates
pos_2568	Austinol	3464.69	3658.8	3493.13	3893.94	3508.64	3540.8	3525.13	3916.6	3630	3839.42	4005.39	3508.27	-0.0567381	0.216353	0.654059	unchanged	12.0491	C25H30O8	481.189	3.75915	--	--	--	--	--	--	HMDB0034464	72040-27-8	Organic compounds	Organoheterocyclic compounds	Furopyrans	--
pos_2573	CDP-DG(PGE1/i-12:0)	3.06773e-06	3.06773e-06	3.06773e-06	18.6907	3.06773e-06	3.06773e-06	98.2418	47.6963	154.159	215.629	79.5745	137.165	-5.29236	0.00437342	1.44027	down	4.11918	C44H75N3O18P2	1037.49	3.76628	--	--	--	--	--	--	HMDB0293352	--	--	--	--	--
pos_2578	dIMP	506.764	484.261	374.146	629.3	467.997	451.427	470.435	367.806	398.904	481.289	412.948	422.343	0.190346	0.159577	0.740345	unchanged	23.3225	C10H13N4O7P	371.023	3.77342	C06196	Purine metabolism(ko00230);;Nucleotide metabolism(ko01232)	--	--	--	--	HMDB0006555	3393-18-8	Organic compounds	Nucleosides, nucleotides, and analogues	Purine nucleotides	Purine deoxyribonucleotides
pos_2579	Acetyl adenylate	46.3309	36.9897	27.2099	30.5628	41.2681	34.1896	36.1629	35.7591	27.6096	33.511	33.4308	31.3812	0.130266	0.353911	0.5169	unchanged	-33.5701	C12H16N5O8P	412.05	3.76628	C05993	Purine metabolism(ko00230);;Pyruvate metabolism(ko00620);;Metabolic pathways(ko01100)	--	--	--	--	HMDB0006880	13015-87-7	Organic compounds	Organic oxygen compounds	Organooxygen compounds	Carbohydrates and carbohydrate conjugates
pos_2580	Ichangin 4-glucoside	2735.71	2844.88	2613.47	4497.97	2671.51	3268.33	2089.91	2847.82	2745.41	3712.04	3305.25	2779.06	0.0921088	0.616333	0.285052	unchanged	4.8621	C32H42O14	615.247	3.77342	--	--	--	--	--	--	HMDB0039340	--	Organic compounds	Lipids and lipid-like molecules	Prenol lipids	Terpene glycosides
pos_2582	Feruloyl-diketide-CoA	69.6875	68.8016	57.0657	108.19	58.1401	72.2537	52.9611	41.5788	50.671	69.5215	52.2917	54.4175	0.433599	0.0607535	0.975104	unchanged	13.6639	C33H46N7O20P3S	1027.22	3.78055	C17741	Stilbenoid, diarylheptanoid and gingerol biosynthesis(ko00945);;Biosynthesis of secondary metabolites(ko01110)	--	--	--	--	--	--	--	--	--	--
pos_2583	3-Propylidene-1(3H)-isobenzofuranone	303.102	325.468	276.335	409.82	320.277	322.656	272.119	301.665	317.481	400.038	351.672	309.077	0.00413738	0.971882	0.0227887	unchanged	0.0579617	C11H10O2	139.054	3.78055	--	--	--	--	--	--	HMDB0031845	17369-59-4	Organic compounds	Organoheterocyclic compounds	Isocoumarans	Isobenzofuranones
pos_2584	Atractylodin	884.784	954.079	839.376	1261.27	910.584	956.244	826.484	837.565	932.696	1058.92	954.806	901.533	0.0750528	0.507166	0.363478	unchanged	-1.24325	C13H10O	165.07	3.78055	C16918	--	--	--	--	--	HMDB0248710	--	Organic compounds	Organoheterocyclic compounds	Heteroaromatic compounds	--
pos_2586	5,6-Dihydro-5-azacytidine	1083.73	1192.29	1024.36	1534.7	1096.93	1181.44	965.617	1024.64	1070.89	1270.35	1117.29	1041.67	0.132227	0.261404	0.607927	unchanged	-20.6224	C8H14N4O5	211.077	3.78055	--	--	--	--	--	--	HMDB0246860	--	Organic compounds	Organic oxygen compounds	Organooxygen compounds	Carbohydrates and carbohydrate conjugates
pos_2588	cis-3,4-Phenanthrenedihydrodiol-4-carboxylate	2791.22	3087.07	2642.06	4253.29	2863.01	2917.56	2415.5	2218.53	2601.61	3176.34	2566.26	2523	0.259363	0.100891	0.858813	unchanged	2.85968	C15H12O4	257.082	3.78055	C18256	Polycyclic aromatic hydrocarbon degradation(ko00624);;Microbial metabolism in diverse environments(ko01120)	--	--	--	--	--	--	--	--	--	--
pos_2589	4-O-Methylpinosylvic acid	10027.5	10929	9509.89	15413.8	10147.9	10556.5	8776.78	8709.27	9452.35	11259.2	9558.69	9175.65	0.22595	0.140365	0.790941	unchanged	2.36567	C16H14O4	271.098	3.78055	--	--	--	--	--	--	HMDB0040868	149697-30-3	Organic compounds	Phenylpropanoids and polyketides	Stilbenes	--
pos_2591	Byakangelicol	20866.2	22676.3	19399.9	31988.9	21190.3	21989.1	18198.2	17344.6	19544.3	23613	19710.6	19287.7	0.23073	0.139915	0.787297	unchanged	1.6562	C17H16O6	299.092	3.78055	C16925	--	--	--	--	--	HMDB0302531	--	Organic compounds	Phenylpropanoids and polyketides	Coumarins and derivatives	Furanocoumarins
pos_2594	Clomocycline	36.6257	28.0957	20.619	51.4838	33.4637	39.6586	20.2946	17.4368	26.0483	33.5724	29.6081	22.8179	0.487195	0.0772342	0.930802	unchanged	-10.4747	C23H25ClN2O9	1039.23	3.7877	--	--	--	--	--	--	HMDB0014596	1181-54-0	Organic compounds	Phenylpropanoids and polyketides	Tetracyclines	--
pos_2598	L-3-Hydroxykynurenine	1349.42	1416.63	1234.77	2050.42	1384.07	1443.91	1218.81	1154.16	1340.7	1619.25	1325.17	1315.72	0.155165	0.295952	0.563778	unchanged	18.8141	C10H12N2O4	189.07	3.7877	--	--	--	--	--	--	HMDB0011631	606-14-4	Organic compounds	Organic oxygen compounds	Organooxygen compounds	Carbonyl compounds
pos_2601	5'-o-Methylthymidine	1278.96	1342.68	1188.01	1777.76	1285.04	1326.65	1214.14	1191.24	1315.95	1541.17	1338.5	1290.94	0.055081	0.619514	0.26841	unchanged	15.167	C11H16N2O5	221.096	3.7877	--	--	--	--	--	--	HMDB0246885	--	Organic compounds	Nucleosides, nucleotides, and analogues	Pyrimidine nucleosides	Pyrimidine 2'-deoxyribonucleosides
pos_2605	3-Hydroxy-4-butanolide	9954.36	10616.2	9292.93	14803.9	10171.4	10431.9	8950.87	8412.74	9574.26	11488.6	9746.03	9482.1	0.179	0.203658	0.680988	unchanged	-20.1166	C10H16O8	247.076	3.7877	--	--	--	--	--	--	HMDB0034681	211107-44-7	Organic compounds	Organic oxygen compounds	Organooxygen compounds	Carbohydrates and carbohydrate conjugates
pos_2606	(2S,4R)-4-(9H-Pyrido[3,4-b]indol-1-yl)-1,2,4-butanetriol	1169	1244.43	1207.25	1410.57	1158.1	1164.96	1094.19	985.932	1041.3	1015.73	965.302	963.955	0.277749	0.00151877	1.41791	up	-3.71081	C15H16N2O3	273.122	3.7877	--	--	--	--	--	--	HMDB0035191	220345-69-7	Organic compounds	Alkaloids and derivatives	Harmala alkaloids	--
pos_2607	Cimetidine sulfoxide	1043.52	1268.93	1093.66	1675.48	1212.53	1201.12	734.893	722.521	773.552	1020.55	819.78	806.285	0.619805	0.00339329	1.37228	up	-0.822914	C10H16N6O2S	285.113	3.79483	--	--	--	--	--	--	HMDB0250250	--	Organic compounds	Organoheterocyclic compounds	Azoles	Imidazoles
pos_2609	7-Hydroxy-6-methyl-8-ribityl lumazine	14937.6	15633.4	13214.1	22353.7	15087.3	15122.3	13201	12537.9	14442.7	17486.8	14700.1	13963.7	0.158362	0.293344	0.56738	unchanged	-19.7621	C12H16N4O7	311.092	3.7877	--	--	--	--	--	--	HMDB0004256	--	Organic compounds	Organoheterocyclic compounds	Pteridines and derivatives	--
pos_2610	5'-O-[N-(L-Aspartyl)sulfamoyl]adenosine	214.77	177.638	148.516	219.697	174.995	175.532	213.343	186.413	187.823	198.563	196.405	171.783	-0.0550055	0.579758	0.321496	unchanged	-38.6384	C14H17N7O9S-2	424.049	3.7877	--	--	--	--	--	--	--	--	--	--	--	--
pos_2611	(2,6-dihydroxy-4-{7-methyl-11-oxo-4-[(3,4,5-trihydroxy-6-{[(3,4,5-trihydroxy-6-methyloxan-2-yl)oxy]methyl}oxan-2-yl)oxy]-2,8-dioxatricyclo[7.3.1.0??,????]trideca-1(12),3,5(13),6,9-pentaen-3-yl}phenoxy)dihydroxyoxo-λ??-sulfanylium	109.609	90.5605	73.9943	108.283	86.0614	95.7043	92.1105	85.4283	81.8092	113.53	101.393	79.5964	0.0266982	0.827287	0.122534	unchanged	6.13059	C30H32O19S	711.127	3.7877	--	--	--	--	--	--	HMDB0124741	--	--	--	--	--
pos_2613	Exserohilone	1192.26	1169.35	1242.32	549.948	1226.18	994.893	1203.33	1023.64	1018.39	868.786	972.771	989.677	0.0691521	0.685467	0.225864	unchanged	12.1285	C20H22N2O6S2	451.105	3.80197	C10593	--	--	--	--	--	--	--	--	--	--	--
pos_2614	4-Hydroxynonenal glutathione	722.172	771.174	646.427	993.889	748.047	768.437	683.225	905.462	767.054	892.4	1024.59	758.254	-0.113566	0.383909	0.460409	unchanged	1.96534	C19H33N3O8S	428.186	3.82338	--	--	--	--	--	--	HMDB0240578	1042945-55-0	Organic compounds	Organic acids and derivatives	Carboxylic acids and derivatives	Amino acids, peptides, and analogues
pos_2616	Ser Met	4910.51	5253.66	4760.59	7435.51	5151.44	5394.59	4561.03	4127.29	4632.11	5596.05	4768.91	4728.53	0.211766	0.136062	0.792205	unchanged	5.79518	C8H16N2O4S	237.092	3.83052	--	--	--	--	--	--	--	--	--	--	--	--
pos_2617	gamma-Glutamyl-S-methylcysteine sulfoxide	8274.24	8805.09	7774.5	12269.3	8244.69	8843.03	7320.28	7667.84	7765.83	9138.63	8222.95	7819.79	0.177492	0.190469	0.713412	unchanged	5.83424	C9H16N2O6S	281.084	3.83052	--	--	--	--	--	--	HMDB0031863	--	Organic compounds	Organic acids and derivatives	Carboxylic acids and derivatives	Amino acids, peptides, and analogues
pos_2618	Cndac	482.715	513.486	454.227	707.064	490.402	533.656	415.482	455.211	471.558	561.191	538.636	476.262	0.124582	0.33841	0.527088	unchanged	-20.8792	C10H12N4O4	235.077	3.8448	--	--	--	--	--	--	HMDB0250381	--	Organic compounds	Nucleosides, nucleotides, and analogues	Pyrimidine nucleosides	Pyrimidine 2'-deoxyribonucleosides
pos_2619	Pentigetide	2936.36	3020.2	2656.67	4502.33	2792.12	3319.51	2614.7	3210.24	3033.8	3839.94	3553.13	2958.01	0.0013045	0.993166	0.00936303	unchanged	-3.82285	C22H36N8O11	588.248	3.8448	--	--	--	--	--	--	HMDB0038221	62087-72-3	Organic compounds	Phenylpropanoids and polyketides	Isoflavonoids	Hydroxyisoflavonoids
pos_2620	Nonioside B	793.195	860.119	805.29	1050.11	750.281	844.423	669.264	479.051	751.387	903.699	577.428	721.73	0.31494	0.0498225	0.983705	unchanged	13.0613	C26H46O17	653.271	3.8448	--	--	--	--	--	--	HMDB0303582	--	Organic compounds	Organic oxygen compounds	Organooxygen compounds	Carbohydrates and carbohydrate conjugates
pos_2621	9-Pentadecenoic acid	3.54819	0.197252	3.06773e-06	8.28315	3.06773e-06	4.1733	16.938	9.95441	30.1289	50.5545	22.7154	29.8721	-3.30531	0.00764192	1.35578	down	-4.89791	C15H28O2	279.171	3.85193	--	--	--	--	--	--	HMDB0029765	15451-50-0	Organic compounds	Lipids and lipid-like molecules	Fatty Acyls	Fatty acids and conjugates
pos_2622	NAD	28.2723	25.121	14.9504	25.4578	13.8364	37.6116	8.84537	17.8908	16.1675	41.2171	35.1422	24.7556	0.0122795	0.974182	0.0423595	unchanged	23.1282	C21H28N7O14P2+	687.122	3.85193	C00003	Oxidative phosphorylation(ko00190);;Thiamine metabolism(ko00730);;Nicotinate and nicotinamide metabolism(ko00760);;Drug metabolism - other enzymes(ko00983);;Metabolic pathways(ko01100);;Biosynthesis of cofactors(ko01240);;AMPK signaling pathway(ko04152);;Longevity regulating pathway(ko04211);;Longevity regulating pathway - worm(ko04212);;Aldosterone synthesis and secretion(ko04925);;Alcoholic liv…	--	--	--	--	HMDB0000902	53-84-9	Organic compounds	Nucleosides, nucleotides, and analogues	(5'->5')-dinucleotides	--
pos_2627	3-(3,4-Dihydroxybenzyl)-7-hydroxy-5-methoxy-4-chromanone	1773.06	1809.05	1545.55	2384.86	1726.03	1788.83	1528.33	1586.41	1779.25	2030.22	1824.41	1642.02	0.0858062	0.463947	0.402784	unchanged	2.75818	C17H16O6	339.102	3.85907	--	--	--	--	--	--	HMDB0033298	107585-72-8	Organic compounds	Phenylpropanoids and polyketides	Homoisoflavonoids	Homoisoflavans
pos_2631	(2S,3S,4R,5R)-5-(6-Aminopurin-9-yl)-N-cyclopropyl-3,4-dihydroxyoxolane-2-carboxamide	1685.84	1725.97	1525.43	2494.04	1738.49	1777.32	1442.4	1391.17	1652.89	2026.73	1697.02	1631.98	0.153497	0.298016	0.561915	unchanged	9.80675	C13H16N6O4	285.113	3.8662	--	--	--	--	--	--	HMDB0242669	--	Organic compounds	Nucleosides, nucleotides, and analogues	Purine nucleosides	--
pos_2633	Linamarin	1183.59	1308.56	1158.46	1786.15	1208.6	1300.84	1073.09	1171.39	1216.67	1478.91	1328.55	1221.49	0.085277	0.514157	0.359283	unchanged	-38.7477	C10H17NO6	265.088	3.88048	C01594	Cyanoamino acid metabolism(ko00460);;Metabolic pathways(ko01100);;Biosynthesis of secondary metabolites(ko01110)	--	--	--	--	HMDB0033699	554-35-8	Organic compounds	Organic oxygen compounds	Organooxygen compounds	Carbohydrates and carbohydrate conjugates
pos_2634	3-Hydroxy-9-(4-hydroxyphenyl)-1H,3H-naphtho[1,8-cd]pyran-1-one	673.895	742.181	647.957	1132.43	704.916	762.488	652.87	720.711	744.8	916.373	809.31	746.356	0.0228993	0.884972	0.0773201	unchanged	5.94198	C18H12O4	293.083	3.88048	--	--	--	--	--	--	HMDB0039404	--	Organic compounds	Benzenoids	Naphthalenes	Phenylnaphthalenes
pos_2635	Methionyl-Glycine	680.984	735.347	734.438	425.666	775.932	550.956	1375.42	1317.73	1281.59	1082.8	1181.08	1229.88	-0.936116	1.00863e-05	1.61245	down	-3.85716	C7H14N2O3S	451.107	3.88048	--	--	--	--	--	--	HMDB0028973	--	Organic compounds	Organic acids and derivatives	Carboxylic acids and derivatives	Amino acids, peptides, and analogues
pos_2638	6-(1,2,3,4-Tetrahydro-6-methoxy-2-naphthyl)-2(1H)-pyridone	456.89	485.088	474.674	516.739	461.99	478.575	395.228	386.979	415.319	427.299	407.654	394.28	0.244008	6.22587e-05	1.55926	up	0.9405	C16H17NO2	256.133	3.88762	C14900	--	--	--	--	--	--	--	--	--	--	--
pos_2641	5-Methyl-2-furaldehyde	62.0264	57.3992	62.0373	44.5928	55.5222	51.7977	85.8552	69.0212	83.9051	68.0978	62.2154	68.9728	-0.394004	0.00522625	1.31272	down	5.24686	C6H6O2	111.045	3.9019	C11115	--	--	--	--	--	HMDB0033002	620-02-0	Organic compounds	Organic oxygen compounds	Organooxygen compounds	Carbonyl compounds
pos_2643	Prolyl-Histidine	1141	1065.54	1101.6	1009.1	1161.57	1015.61	1790.29	1274.07	1479.35	1249.64	1300.56	1307.7	-0.371464	0.0117936	1.30768	down	-3.8261	C11H16N4O3	217.107	3.9019	--	--	--	--	--	--	HMDB0029019	--	Organic compounds	Organic acids and derivatives	Carboxylic acids and derivatives	Amino acids, peptides, and analogues
pos_2655	Humulinic acid A	192.966	189.396	171.599	331.951	182.306	206.144	182.792	184.264	196.233	260.747	192.133	200.309	0.0670644	0.732204	0.181779	unchanged	-1.77819	C15H22O4	267.159	3.93758	--	--	--	--	--	--	HMDB0030104	24184-12-1	Organic compounds	Organic acids and derivatives	Vinylogous acids	--
pos_2658	Neomycin B	611.785	606.717	554.342	839.299	591.098	655.557	491.229	522.934	609.932	705.373	612.225	566.958	0.137236	0.287867	0.578787	unchanged	-29.2224	C23H46N6O13	637.284	3.94472	C01737	Neomycin, kanamycin and gentamicin biosynthesis(ko00524);;Biosynthesis of secondary metabolites(ko01110)	--	--	--	--	HMDB0015129	1404-04-2	Organic compounds	Organic oxygen compounds	Organooxygen compounds	Carbohydrates and carbohydrate conjugates
pos_2660	Starch, bleached	1140.11	875.544	981.726	892.151	740.505	1051.81	580.802	400.91	556.961	548.578	495.609	425.057	0.917595	0.000174378	1.55914	up	9.98801	C27H46O20	655.251	3.94472	--	--	--	--	--	--	HMDB0303307	--	Organic compounds	Organic oxygen compounds	Organooxygen compounds	Carbohydrates and carbohydrate conjugates
pos_2661	5'-(1,4-Dihydro-1-methyl-3-pyridinylcarbonyl)-3'-azido-3'-deoxythymidine	517.483	530.869	406.21	813.674	476.121	624.821	382.597	533.339	550.882	739.918	643.062	597.089	-0.0328977	0.868279	0.0809861	unchanged	-3.14236	C17H20N6O5	799.286	3.93758	--	--	--	--	--	--	HMDB0248819	--	Organic compounds	Nucleosides, nucleotides, and analogues	Pyrimidine nucleosides	Pyrimidine 2',3'-dideoxyribonucleosides
pos_2662	DL-2,5-Dihydrophenylalanine	111.295	114.114	99.8507	136.521	104.197	114.122	93.0016	94.6967	112.474	143.88	111.509	110.913	0.0291962	0.808492	0.136367	unchanged	0.350575	C9H13NO2	150.091	3.95185	--	--	--	--	--	--	HMDB0251507	--	Organic compounds	Organic acids and derivatives	Carboxylic acids and derivatives	Amino acids, peptides, and analogues
pos_2663	3-Hydroxylidocaine	2844.01	2314.69	3190.57	3029.24	2856.33	2614.48	2857.13	2953.67	2808.38	2582.49	2683.88	2766.16	0.0170206	0.81748	0.127827	unchanged	38.0124	C14H22N2O2	273.167	3.95185	C16560	Drug metabolism - cytochrome P450(ko00982)	--	--	--	--	HMDB0060655	--	Organic compounds	Organic acids and derivatives	Carboxylic acids and derivatives	Amino acids, peptides, and analogues
pos_2664	D-Lysine	160.355	138.508	137.842	157.153	113.996	147.196	90.7412	62.0101	73.6582	113.091	75.9578	70.7375	0.814472	0.000123867	1.51664	up	4.73212	C6H14N2O2	147.113	3.959	C00739	Lysine degradation(ko00310);;D-Amino acid metabolism(ko00470);;Metabolic pathways(ko01100);;Microbial metabolism in diverse environments(ko01120)	--	--	--	--	HMDB0003405	923-27-3	Organic compounds	Organic acids and derivatives	Carboxylic acids and derivatives	Amino acids, peptides, and analogues
pos_2665	2',7-Dihydroxy-4',6-dimethoxyisoflavan	1045.33	1079.28	1003.26	1201.52	1005.39	1006.02	1068.45	1160.12	1222.17	1188.63	1259.79	1087.37	-0.139913	0.0342237	1.04283	down	-3.82383	C17H18O5	325.103	3.959	--	--	--	--	--	--	HMDB0033996	56752-02-4	Organic compounds	Phenylpropanoids and polyketides	Isoflavonoids	O-methylated isoflavonoids
pos_2666	LysoPE(20_3(8Z,11Z,14Z)_0_0)	231.575	255.401	187.129	471.12	247.276	280.59	181.459	164.473	230.933	370.441	208.943	238.258	0.262762	0.379863	0.47167	unchanged	35.4127	C25H46NO7P	468.305	3.959	--	--	--	--	--	--	--	--	--	--	--	--
pos_2667	TyrMe-Tyr-OH	903.325	939.414	951.929	894.158	864.126	872.968	1476.61	1462.17	1475.91	1319.83	1415.5	1316.97	-0.641981	1.27949e-06	1.68118	down	-1.35656	C25H24N2O8	481.16	3.959	--	--	--	--	--	--	--	--	--	--	--	--
pos_2668	5,6-Dimethyl-2,3-pyrazinedicarbonitrile	69.8622	77.2751	68.8415	52.4293	74.7937	73.1492	97.7192	83.681	100.881	88.8168	91.267	92.1667	-0.41347	0.000565921	1.46878	down	2.88747	C8H6N4	123.046	3.97327	--	--	--	--	--	--	HMDB0246643	--	Organic compounds	Organoheterocyclic compounds	Diazines	Pyrazines
pos_2671	L-Arginine	43.2438	47.0175	49.8824	57.1684	54.6763	55.8968	62.4295	56.8909	66.4354	64.2763	57.9328	64.738	-0.275634	0.0035113	1.34425	down	5.53224	C6H14N4O2	175.12	3.9804	C00062	Arginine biosynthesis(ko00220);;Monobactam biosynthesis(ko00261);;Arginine and proline metabolism(ko00330);;Clavulanic acid biosynthesis(ko00331);;D-Amino acid metabolism(ko00470);;Aminoacyl-tRNA biosynthesis(ko00970);;Biosynthesis of various antibiotics(ko00998);;Biosynthesis of plant secondary metabolites(ko01060);;Biosynthesis of alkaloids derived from ornithine, lysine and nicotinic acid(ko01…	--	--	--	--	HMDB0000517	74-79-3	Organic compounds	Organic acids and derivatives	Carboxylic acids and derivatives	Amino acids, peptides, and analogues
pos_2673	8-Hydroxy-5,7,3',4'-tetramethoxy-4-phenylcoumarin	321.016	361.676	332.612	330.594	320.445	289.12	691.736	676.219	791.239	1031.58	816.227	794.578	-1.296	0.000202823	1.61742	down	13.1633	C19H18O7	359.117	3.9804	--	--	LMPK12100055	Polyketides [PK]	Flavonoids [PK12]	Neoflavonoids [PK1210]	--	--	--	--	--	--
pos_2679	TyrMe-Leu-OH	1864.42	2005.44	1779.11	2276.27	1936.15	1908.92	1502.9	1498.19	1534.84	1658.5	1575.74	1480.02	0.347598	0.00107913	1.48749	up	11.9374	C22H26N2O7	413.176	3.99468	--	--	--	--	--	--	--	--	--	--	--	--
pos_2680	Thr Asp Asp Val	4288.02	4552.43	4113.7	6371.18	4324.4	4791.34	4019.63	5307.46	4537.77	5566.15	5715.58	4543.74	-0.0620176	0.645341	0.24546	unchanged	1.68826	C17H28N4O10	449.189	3.99468	--	--	--	--	--	--	--	--	--	--	--	--
pos_2684	Mirabegron	2521.99	2737.93	2429.43	3363.35	2529.64	2733.3	2418.62	3108.2	2661.9	3081.01	3277.35	2712.13	-0.0811109	0.433311	0.416419	unchanged	-3.96371	C21H24N4O2S	361.147	4.00182	--	--	--	--	--	--	HMDB0254748	--	Organic compounds	Benzenoids	Benzene and substituted derivatives	Anilides
pos_2685	Bay-41-8543	1881.39	1972.14	1865.52	2210.37	1773.05	1977.41	1802.73	2202.11	1941.52	2042.78	2242.36	1873.63	-0.0515925	0.472702	0.377625	unchanged	-2.11975	C21H21FN8O	420.181	4.00182	--	--	--	--	--	--	HMDB0248896	--	Organic compounds	Organoheterocyclic compounds	Pyrazolopyridines	--
pos_2686	Taprostene	1356.88	1282.36	1432.45	833	1313.43	1194.19	1032.7	663.046	987.134	739.375	656.922	851.757	0.588062	0.00399714	1.31154	up	-0.733743	C24H30O5	437.172	4.00182	--	--	--	--	--	--	HMDB0258722	--	Organic compounds	Benzenoids	Benzene and substituted derivatives	Benzoic acids and derivatives
pos_2688	(2R,4R)-4-Aminopyrrolidine-2,4-dicarboxylic acid	396.244	416.964	370.41	534.031	413.532	415.731	380.534	379.51	393.626	467.368	388.645	387.982	0.0871194	0.380835	0.470406	unchanged	24.9204	C6H10N2O4	139.055	4.00895	--	--	--	--	--	--	HMDB0242605	--	Organic compounds	Organic acids and derivatives	Carboxylic acids and derivatives	Amino acids, peptides, and analogues
pos_2689	Carlina oxide	333.845	363.545	307.83	437.685	340.468	330.025	311.132	288.862	321.261	393.449	327.159	304.688	0.118644	0.270914	0.581494	unchanged	3.21694	C13H10O	183.081	4.00895	C08399	--	--	--	--	--	--	--	--	--	--	--
pos_2691	Vignafuran	11122.4	12019.8	10236.8	15376	11564.8	11130.2	10249.7	9251.49	10505.6	12253.5	10319.5	10205.2	0.186513	0.123764	0.807568	unchanged	2.45752	C16H14O4	253.087	4.00895	C08993	--	LMPK12160036	Polyketides [PK]	Flavonoids [PK12]	Other Flavonoids [PK1216]	HMDB0033940	57800-41-6	Organic compounds	Phenylpropanoids and polyketides	2-arylbenzofuran flavonoids	--
pos_2692	ALPINETIN METHYL ETHER	1011.31	1039.5	931.736	1271.22	1046.42	1035.12	963.281	950.332	980.891	1104.29	1005.05	985.597	0.0809952	0.299491	0.562084	unchanged	3.32357	C17H16O4	285.113	4.00895	--	--	--	--	--	--	--	--	--	--	--	--
pos_2693	R1128B	77185.4	81828.1	72410.5	97490.3	79584.5	75773.3	76269.9	70791	75551.6	83630.2	75871.3	73469	0.088104	0.270457	0.587609	unchanged	2.55907	C18H16O5	313.108	4.00895	C18841	--	--	--	--	--	--	--	--	--	--	--
pos_2697	Kanokoside C	7938.76	8114.04	6849	13906	8305.26	9482.26	6584.23	6410	6893.86	9385.23	7387.15	7295.3	0.312724	0.156017	0.765701	unchanged	-2.85396	C27H42O17	661.23	4.00895	C17430	--	--	--	--	--	HMDB0035305	64703-87-3	Organic compounds	Organic oxygen compounds	Organooxygen compounds	Carbonyl compounds
pos_2699	Glycyl-Arginine	245.693	249.402	242.148	225.038	238.374	227.608	250.577	271.233	282.325	244.399	257.495	236.18	-0.110736	0.046915	1.01528	down	1.61106	C8H17N5O3	214.13	4.02323	--	--	--	--	--	--	HMDB0028835	--	Organic compounds	Organic acids and derivatives	Carboxylic acids and derivatives	Amino acids, peptides, and analogues
pos_2704	3,4,5-Trimethoxyphenyl acetate	839.354	836.477	920.453	455.659	794.648	704.781	1026.72	877.803	868.414	748.489	785.21	813.541	-0.169893	0.258585	0.623618	unchanged	-36.6007	C11H14O5	227.083	4.02323	--	--	--	--	--	--	HMDB0031722	17742-46-0	Organic compounds	Benzenoids	Phenol esters	--
pos_2709	18-Hydroxyeicosapentaenoic acid	848.857	573.402	539.737	787.827	966.075	771.537	8.08975	24.115	32.406	44.2353	41.0694	30.2516	4.63848	0.000113558	1.64898	up	2.39682	C20H30O3	336.265	4.02323	--	--	--	--	--	--	HMDB0257623	--	Organic compounds	Lipids and lipid-like molecules	Fatty Acyls	Eicosanoids
pos_2710	Ranitidine	568.822	552.418	602.744	356.089	545.284	481.627	656.478	603.65	597.367	525.761	560.156	563.661	-0.174753	0.141906	0.794785	unchanged	-24.0289	C13H22N4O3S	337.123	4.02323	--	--	--	--	--	--	HMDB0001930	82530-72-1	Organic compounds	Organic nitrogen compounds	Organonitrogen compounds	Amines
pos_2714	Tyr Tyr Glu Tyr	2131.68	2103.74	2128.05	2544.22	1965.27	2333.94	1847.25	2138.73	1967.78	2300.94	2329.02	1964.79	0.0737761	0.366774	0.506621	unchanged	-1.98819	C32H36N4O10	637.249	4.03037	--	--	--	--	--	--	--	--	--	--	--	--
pos_2718	2,6-Xylidine	63.147	71.5675	55.1682	99.4231	65.1164	77.7414	35.583	36.4898	47.9798	50.5112	46.5037	43.1331	0.731954	0.0045709	1.37183	up	5.61675	C8H11N	122.097	4.05108	C11004	Drug metabolism - cytochrome P450(ko00982)	--	--	--	--	HMDB0060677	--	Organic compounds	Benzenoids	Benzene and substituted derivatives	Xylenes
pos_2719	2,3-Dihydro-6-methyl-1H-pyrrolizine-5-carboxaldehyde	1108.24	1203.21	1000.23	1637.92	1110.04	1272.41	657.261	649.587	764.361	846.801	795.136	788.557	0.703747	0.00251565	1.43624	up	0.57799	C9H11NO	150.091	4.05108	--	--	--	--	--	--	HMDB0040047	55041-87-7	Organic compounds	Organoheterocyclic compounds	Pyrrolizines	--
pos_2721	fructoselysine-6-phosphate	65.1998	69.6584	66.4843	28.5314	68.4632	57.9985	66.9843	86.4254	70.2258	51.2957	66.0814	55.062	-0.152536	0.436871	0.416216	unchanged	-24.0679	C12H23N2O10P	425.063	4.05108	--	--	--	--	--	--	--	--	--	--	--	--
pos_2722	Ansamitocin P-3	522.545	561.33	556.514	557.772	557.981	605.01	578.911	651.995	661.071	609.366	566.544	583.724	-0.119577	0.0354815	1.05589	down	30.3937	C32H43ClN2O9	634.284	4.05108	C12045	Biosynthesis of ansamycins(ko01051);;Type I polyketide structures(ko01052);;Biosynthesis of secondary metabolites(ko01110)	--	--	--	--	HMDB0248452	--	Organic compounds	Phenylpropanoids and polyketides	Macrolactams	--
pos_2726	Mevalonic acid-5P	137.643	110.985	100.772	91.2045	133.058	113.996	199.104	138.391	128.674	112.319	146.551	120.724	-0.298566	0.109236	0.863507	unchanged	-14.1319	C6H13O7P	193.023	4.05822	--	--	--	--	--	--	HMDB0001343	73566-35-5	Organic compounds	Organic acids and derivatives	Organic phosphoric acids and derivatives	Phosphate esters
pos_2729	Nicotinic acid	2090.89	2229.44	1993.29	2956.81	2182.38	2271.97	2020.87	1934.06	2122.41	2530.45	2171.43	2130.33	0.0883445	0.428354	0.427717	unchanged	34.9602	C6H5NO2	165.07	4.0725	C00253	Nicotinate and nicotinamide metabolism(ko00760);;Tropane, piperidine and pyridine alkaloid biosynthesis(ko00960);;Biosynthesis of plant secondary metabolites(ko01060);;Biosynthesis of alkaloids derived from ornithine, lysine and nicotinic acid(ko01064);;Metabolic pathways(ko01100);;Biosynthesis of secondary metabolites(ko01110);;Microbial metabolism in diverse environments(ko01120);;Biosynthesis …	--	--	--	--	HMDB0001488	59-67-6	Organic compounds	Organoheterocyclic compounds	Pyridines and derivatives	Pyridinecarboxylic acids and derivatives
pos_2730	Phenylethylacetate	205.09	221.435	205.152	277.688	219.643	222.612	218.552	210.104	219.431	269.622	228.556	214.141	-0.0093476	0.919736	0.0687855	unchanged	6.17756	C10H11O2-	128.063	4.0725	--	--	--	--	--	--	--	--	--	--	--	--
pos_2731	6-Fluoromevalonate	89.6239	90.674	87.1082	109.525	90.0267	93.2836	90.8531	86.3587	94.537	106.721	96.0172	91.266	-0.0141228	0.838011	0.121383	unchanged	13.2834	C6H9FO3	131.052	4.0725	--	--	--	--	--	--	HMDB0247063	--	Organic compounds	Organoheterocyclic compounds	Lactones	Delta valerolactones
pos_2732	4-Hydroxy-3-methyl-2-(2-propynyl)-2-cyclopentene-1-one	5280.37	5582.41	5119.79	6855.46	5389.65	5712.49	5183.59	5148.95	5384.73	6206.95	5522.57	5431.08	0.045877	0.569782	0.307764	unchanged	22.9525	C9H10O2	192.08	4.0725	--	--	--	--	--	--	HMDB0246651	--	Organic compounds	Organic oxygen compounds	Organooxygen compounds	Alcohols and polyols
pos_2735	7-Aminomethyl-7-carbaguanine	2809.47	3034.51	2696.53	3862.6	2898.7	3054.61	2687.46	2679.24	2805.86	3348.78	2949.2	2821.5	0.0861759	0.395967	0.459895	unchanged	44.439	C7H9N5O	202.078	4.0725	C16675	Folate biosynthesis(ko00790);;Metabolic pathways(ko01100)	--	--	--	--	HMDB0011690	--	Organic compounds	Organoheterocyclic compounds	Pyrrolopyrimidines	Pyrrolo[2,3-d]pyrimidines
pos_2736	(Z)-6-(2-Methoxyvinyl)-7-methyl-2H-1-benzopyran-2-one	2568.85	2729.65	2380.99	3639.73	2615.84	2711.84	2434.65	2303.15	2460.86	3033.75	2583.45	2481.68	0.121954	0.31138	0.543778	unchanged	1.66895	C13H12O3	181.065	4.0725	--	--	--	--	--	--	HMDB0032656	195259-91-7	Organic compounds	Phenylpropanoids and polyketides	Coumarins and derivatives	--
pos_2737	N-(3-(S)-Hydroxybutyryl)homoserine lactone	8108.18	8659.65	7589.46	11277.2	8335	8605.3	7701.52	7364.36	7885.56	9523.22	8156.01	7936.58	0.114387	0.305017	0.550913	unchanged	-44.7733	C8H13NO4	210.068	4.0725	C11842	Two-component system(ko02020)	LMFA08030005	Fatty Acyls [FA]	Fatty amides [FA08]	Fatty acyl homoserine lactones [FA0803]	--	--	--	--	--	--
pos_2739	9H-Fluoren-9-ylmethyl Formate	3149.08	3368.38	3024.94	4347.17	3205.23	3353.15	3024.77	2982.67	3255.03	3722.34	3255.8	3161.1	0.0757721	0.457475	0.402604	unchanged	-0.401233	C15H12O2	207.08	4.0725	--	--	--	--	--	--	HMDB0247701	--	Organic compounds	Benzenoids	Fluorenes	--
pos_2741	Benzyl cinnamate	9134.72	9722.33	8689.02	12568	9319.89	9768.07	8873.73	8630.73	9097.29	10837.6	9564.11	9181.93	0.0754518	0.461109	0.398729	unchanged	0.152723	C16H14O2	277.087	4.0725	--	--	--	--	--	--	HMDB0040286	103-41-3	Organic compounds	Phenylpropanoids and polyketides	Cinnamic acids and derivatives	Cinnamic acid esters
pos_2742	5-METHYL-7-METHOXYISOFLAVONE	44901.2	48046.8	43159.7	64347.7	46107.7	48687.2	44074.6	43600.1	44923.3	54772.1	48748.8	46111.4	0.0650658	0.561618	0.314763	unchanged	2.47707	C17H14O3	267.103	4.0725	--	--	--	--	--	--	--	--	--	--	--	--
pos_2750	beta-Hydroxy-2',6'-dimethoxy-3',4'-methylenedioxydihydrochalcone	218061	234145	212977	296099	225352	230997	218304	208354	217407	253150	228344	220792	0.0744276	0.419691	0.434663	unchanged	1.99728	C18H18O6	295.097	4.0725	--	--	LMPK12120589	Polyketides [PK]	Flavonoids [PK12]	Chalcones and dihydrochalcones [PK1212]	--	--	--	--	--	--
pos_2758	3-Fucosyllactose	98.0439	96.1892	80.7323	131.565	78.3241	129.786	62.5897	93.5174	97.4113	114.339	121.023	109.34	0.0390655	0.834625	0.140605	unchanged	2.67523	C18H32O15	1015.31	4.07963	--	--	--	--	--	--	HMDB0002094	41312-47-4	Organic compounds	Organic oxygen compounds	Organooxygen compounds	Carbohydrates and carbohydrate conjugates
pos_2763	Hydroxymatairesinol glucuronide 1	761.671	658.653	554.747	826.519	703.344	728.361	749.779	770.763	667.905	788.416	778.612	707.798	-0.0763217	0.395895	0.469633	unchanged	-23.4723	C26H30O13	573.145	4.0939	--	--	--	--	--	--	HMDB0240737	--	Organic compounds	Lignans, neolignans and related compounds	Lignan glycosides	--
pos_2765	Nonate	129.755	130.876	114.529	132.437	130.168	123.613	149.724	150.358	143.272	147.235	150.167	136.304	-0.204065	0.000343706	1.48565	down	3.3162	C9H16O4	171.102	4.10105	--	--	--	--	--	--	HMDB0011717	--	Organic compounds	Lipids and lipid-like molecules	Fatty Acyls	Fatty acids and conjugates
pos_2766	2-thiouridine	45.8479	47.8677	36.4089	38.3775	48.341	43.3211	60.3325	55.238	53.5455	63.6656	67.9159	45.7986	-0.413418	0.00493363	1.31345	down	-40.7514	C9H12N2O5S	243.033	4.10105	--	--	--	--	--	--	--	--	--	--	--	--
pos_2769	N6-Galacturonyl-L-lysine	839.84	832.751	897.018	681.056	808.17	806.136	951.344	928.472	858.267	778.237	892.273	807.794	-0.10062	0.176285	0.718016	unchanged	-21.6489	C12H22N2O8	323.138	4.10818	--	--	--	--	--	--	HMDB0033106	220718-57-0	Organic compounds	Organic oxygen compounds	Organooxygen compounds	Carbohydrates and carbohydrate conjugates
pos_2770	Myricatomentoside I	208.081	225.314	212.094	226.836	189.724	232.909	198.03	253.542	238.515	240.273	264.106	221.025	-0.128397	0.1187	0.797056	unchanged	-19.702	C26H32O10	469.176	4.11532	--	--	--	--	--	--	HMDB0031536	191999-61-8	Organic compounds	Lignans, neolignans and related compounds	Lignan glycosides	--
pos_2772	alantolactone	458.568	487.921	425.569	747.299	471.126	546.51	407.391	444.605	462.073	576.062	460.469	480.833	0.14785	0.368252	0.49326	unchanged	-0.0134806	C15H20O2	233.154	4.1296	C09289	--	LMPR0103190013	Prenol Lipids [PR]	Isoprenoids [PR01]	C15 isoprenoids (sesquiterpenes) [PR0103]	HMDB0035906	546-43-0	Organic compounds	Lipids and lipid-like molecules	Prenol lipids	Terpene lactones
pos_2773	Telephioidin	177.315	151.453	202.738	118.168	149.914	136.392	1197.77	1058.87	1074.44	790.987	953.905	914.049	-2.67801	1.65712e-05	1.67886	down	-18.2121	C21H20O13	481.089	4.1296	--	--	LMPK12110116	Polyketides [PK]	Flavonoids [PK12]	Flavones and Flavonols [PK1211]	--	--	--	--	--	--
pos_2776	meta-O-Dealkylated flecainide lactam	790.358	872.155	829.977	898.804	792.085	811.107	871.811	873.279	871.196	894.907	792.601	841.489	-0.0429139	0.307996	0.583176	unchanged	-28.6701	C15H17F3N2O4	311.09	4.14387	--	--	--	--	--	--	HMDB0060832	--	Organic compounds	Benzenoids	Benzene and substituted derivatives	Benzoic acids and derivatives
pos_2778	amiclenomycin	279.677	297.981	313.457	239.175	265.841	292.155	269.654	276.911	287.278	255.556	246.964	258.537	0.0820938	0.242602	0.637833	unchanged	9.67581	C10H16N2O2	235.086	4.151	--	--	--	--	--	--	--	--	--	--	--	--
pos_2779	Barpisoflavone C	180.935	192.951	168.093	258.969	176.655	189.849	156.675	201.118	165.323	196.57	193.299	157.727	0.124794	0.336781	0.526527	unchanged	47.4546	C21H18O6	367.135	4.151	--	--	LMPK12050320	Polyketides [PK]	Flavonoids [PK12]	Isoflavonoids [PK1205]	--	--	--	--	--	--
pos_2780	Ginkgolide C	6580.61	7443.68	6654.04	11036.9	6926.12	7836.77	5947.48	6173.9	6368.88	7750.38	6449.63	6500.19	0.246049	0.145883	0.787046	unchanged	-11.7626	C20H24O11	423.123	4.151	C07603	--	LMPR0104540003	Prenol Lipids [PR]	Isoprenoids [PR01]	C20 isoprenoids (diterpenes) [PR0104]	HMDB0036860	15291-76-6	Organic compounds	Lipids and lipid-like molecules	Prenol lipids	Terpene lactones
pos_2784	Vigabatrin	75.3217	69.4106	73.2178	82.4216	49.4151	76.9044	27.8201	33.7632	32.7849	45.6844	44.3025	36.1686	0.952258	0.000210898	1.53892	up	-2.95941	C6H11NO2	147.112	4.15815	C07500	--	--	--	--	--	HMDB0015212	60643-86-9	Organic compounds	Organic acids and derivatives	Carboxylic acids and derivatives	Amino acids, peptides, and analogues
pos_2786	O-Isopentenylhalfordinol	407.087	453.542	424.128	482.946	421.379	449.982	373.445	412.141	388.308	394.175	387.657	364.527	0.185744	0.00354443	1.34817	up	2.8404	C19H18N2O2	307.145	4.15815	--	--	--	--	--	--	HMDB0030308	17190-80-6	Organic compounds	Organoheterocyclic compounds	Azoles	Oxazoles
pos_2787	N-Methyl-14-O-demethylepiporphyroxine	1560.3	1729.3	1568.3	2455.03	1623.37	1805.83	1460.2	1595.78	1624.19	1925.53	1629.99	1586.24	0.129203	0.347228	0.514189	unchanged	3.65076	C20H21NO6	413.141	4.15815	--	--	--	--	--	--	HMDB0030171	18361-67-6	Organic compounds	Lipids and lipid-like molecules	Glycerolipids	Triradylcglycerols
pos_2789	Nikkomycin	4704.26	5075.06	4638.14	6736.13	4710.72	5183.12	4754.94	5523.13	5069.66	5887.72	5699.49	4948.05	-0.0383123	0.719513	0.200207	unchanged	7.68632	C20H25N5O10	513.198	4.15815	--	--	--	--	--	--	HMDB0255605	--	Organic compounds	Lipids and lipid-like molecules	Steroids and steroid derivatives	Bile acids, alcohols and derivatives
pos_2794	2'''-N-Acetyl-6'''-deamino-6'''-hydroxyparomomycin II	2137.4	2090.54	2093.19	2117.63	1858.66	2309.21	1635.61	1712.46	1681.27	1775.19	1751.23	1568.89	0.31631	0.00031528	1.53654	up	0.863789	C25H46N4O16	697.255	4.16528	C21261	Neomycin, kanamycin and gentamicin biosynthesis(ko00524);;Biosynthesis of secondary metabolites(ko01110)	--	--	--	--	--	--	--	--	--	--
pos_2798	betanidin quinone	373.367	375.958	340.906	357.537	353.073	352.287	294.741	345.612	322.535	310.457	341.367	283.975	0.181432	0.00659137	1.31673	up	-6.17032	C18H12N2O8-2	367.054	4.17955	--	--	--	--	--	--	HMDB0304274	--	Organic compounds	Alkaloids and derivatives	Betalains	--
pos_28	Glutamyllysine	8.4769	8.68961	9.77807	19.8016	9.98117	10.9054	3.4777	12.8304	5.60077	7.23248	9.45187	5.37997	0.621096	0.107565	0.847522	unchanged	-0.900204	C11H21N3O5	240.134	0.539933	--	--	--	--	--	--	HMDB0004207	5891-53-2	Organic compounds	Organic acids and derivatives	Carboxylic acids and derivatives	Amino acids, peptides, and analogues
pos_2801	Indole-3-acetic acid sodium salt	594.833	601.177	581.394	637.495	559.025	586.118	459.009	428.685	527.144	502.038	441.622	468.459	0.332645	0.000102859	1.54259	up	-4.8655	C10H9NO2	176.07	4.19383	--	--	--	--	--	--	--	--	--	--	--	--
pos_2806	Fludara	176.353	178.896	167.437	143.594	160.87	166.94	139.472	168.161	138.862	113.084	140.429	129.648	0.260864	0.0136621	1.20133	up	-14.9413	C10H13FN5O7P	383.082	4.1867	--	--	--	--	--	--	HMDB0245127	--	Organic compounds	Nucleosides, nucleotides, and analogues	Purine nucleotides	Purine ribonucleotides
pos_2808	Cromolyn	425.956	355.969	526.699	255.211	385.324	484.103	7832.48	6957.98	6301.75	5211.91	6483.35	6131.87	-3.99952	1.07438e-05	1.69027	down	4.49791	C24H18O10	467.099	4.1867	C06928	--	--	--	--	--	HMDB0015138	16110-51-3	Organic compounds	Organoheterocyclic compounds	Benzopyrans	1-benzopyrans
pos_2809	N-Oleoyl tyrosine	841.092	946.783	820.018	1560.66	872.432	1087.23	819.197	716.483	927.521	1244.4	780.313	914.69	0.181811	0.403941	0.446276	unchanged	-4.09524	C27H43NO4	468.307	4.19383	--	--	LMFA08020099	Fatty Acyls [FA]	Fatty amides [FA08]	N-acyl amines [FA0802]	HMDB0062337	--	Organic compounds	Organic acids and derivatives	Carboxylic acids and derivatives	Amino acids, peptides, and analogues
pos_2810	LIPC 18:0;3	78.1608	99.3631	75.3998	134.495	83.5296	108.825	77.3642	87.73	106.045	150.922	92.2858	97.9638	-0.0787766	0.706849	0.211966	unchanged	-11.4571	C24H50NO11P	559.305	4.1867	--	--	--	--	--	--	--	--	--	--	--	--
pos_2817	Lipoamide	617.434	627.58	640.891	413.975	623.319	557.79	905.382	845.922	793.589	740.766	771.839	791.189	-0.478097	0.000499857	1.4816	down	27.7745	C8H15NOS2	449.094	4.2081	C00248	--	LMFA08010006	Fatty Acyls [FA]	Fatty amides [FA08]	Primary amides [FA0801]	HMDB0000962	940-69-2	Organic compounds	Organoheterocyclic compounds	Dithiolanes	Lipoamides
pos_2818	2,3-Dihydroxytoluene	183.937	198.199	211.398	139.707	187.604	181.601	211.972	181.85	183.694	167.374	170.742	177.319	0.0124787	0.896626	0.0585843	unchanged	4.78995	C7H8O2	107.05	4.21525	C02923	Xylene degradation(ko00622);;Toluene degradation(ko00623);;Naphthalene degradation(ko00626);;Metabolic pathways(ko01100);;Microbial metabolism in diverse environments(ko01120);;Degradation of aromatic compounds(ko01220)	--	--	--	--	HMDB0301753	488-17-5	Organic compounds	Benzenoids	Phenols	Benzenediols
pos_2819	Creatinine bicarbonate	92.7556	100.708	104.458	69.853	93.7779	93.8527	62.3901	206.333	62.0167	58.585	206.706	68.8496	-0.259556	0.576826	0.29022	unchanged	-0.708145	C5H7N3O4	156.04	4.21525	--	--	--	--	--	--	HMDB0250527	--	Organic compounds	Organic acids and derivatives	Carboxylic acids and derivatives	Amino acids, peptides, and analogues
pos_2820	2-[2-(4-Hydroxy-3-methoxyphenyl)ethyl]-5-octylfuran	66.3811	73.0541	61.2426	128.862	53.5546	83.7156	46.436	84.0439	98.7656	93.5089	82.2733	68.19	-0.0196702	0.9387	0.0344568	unchanged	9.18135	C21H30O3	353.212	4.21525	--	--	--	--	--	--	HMDB0040928	143114-92-5	Organic compounds	Lipids and lipid-like molecules	Fatty Acyls	Fatty acids and conjugates
pos_2823	8-Azaspiro[4.5]decane-7,9-dione	246.337	271.465	231.276	354.632	253.732	276.268	450.046	417.608	463.42	639.097	458.303	475.81	-0.83003	0.000451328	1.51041	down	-1.15972	C9H13NO2	150.091	4.22952	--	--	--	--	--	--	HMDB0245995	--	Organic compounds	Organoheterocyclic compounds	Azaspirodecane derivatives	--
pos_2824	Sagittatosdie B	707.266	773.137	870.877	686.027	704.853	820.319	404.684	353.601	366.516	395.092	322.625	382.502	1.036	1.02817e-05	1.65657	up	-10.7757	C32H38O14	629.216	4.22952	--	--	--	--	--	--	HMDB0257444	--	Organic compounds	Phenylpropanoids and polyketides	Flavonoids	Flavonoid glycosides
pos_2825	Benzoic acid	88.7834	85.2943	97.2862	65.1427	89.9784	86.9256	159.487	135.876	149.889	135.381	127.988	132.76	-0.712646	8.9587e-06	1.61002	down	10.0385	C7H6O2	123.045	4.2438	C00180	Benzoate degradation(ko00362);;Dioxin degradation(ko00621);;Toluene degradation(ko00623);;Aminobenzoate degradation(ko00627);;Biosynthesis of various alkaloids(ko00996);;Biosynthesis of alkaloids derived from shikimate pathway(ko01063);;Metabolic pathways(ko01100);;Biosynthesis of secondary metabolites(ko01110);;Microbial metabolism in diverse environments(ko01120);;Degradation of aromatic compou…	--	--	--	--	HMDB0001870	65-85-0	Organic compounds	Benzenoids	Benzene and substituted derivatives	Benzoic acids and derivatives
pos_2828	6,8a-Seco-6,8a-deoxy-5-oxoavermectin ''2a'' aglycone	307.999	235.148	254.294	198.768	296.149	266.028	1.39584	0.457255	1.97954	12.6446	3.58325	0.0819729	6.27367	1.6163e-05	1.68539	up	3.2369	C34H50O8	587.36	4.23665	C11969	Biosynthesis of 12-, 14- and 16-membered macrolides(ko00522)	--	--	--	--	--	--	--	--	--	--
pos_2829	Phenylacetaldehyde	37.0295	42.7131	35.6197	38.1116	37.5301	41.0676	51.5609	41.3515	57.2005	54.4691	41.4445	46.0684	-0.331867	0.013072	1.26727	down	6.58017	C8H8O	103.055	4.25093	C00601	Phenylalanine metabolism(ko00360);;Styrene degradation(ko00643);;Metabolic pathways(ko01100);;Microbial metabolism in diverse environments(ko01120)	--	--	--	--	HMDB0006236	122-78-1	Organic compounds	Benzenoids	Benzene and substituted derivatives	Phenylacetaldehydes
pos_2830	3-Methyloxindole	2932.73	3239.66	2792.22	2718.07	3034.3	2852.83	4336.8	3319.93	4203.73	3808.02	3272.67	3834.34	-0.374382	0.00319432	1.41789	down	0.916962	C9H9NO	148.076	4.25093	C02366	--	--	--	--	--	HMDB0304943	--	Organic compounds	Organoheterocyclic compounds	Indoles and derivatives	Indolines
pos_2831	Umbralisib	1551.5	1536.72	1551.17	1723.79	1424.45	1732.67	1388.62	1666.92	1405.46	1606.17	1698.68	1446.59	0.0474259	0.507204	0.386257	unchanged	1.34746	C31H24F3N5O3	589.218	4.25093	--	--	--	--	--	--	HMDB0304848	--	Organic compounds	Phenylpropanoids and polyketides	Isoflavonoids	Isoflav-2-enes
pos_2833	Scyphostatin	724.813	830.326	716.659	1331.64	742.229	931.656	692.737	644.314	813.756	1068.78	697.094	857.748	0.144479	0.487493	0.372917	unchanged	-7.7495	C29H43NO5	468.307	4.25807	--	--	--	--	--	--	HMDB0258187	--	Organic compounds	Organic oxygen compounds	Organooxygen compounds	Carbonyl compounds
pos_2834	6-Methyluracil	1529.34	1657.16	1699.05	1607.88	1597.87	1629.93	2412.79	2274.08	2220.07	1939.68	2009.99	2167.42	-0.421965	0.00030026	1.58772	down	17.055	C5H6N2O2	144.081	4.27235	--	--	--	--	--	--	HMDB0247093	--	Organic compounds	Organoheterocyclic compounds	Diazines	Pyrimidines and pyrimidine derivatives
pos_2835	2-O-alpha-D-Galactopyranosyl-1-deoxynojirimycin	218.106	257.299	254.856	233.018	230.721	247.606	222.088	213.043	225.362	218.711	193.772	210.732	0.16736	0.00804928	1.23511	up	-9.60869	C12H23NO9	290.12	4.2652	--	--	--	--	--	--	HMDB0041337	155168-05-1	Organic compounds	Organic oxygen compounds	Organooxygen compounds	Carbohydrates and carbohydrate conjugates
pos_2836	Jasmolone glucoside	479.257	519.214	482.482	628.214	459.795	493.034	439.249	434.043	442.753	489.448	425.581	392.368	0.223011	0.0328679	1.07839	up	3.129	C17H26O7	307.155	4.2652	--	--	--	--	--	--	HMDB0032870	--	Organic compounds	Organic oxygen compounds	Organooxygen compounds	Carbohydrates and carbohydrate conjugates
pos_2837	Val-Phe-OH	993.555	1092.42	1049.18	1277.72	969.525	1117.23	1187.85	1290.48	1291.77	1528.33	1326.54	1248.95	-0.276724	0.0057435	1.27341	down	-12.8145	C19H20N2O6	373.131	4.27235	--	--	--	--	--	--	--	--	--	--	--	--
pos_2839	Simmondsin 2'-ferulate	606.176	576.301	765.326	487.562	503.131	646.72	289.976	244.178	282.103	262.916	241.794	245.01	1.195	0.000355609	1.59481	up	-3.13432	C26H33NO12	574.188	4.27235	--	--	--	--	--	--	HMDB0035475	179466-18-3	Organic compounds	Phenylpropanoids and polyketides	Cinnamic acids and derivatives	Hydroxycinnamic acids and derivatives
pos_2843	1-Deoxy-11beta-hydroxypentalenate	208.513	224.64	191.044	317.741	197.783	240.06	179.125	207.339	205.518	271.03	219.094	218.847	0.0848706	0.577287	0.30806	unchanged	0.209864	C15H22O3	233.154	4.28662	C20403	Biosynthesis of various antibiotics(ko00998);;Metabolic pathways(ko01100);;Biosynthesis of secondary metabolites(ko01110)	--	--	--	--	--	--	--	--	--	--
pos_2845	Neobanol	688.386	770.813	710.365	824.041	702.125	778.011	882.152	867.855	954.521	977.456	896.457	919.067	-0.297296	0.000138212	1.52803	down	6.29924	C18H12O6	325.073	4.29375	--	--	LMPK12070107	Polyketides [PK]	Flavonoids [PK12]	Pterocarpans [PK1207]	--	--	--	--	--	--
pos_2846	Tetracenomycin B1	705.156	798.57	739.192	1065.65	738.628	852.692	783.48	804.022	774.73	888.732	739.261	796.321	0.0337646	0.754707	0.160174	unchanged	3.74519	C20H14O6	351.088	4.28662	C12377	Biosynthesis of type II polyketide products(ko01057)	--	--	--	--	--	--	--	--	--	--
pos_2848	trans-Isohumulone	409.494	473.184	436.276	653.517	385.644	500.967	351.486	387.68	379.628	443.369	441.628	374.15	0.265839	0.102381	0.882057	unchanged	-9.8166	C21H30O5	362.205	4.3009	--	--	--	--	--	--	--	--	--	--	--	--
pos_2852	D-Galactosamine	321.314	354.953	362.085	309.976	333.434	335.366	334.603	344.84	318.87	305.755	321.557	308.416	0.0606843	0.20347	0.674769	unchanged	-10.7762	C6H13NO5	359.162	4.3223	C02262	Galactose metabolism(ko00052);;Metabolic pathways(ko01100);;Phosphotransferase system (PTS)(ko02060)	--	--	--	--	--	--	--	--	--	--
pos_2853	Americanin B	5088.15	5300.58	5271.08	5790.13	4882.3	5446.49	5742.5	6016.2	5717.59	6219.43	6168.76	5501.27	-0.154291	0.00600916	1.2684	down	13.2721	C27H24O9	493.156	4.3223	--	--	--	--	--	--	HMDB0037338	77053-44-2	Organic compounds	Organoheterocyclic compounds	Benzodioxanes	Phenylbenzodioxanes
pos_2855	Decyl alcohol	351.607	381.322	391.245	343.263	473.823	306.435	311.852	461.819	207.854	406.665	498.089	372.461	-0.00707238	0.970966	0.00703488	unchanged	1.12178	C10H22O	200.201	4.32947	C01633	--	--	--	--	--	HMDB0011624	112-30-1	Organic compounds	Lipids and lipid-like molecules	Fatty Acyls	Fatty alcohols
pos_2861	4-oxo-N-acetylneuraminate	724.841	683.854	865.708	362.728	656.855	638.722	1095.35	649.993	748.34	671.899	612.563	644.729	-0.169462	0.433269	0.450442	unchanged	-13.6765	C11H16NO9-	329.068	4.34373	--	--	--	--	--	--	--	--	--	--	--	--
pos_2863	PI(14:1(9Z)/0:0)	1145.3	1198.29	1129.32	1357.42	977.075	1297.44	1277.79	1584.66	1320.39	1474.32	1626.4	1278.55	-0.269166	0.0166711	1.14267	down	0.207333	C23H43O12P	581.212	4.34373	--	--	LMGP06050031	Glycerophospholipids [GP]	Glycerophosphoinositols [GP06]	Monoacylglycerophosphoinositols [GP0605]	--	--	--	--	--	--
pos_2865	Histamine-betaxanthin	436.697	465.388	495.731	413.208	419.336	460.85	343.147	303.478	324.367	334.779	270.766	349.476	0.482637	2.75648e-05	1.56644	up	11.5182	C14H16N4O4	631.231	4.35088	--	--	--	--	--	--	HMDB0304688	--	Organic compounds	Organic acids and derivatives	Carboxylic acids and derivatives	Amino acids, peptides, and analogues
pos_2867	N-Furfurylformamide	48.1139	60.2179	50.8161	57.323	54.1563	57.8475	54.9485	338.815	64.0822	77.7514	332.345	59.2945	-1.49716	0.142328	0.804098	unchanged	1.27964	C6H7NO2	126.055	4.36515	C02854	--	--	--	--	--	--	--	--	--	--	--
pos_2868	(R)-2-Nitro-p-mentha-1,5-diene	214.626	243.746	202.17	264.526	253.954	232.468	253.285	3591.28	297.835	405.306	3768.42	302.99	-2.61032	0.151482	0.785958	unchanged	0.929986	C10H15NO2	182.118	4.36515	--	--	--	--	--	--	HMDB0036090	--	Organic compounds	Lipids and lipid-like molecules	Prenol lipids	Monoterpenoids
pos_2872	trans-Piceid	1251.48	1339.25	1290.55	1667.55	1228.34	1372.08	1889.28	1995.22	1924.65	2435.08	2009.39	1920.94	-0.579134	0.000109451	1.53752	down	-2.77454	C20H22O8	373.127	4.36515	--	--	--	--	--	--	HMDB0030564	27208-80-6	Organic compounds	Phenylpropanoids and polyketides	Stilbenes	Stilbene glycosides
pos_2874	1-Pyrroline-2-carboxylic acid	13.5082	22.6563	17.942	21.692	19.3383	22.9686	20.7374	588.404	32.5522	35.2876	544.371	30.2004	-3.40557	0.156349	0.777376	unchanged	5.40841	C5H7NO2	114.056	4.38587	C03564	Arginine and proline metabolism(ko00330);;D-Amino acid metabolism(ko00470);;Metabolic pathways(ko01100)	--	--	--	--	HMDB0006875	2139-03-09	Organic compounds	Organoheterocyclic compounds	Pyrrolines	--
pos_2876	hydroquinidine	251.834	287.782	277.224	390.9	268.326	301.744	280.249	297.119	291.737	367.951	335.957	306.384	-0.0801684	0.50213	0.374018	unchanged	-0.414057	C20H26N2O2	309.196	4.393	C10696	--	--	--	--	--	HMDB0242615	--	Organic compounds	Alkaloids and derivatives	Cinchona alkaloids	--
pos_2877	5-(3-Aminopropylphosphanyloxy)-2-(hydroxymethyl)pyran-4-one	41.3765	36.108	34.5965	88.3221	42.9958	64.6862	15.9178	32.7486	34.665	34.8137	39.9762	24.6449	0.75333	0.0619232	1.00032	unchanged	13.8577	C9H13NO4P	248.095	4.40013	--	--	--	--	--	--	HMDB0258034	--	Organic compounds	Organoheterocyclic compounds	Pyrans	Pyranones and derivatives
pos_2878	Flindersiachromone	668.534	697.136	722.587	721.514	729.919	729.17	772.72	786.857	726.751	712.402	764.162	732.58	-0.0746221	0.0363909	1.04999	down	1.4112	C17H14O2	251.108	4.40013	C09007	--	--	--	--	--	--	--	--	--	--	--
pos_2880	Furylacetone	306.486	305.668	344.215	230.384	313.51	290.895	346.249	341.858	308.92	268.118	294.639	295.917	-0.051072	0.597602	0.296506	unchanged	3.01918	C7H8O2	107.05	4.40727	--	--	--	--	--	--	HMDB0032917	6975-60-6	Organic compounds	Organoheterocyclic compounds	Heteroaromatic compounds	--
pos_2882	2-Naphthaleneacetic acid, 6-hydroxy-	482.835	511.29	561.078	442.556	509.042	502.398	568.147	530.604	522.912	444.509	479.863	501.417	-0.0182234	0.792806	0.160118	unchanged	9.79535	C12H10O3	203.072	4.40727	--	--	--	--	--	--	--	--	--	--	--	--
pos_2886	Castillene E	786.586	839.873	876.197	850.824	809.017	811.814	905.304	888.737	830.623	807.938	848.865	825.66	-0.0380153	0.306137	0.578376	unchanged	9.69268	C17H14O4	283.099	4.41442	--	--	LMPK12120570	Polyketides [PK]	Flavonoids [PK12]	Chalcones and dihydrochalcones [PK1212]	--	--	--	--	--	--
pos_2887	Demethoxyegonol	909.939	951.02	1042.89	790.73	1016.46	926.834	1112.99	1004.68	983.877	813.673	869.388	927.176	-0.0187887	0.8323	0.134763	unchanged	2.3845	C18H16O4	297.113	4.40727	--	--	--	--	--	--	HMDB0030772	53279-35-9	Organic compounds	Phenylpropanoids and polyketides	2-arylbenzofuran flavonoids	--
pos_2888	ketophenylbutazone	2931.18	2988.47	3295.61	1990.77	3036.56	2733.55	3165.9	2748.9	2709.18	2154.78	2594.96	2592.71	0.0884673	0.476139	0.386424	unchanged	2.30828	C19H18N2O3	323.14	4.41442	--	--	--	--	--	--	HMDB0041914	853-34-9	Organic compounds	Benzenoids	Benzene and substituted derivatives	--
pos_2890	4-Hydroxyandrostenedione glucuronide	494.812	484.67	524.109	486.208	447.19	512.56	476.979	519.871	501.62	486.631	497.642	448.31	0.00907523	0.838926	0.128518	unchanged	5.56402	C25H34O9	443.209	4.40727	--	--	LMST05010040	Sterol Lipids [ST]	Steroid conjugates [ST05]	Glucuronides [ST0501]	HMDB0010315	--	Organic compounds	Lipids and lipid-like molecules	Steroids and steroid derivatives	Cholestane steroids
pos_2891	Pumilaisoflavone A	2095.67	2229.25	2479.16	1356.55	2265.23	2082.57	2414.82	2200.77	2037.4	1692.17	2097.19	2008.95	0.00660539	0.960094	0.0260397	unchanged	0.569602	C27H28O7	465.191	4.40727	--	--	LMPK12050272	Polyketides [PK]	Flavonoids [PK12]	Isoflavonoids [PK1205]	--	--	--	--	--	--
pos_2894	Pinobanksin 5-[galactosyl-(1->4)-glucoside]	297.063	261.9	333.139	205.014	232.549	282.272	245.038	168.612	196.293	177.385	196.088	158.566	0.497258	0.00735904	1.26584	up	-21.0214	C27H32O15	614.195	4.40727	--	--	--	--	--	--	HMDB0037506	91925-95-0	Organic compounds	Phenylpropanoids and polyketides	Flavonoids	Flavonoid glycosides
pos_2895	Diethylthiocarbamic acid methyl ester	681.048	709.8	816.941	485.623	722.831	675.184	663.139	660.947	642.195	504.021	619.584	609.968	0.145135	0.234335	0.652674	unchanged	4.96326	C6H13NOS	295.144	4.42155	--	--	--	--	--	--	HMDB0251252	--	Organic compounds	Organosulfur compounds	Thiocarbonyl compounds	Thiocarbamic acid derivatives
pos_2896	Indole-3-propionic acid	12.6878	11.975	15.816	17.883	12.3479	17.0627	6.9662	13.3613	13.4406	12.3161	16.6596	12.4356	0.22343	0.237983	0.664515	unchanged	8.14015	C11H11NO2	172.077	4.42155	--	--	--	--	--	--	HMDB0002302	830-96-6	Organic compounds	Organoheterocyclic compounds	Indoles and derivatives	Indolyl carboxylic acids and derivatives
pos_2897	{[(2S,3S,4R)-2-amino-3,4-dihydroxyicosyl]oxy}phosphonic acid	23.1418	28.1678	20.4253	55.8733	28.1113	36.2339	7.30325	18.305	35.5491	52.3189	24.8038	35.444	0.143959	0.721871	0.202539	unchanged	10.7284	C20H44NO6P	390.281	4.42155	--	--	--	--	--	--	--	--	--	--	--	--
pos_2898	Lactupicrin methyl ester	352.394	392.892	399.35	467.723	375.317	395.488	414.866	384.44	353.777	383.057	410.61	379.175	0.0350721	0.615523	0.259413	unchanged	3.13154	C25H28O8	479.169	4.42155	--	--	--	--	--	--	HMDB0303144	--	Organic compounds	Lipids and lipid-like molecules	Prenol lipids	Sesquiterpenoids
pos_2899	N-acetyl-L-glutamic acid	296.317	313.834	322.782	258.736	289.957	295.547	274.459	284.28	241.071	213.422	267.014	250.444	0.215402	0.0146548	1.17398	up	-32.0771	C7H11NO5	154.044	4.42868	C00624	Arginine biosynthesis(ko00220);;Metabolic pathways(ko01100);;Biosynthesis of secondary metabolites(ko01110);;2-Oxocarboxylic acid metabolism(ko01210);;Biosynthesis of amino acids(ko01230)	--	--	--	--	HMDB0001138	1188-37-0	Organic compounds	Organic acids and derivatives	Carboxylic acids and derivatives	Amino acids, peptides, and analogues
pos_29	8-Azabicyclo[3.2.1]octane	97.7368	88.0453	65.162	40.9275	81.7702	101.942	29.0048	35.2718	39.5668	65.852	54.178	62.2615	0.733005	0.0207134	1.16076	up	-0.330671	C7H13N	112.112	0.554217	--	--	--	--	--	--	HMDB0247421	--	Organic compounds	Alkaloids and derivatives	Tropane alkaloids	--
pos_2900	16-Glucuronide-estriol	1790.43	1903.94	2071.49	1628.17	1871.8	1914.63	1872.55	2029.82	1890.8	1711.54	2060.22	1848.08	-0.0296985	0.636828	0.242635	unchanged	-42.3021	C24H32O9	447.182	4.42868	C05504	Steroid hormone biosynthesis(ko00140)	--	--	--	--	HMDB0006766	1852-50-2	Organic compounds	Lipids and lipid-like molecules	Steroids and steroid derivatives	Steroidal glycosides
pos_2901	UDP-3-O-(3-hydroxymyristoyl)-N-acetylglucosamine	1529.61	1496.92	1493.37	1741.74	1420.89	1681.55	1511.9	1626	1668.16	1549.23	1645.45	1490.69	-0.0194882	0.727846	0.180936	unchanged	42.2375	C31H51N3O19P2-2	796.28	4.42868	--	--	--	--	--	--	--	--	--	--	--	--
pos_2903	CHRYSAROBIN	1060.59	1163.87	1233.55	1448.48	1203.61	1201.87	1140.81	1074.52	1137.83	1091.98	1044.15	1091.47	0.152006	0.0671434	0.973627	unchanged	0.826824	C15H12O3	241.086	4.44297	C10314	--	--	--	--	--	HMDB0250218	--	Organic compounds	Benzenoids	Anthracenes	--
pos_2905	Nitrobenzyl-6-thioinosine	30.5157	28.0229	29.3619	8.38076	25.4071	30.1085	42.8098	45.5346	38.0965	27.2681	45.9021	31.1107	-0.604012	0.0190663	1.12504	down	2.45109	C17H17N5O6S	384.077	4.44297	--	--	--	--	--	--	HMDB0255642	--	Organic compounds	Nucleosides, nucleotides, and analogues	Purine nucleosides	--
pos_2907	Sinaticin	31205.3	31840.6	34122.1	16102.6	34050.3	28671.5	34462.6	31098.4	29265.3	23770.7	27863.9	29229.5	0.00247739	0.98757	0.00701803	unchanged	1.87826	C24H18O8	435.108	4.44297	--	--	LMPK12110729	Polyketides [PK]	Flavonoids [PK12]	Flavones and Flavonols [PK1211]	--	--	--	--	--	--
pos_2911	(R)-14-Methyloxacyclotetradecan-2-one	75.746	81.7747	78.2999	65.0467	121.768	57.154	59.1595	127.013	36.3807	114.305	162.849	95.1497	-0.310142	0.388856	0.457801	unchanged	4.29357	C14H26O2	244.228	4.4501	--	--	--	--	--	--	HMDB0030921	--	Organic compounds	Phenylpropanoids and polyketides	Macrolides and analogues	--
pos_2913	(S)-10,16-Dihydroxyhexadecanoic acid	4590.81	4748.67	4748.62	4127.34	7068.1	3639.93	4278.65	7183.62	2570.28	6287.53	8293.25	5682.24	-0.245781	0.381798	0.466059	unchanged	1.51981	C16H32O4	306.264	4.4501	--	--	--	--	--	--	HMDB0037798	69232-67-3	Organic compounds	Lipids and lipid-like molecules	Fatty Acyls	Fatty acids and conjugates
pos_2914	Hematein	196.578	226.119	246.337	90.2393	235.742	203.987	233.939	235.351	204.594	150.774	189.166	209.749	-0.0292644	0.881339	0.0826169	unchanged	17.431	C16H12O6	323.058	4.4501	--	--	--	--	--	--	HMDB0253076	--	Organic compounds	Benzenoids	Indanes	--
pos_2918	Shoyuflavone B	1607.82	1654.83	1808.05	1218.32	1728.91	1571.91	1818.34	1681.35	1599.78	1484.69	1493.73	1594.1	-0.0123105	0.89207	0.0856339	unchanged	42.6636	C19H14O10	403.083	4.46437	--	--	--	--	--	--	HMDB0034589	190712-88-0	Organic compounds	Phenylpropanoids and polyketides	Isoflavonoids	Isoflav-2-enes
pos_2919	Phenobarbital N-glucoside	1503.67	1513.82	1638.11	1040.04	1667.99	1455.41	1831.78	1650.69	1519.19	1442.32	1511.33	1592.14	-0.114496	0.293063	0.581531	unchanged	-18.107	C18H22N2O9	449.088	4.46437	--	--	--	--	--	--	HMDB0256406	--	Organic compounds	Organic oxygen compounds	Organooxygen compounds	Carbohydrates and carbohydrate conjugates
pos_2920	Resveratrol 4'-(2-galloylglucoside)	1151.26	868.139	1092.95	721.251	687.601	1077.89	664.689	420.199	559.785	459.643	439.902	404.717	0.924998	0.00172108	1.43346	up	9.35115	C27H26O12	584.181	4.45723	--	--	--	--	--	--	HMDB0039341	105304-51-6	Organic compounds	Phenylpropanoids and polyketides	Depsides and depsidones	--
pos_2921	epsilon-Rhodomycin T	978.622	944.977	1101.09	1068.62	856.001	1125.26	698.889	863.875	744.17	790.278	806.355	698.291	0.400566	0.00102723	1.45124	up	-42.8776	C30H35NO11	603.23	4.45723	C18640	Biosynthesis of type II polyketide products(ko01057);;Biosynthesis of secondary metabolites(ko01110)	--	--	--	--	--	--	--	--	--	--
pos_2923	octyl alpha-D-glucopyranoside	117.749	134.06	108.363	227.945	119.726	154.482	113.978	139.835	145.98	216.855	165.512	165.455	-0.136068	0.550187	0.328723	unchanged	49.5162	C14H28O6	275.2	4.47152	--	--	--	--	--	--	--	--	--	--	--	--
pos_2927	p-Coumaroylagmatine	91.1596	83.3129	85.7295	158.542	110.059	121.428	6.61285	24.6447	24.4033	54.7405	39.8959	30.4614	1.84689	0.000421488	1.51025	up	0.339111	C14H20N4O2	241.145	4.47865	C04498	Biosynthesis of various plant secondary metabolites(ko00999);;Metabolic pathways(ko01100);;Biosynthesis of secondary metabolites(ko01110)	--	--	--	--	--	--	--	--	--	--
pos_2932	3'-DEOXY-3'-FLUOROTHYMIDINE	531.238	560.332	627.586	272.084	531.359	500.451	694.759	578.869	568.856	451.771	543.947	565.127	-0.170942	0.31131	0.558517	unchanged	0.800331	C10H13FN2O4	227.083	4.49292	--	--	--	--	--	--	HMDB0246092	--	Organic compounds	Nucleosides, nucleotides, and analogues	Pyrimidine nucleosides	Pyrimidine 2',3'-dideoxyribonucleosides
pos_2941	Halleridone	134.614	140.23	152.129	208.657	143.494	153.506	146.196	134.363	145.96	176.313	145.443	144.478	0.0630405	0.609348	0.270475	unchanged	2.39401	C8H10O3	119.05	4.50007	--	--	--	--	--	--	HMDB0302803	--	Organic compounds	Organoheterocyclic compounds	Benzofurans	--
pos_2942	1,2-Diphenylhydrazine	39.6958	37.8776	43.7584	43.1389	40.1261	40.6739	40.4051	42.5638	39.2794	44.8923	41.7245	38.0116	-0.00941501	0.846832	0.10763	unchanged	-10.5583	C12H12N2	185.105	4.50007	--	--	--	--	--	--	--	--	--	--	--	--
pos_2943	4,4'-Dihydroxystilbene	624.201	643.736	620.225	827.796	646.25	663.399	651.86	612.438	638.773	712.801	669.494	654.837	0.0309369	0.695365	0.206808	unchanged	-2.06764	C14H12O2	213.091	4.50007	C14233	--	LMPK13090018	Polyketides [PK]	Aromatic polyketides [PK13]	Diphenyl ethers, biphenyls, dibenzyls and stilbenes [PK1309]	HMDB0246603	--	Organic compounds	Phenylpropanoids and polyketides	Stilbenes	--
pos_2944	1-Hydroxyacorenone	45.1482	54.8026	39.628	87.6798	57.0184	58.6539	50.069	54.4389	61.8773	89.5473	65.5295	64.0902	-0.169008	0.440158	0.426745	unchanged	-5.58086	C15H22O3	233.152	4.50007	--	--	--	--	--	--	HMDB0030917	185154-98-7	Organic compounds	Organic oxygen compounds	Organooxygen compounds	Carbonyl compounds
pos_2946	Strictosidine aglycone	800.321	887.327	826.836	1340.96	800.751	971.099	836.997	990.01	1048.18	1352.66	1226.18	1116.44	-0.223555	0.193294	0.68715	unchanged	26.8569	C21H24N2O4	369.222	4.50007	C03309	Indole alkaloid biosynthesis(ko00901);;Metabolic pathways(ko01100);;Biosynthesis of secondary metabolites(ko01110)	--	--	--	--	--	--	--	--	--	--
pos_2948	4-Hydroxy-4-methyl-5-hexenoic acid gamma lactone	40.8657	43.3562	40.4089	55.9346	40.7663	42.6024	40.0411	38.2831	39.6301	47.7077	41.4951	37.8161	0.107554	0.298533	0.554702	unchanged	4.07114	C7H10O2	91.0547	4.50007	--	--	--	--	--	--	HMDB0032333	1073-11-6	Organic compounds	Organoheterocyclic compounds	Lactones	Gamma butyrolactones
pos_2949	Murametide	28.1023	46.8117	53.4385	48.4747	38.6295	58.9897	258.073	182.157	304.728	422.148	242.123	290.562	-2.63076	0.000704216	1.57326	down	10.1586	C20H34N4O11	1051.42	4.5072	--	--	--	--	--	--	HMDB0254950	--	Organic compounds	Organic acids and derivatives	Carboxylic acids and derivatives	Amino acids, peptides, and analogues
pos_2950	Gentiobiosyl 2-methyl-6-oxo-2E,4E-heptadienoate	1972.87	1986.56	2232.82	1229.37	1951.59	1806.22	1781.52	1461.52	1422.45	1213.01	1447.89	1405.78	0.356433	0.0332869	1.08326	up	-12.0065	C20H30O13	461.16	4.51433	--	--	--	--	--	--	HMDB0032134	--	Organic compounds	Organic oxygen compounds	Organooxygen compounds	Carbohydrates and carbohydrate conjugates
pos_2951	Derriscannoside A	748.978	695.861	769.063	773.973	625.1	823.863	494.971	676.186	554.952	612.405	662.927	543.381	0.323819	0.00451349	1.31521	up	-1.32869	C28H32O13	594.217	4.5072	--	--	--	--	--	--	HMDB0304618	--	Organic compounds	Phenylpropanoids and polyketides	Isoflavonoids	Isoflavonoid O-glycosides
pos_2957	Arabinosylhypoxanthine	86.5683	99.2959	102.121	100.228	86.2443	106.026	99.224	97.3725	93.5808	86.9865	104.594	99.5782	-0.00211616	0.973746	0.0158523	unchanged	-7.97699	C10H12N4O5	286.112	4.52862	--	--	--	--	--	--	HMDB0003040	7013-16-3	Organic compounds	Nucleosides, nucleotides, and analogues	Purine nucleosides	--
pos_2959	g-Nitro-l-arginine methyl ester	39.4862	40.386	38.3249	51.4262	32.5346	37.0363	48.8842	316.16	63.8368	57.8607	306.233	48.6948	-1.81507	0.122738	0.845371	unchanged	26.7096	C7H15N5O4	198.105	4.53575	--	--	--	--	--	--	HMDB0252563	--	Organic compounds	Organic acids and derivatives	Carboxylic acids and derivatives	Amino acids, peptides, and analogues
pos_2962	cis-Piceid	2109.91	2302.76	2227.58	2962.54	2121.72	2382.34	2596.82	2770.4	2775.47	3183.14	2923.29	2771.3	-0.270871	0.012255	1.21793	down	1.69319	C20H22O8	373.129	4.54288	--	--	--	--	--	--	HMDB0031422	148766-36-3	Organic compounds	Phenylpropanoids and polyketides	Stilbenes	Stilbene glycosides
pos_2964	Hesperidin methylchalcone	868.842	926.015	984.231	824.832	843.443	967.108	1762.72	1823	1627.31	1503.05	1720.08	1647.27	-0.897093	4.49061e-07	1.6763	down	6.44999	C29H36O15	647.199	4.54288	--	--	--	--	--	--	HMDB0253112	--	Organic compounds	Phenylpropanoids and polyketides	Flavonoids	Flavonoid glycosides
pos_2965	Antramycin	2330.97	2127.3	2411.49	1844.45	2109.74	2368.46	2389.79	2178.23	1974.1	1938.51	2123.68	1892.71	0.0781235	0.341864	0.51603	unchanged	6.14426	C16H17N3O4	653.237	4.53575	--	--	--	--	--	--	HMDB0248464	--	Organic compounds	Organoheterocyclic compounds	Benzodiazepines	1,4-benzodiazepines
pos_2967	(1E,4Z,6a,8b,10a)-8-Angeloyloxy-10,15-dihydroxy-3-oxo-1,4,11(13)-germacratrien-12,6-olide	1151.87	1254.26	1089.74	404.989	552.983	787.134	155.148	128.005	130.91	157.72	137.841	122.663	2.65468	0.00344354	1.46802	up	-6.15973	C20H24O7	791.263	4.54288	--	--	--	--	--	--	HMDB0032731	84588-88-5	Organic compounds	Lipids and lipid-like molecules	Prenol lipids	Terpene lactones
pos_2970	Isopropylmaleate	80.2905	100.229	97.8247	65.6529	85.6054	92.6708	150.968	140.127	134.502	123.289	155.288	130.619	-0.676614	2.9985e-05	1.57023	down	10.107	C7H10O4	123.046	4.55717	--	--	--	--	--	--	HMDB0012241	44976-69-4	Organic compounds	Lipids and lipid-like molecules	Fatty Acyls	Fatty acids and conjugates
pos_2972	Macaridine	181.205	222.291	196.855	218.771	214.047	202.999	236.596	4217.56	273.367	307.549	4107.81	263.904	-2.92783	0.157979	0.774257	unchanged	1.13408	C13H13NO2	216.102	4.5643	--	--	--	--	--	--	HMDB0039455	--	Organic compounds	Organoheterocyclic compounds	Pyridines and derivatives	Hydropyridines
pos_2973	5'-Phosphoribosylglycinamide (GAR)	155.812	167.367	192.305	131.956	152.845	180.579	125.026	137.091	133.625	137.414	123.977	119.82	0.336224	0.00996512	1.30501	up	-6.57034	C7H15N2O8P	287.062	4.55717	--	--	--	--	--	--	--	--	--	--	--	--
pos_2974	5'-S-Methyl-5'-thioinosine	5512.23	6280.43	6063.97	6884.69	6064.28	6101.26	6062.15	5561.64	5582.53	5758.28	5431.09	5671.09	0.115523	0.0497662	0.994037	unchanged	36.8917	C11H14N4O4S	263.071	4.55717	C19787	Cysteine and methionine metabolism(ko00270);;Metabolic pathways(ko01100)	--	--	--	--	--	--	--	--	--	--
pos_2976	D-Fructose, 6-O-alpha-D-glucopyranosyl-	653.825	690.208	719.96	756.828	634.3	696.39	784.513	839.001	865.191	765.891	840.941	732.411	-0.217773	0.00237876	1.35104	down	-6.19095	C12H22O11	325.111	4.5643	--	--	--	--	--	--	HMDB0247101	--	Organic compounds	Lipids and lipid-like molecules	Fatty Acyls	Fatty acyl glycosides
pos_2977	Isoamericanin A	1477.93	1572.86	1765.71	933.669	1601.65	1471.11	2730.5	1872.42	2033.04	1635.95	1890.89	1922.08	-0.453875	0.0189136	1.16106	down	10.6113	C18H16O6	329.092	4.5643	--	--	--	--	--	--	HMDB0033318	109063-85-6	Organic compounds	Organoheterocyclic compounds	Benzodioxanes	Phenylbenzodioxanes
pos_2979	3'-Sialyllactose	698.737	563.765	819.625	455.45	464.89	669.856	524.286	299.815	338.939	309.548	343.336	309.113	0.789205	0.00512101	1.31422	up	-4.49643	C23H39NO19	598.195	4.5643	--	--	--	--	--	--	HMDB0000825	35890-38-1	Organic compounds	Organic oxygen compounds	Organooxygen compounds	Carbohydrates and carbohydrate conjugates
pos_2980	Novobiocin	188.579	184.215	218.339	178.886	163.555	195.33	234.743	211.985	205.144	217.461	215.247	213.239	-0.201166	0.0111661	1.2491	down	-0.521429	C31H36N2O11	635.221	4.55717	C05080	Novobiocin biosynthesis(ko00401);;Metabolic pathways(ko01100);;Biosynthesis of secondary metabolites(ko01110)	--	--	--	--	HMDB0015185	303-81-1	Organic compounds	Phenylpropanoids and polyketides	Coumarins and derivatives	Coumarin glycosides
pos_2981	Fluorodopamine	0.716256	3.67202	2.65968	3.70774	1.77683	2.2787	1.42992	84.4626	10.0997	11.4901	79.127	2.89876	-3.6775	0.127967	0.833615	unchanged	0.287403	C8H10FNO2	172.077	4.57143	--	--	--	--	--	--	HMDB0252375	--	Organic compounds	Benzenoids	Phenols	Benzenediols
pos_2986	7,8-Diaminononanoate	418.411	426.545	411.737	392.358	428.945	392.139	591.708	509.461	490.32	447.014	546.846	489.184	-0.315777	0.00348872	1.42817	down	1.10782	C9H20N2O2	171.149	4.57858	C01037	Biotin metabolism(ko00780);;Metabolic pathways(ko01100);;Biosynthesis of cofactors(ko01240)	LMFA01100062	Fatty Acyls [FA]	Fatty Acids and Conjugates [FA01]	Amino fatty acids [FA0110]	HMDB0304236	--	Organic compounds	Lipids and lipid-like molecules	Fatty Acyls	Fatty acids and conjugates
pos_2990	curcumin 4',4''-O-beta-D-digentiobioside	205.869	176.956	212.121	222.588	183.877	217.945	151.583	134.184	190.304	246.445	192.015	189.088	0.143878	0.308704	0.571368	unchanged	20.0034	C45H60O26	1039.35	4.59285	--	--	--	--	--	--	HMDB0304299	--	Organic compounds	Phenylpropanoids and polyketides	Diarylheptanoids	Linear diarylheptanoids
pos_2991	Feruloylputrescine	315.831	330.154	351.155	262.439	318.444	327.87	255.344	279.252	319.831	315.768	300.029	285.162	0.118679	0.142307	0.794712	unchanged	-2.65553	C14H20N2O3	265.154	4.59285	C10497	Arginine and proline metabolism(ko00330);;Metabolic pathways(ko01100)	--	--	--	--	HMDB0033463	501-13-3	Organic compounds	Phenylpropanoids and polyketides	Cinnamic acids and derivatives	Hydroxycinnamic acids and derivatives
pos_2992	Diferuloylputrescine	12812.5	11703.8	13901.6	8814.47	12887.7	12047.3	8224.39	8554.98	10244.6	9595.82	8861.02	8579.41	0.416782	0.0063907	1.34063	up	-1.9869	C24H28N2O6	441.201	4.59285	--	--	--	--	--	--	HMDB0033468	42369-86-8	Organic compounds	Phenylpropanoids and polyketides	Cinnamic acids and derivatives	Hydroxycinnamic acids and derivatives
pos_2993	15-Demethoxy-epsilon-rhodomycin	1150.97	1173.99	1164.64	1150.81	1026.71	1211.4	1315.64	1223.9	1037.29	1145.81	1252.29	1034.08	-0.0271132	0.697675	0.228294	unchanged	0.196039	C29H33NO11	554.202	4.58572	C18641	Biosynthesis of type II polyketide products(ko01057);;Biosynthesis of secondary metabolites(ko01110)	--	--	--	--	--	--	--	--	--	--
pos_2994	3,5,7-Trimethylepicatechin	1116.33	1227.14	1288.73	1054.41	1122.64	1153.65	1635.02	1541.61	1547.85	1529.27	1495.95	1499.2	-0.409592	1.07263e-05	1.63451	down	-2.41924	C18H20O6	315.122	4.59998	--	--	--	--	--	--	HMDB0302511	--	Organic compounds	Phenylpropanoids and polyketides	Flavonoids	Flavans
pos_2995	PD116740	224.705	243.555	241.568	355.546	214.419	261.621	342.334	313.701	288.578	366.416	316.13	278.832	-0.306287	0.0378212	1.06912	down	8.06321	C20H16O7	369.1	4.59998	C12401	Biosynthesis of type II polyketide products(ko01057)	--	--	--	--	--	--	--	--	--	--
pos_3	Glyoxylic acid	2565.79	2466.54	2415.4	1553.43	2047.68	1901.51	2207.39	2497.01	2367.49	2082.68	1807.31	2082	-0.0103837	0.936017	0.0448261	unchanged	-47.5831	C2H2O3	186.957	0.06955	C00048	Purine metabolism(ko00230);;Caffeine metabolism(ko00232);;Glycine, serine and threonine metabolism(ko00260);;Arginine and proline metabolism(ko00330);;Chloroalkane and chloroalkene degradation(ko00625);;Glyoxylate and dicarboxylate metabolism(ko00630);;C5-Branched dibasic acid metabolism(ko00660);;Methane metabolism(ko00680);;Carbon fixation pathways in prokaryotes(ko00720);;Metabolic pathways(ko…	--	--	--	--	HMDB0000119	298-12-4	Organic compounds	Organic acids and derivatives	Carboxylic acids and derivatives	Carboxylic acids
pos_30	1-Hexen-3-ol	6.13685	6.28796	5.80864	7.87453	7.05523	5.05988	2.10065	38.9085	2.50942	3.97439	39.8763	3.05414	-1.24225	0.309929	0.552587	unchanged	1.16788	C6H12O	123.078	0.554217	--	--	--	--	--	--	HMDB0031503	4798-44-1	Organic compounds	Organic oxygen compounds	Organooxygen compounds	Alcohols and polyols
pos_3000	CMP-N-trimethyl-2-aminoethylphosphonate	443.853	438.828	542.988	290.184	464.092	444.074	2906.66	801.684	1188.2	854.684	989.377	1076.81	-1.57491	0.0449377	1.12767	down	-34.6154	C14H27N4O10P2+	491.138	4.60713	C05674	Phosphonate and phosphinate metabolism(ko00440);;Metabolic pathways(ko01100)	--	--	--	--	HMDB0060072	--	Organic compounds	Organic oxygen compounds	Organooxygen compounds	Carbohydrates and carbohydrate conjugates
pos_3005	FENSPIRIDE	548.425	531.929	468.476	523.576	534.374	529.026	209.309	229.549	215.746	226.989	233.229	197.026	1.25723	3.0264e-08	1.703	up	-3.20293	C15H20N2O2	261.159	4.62853	--	--	--	--	--	--	HMDB0252224	--	Organic compounds	Organoheterocyclic compounds	Azaspirodecane derivatives	--
pos_3011	Apiumoside	1402.78	1177.35	1436.89	513.207	902.875	1112.07	915.129	550.862	675.19	443.14	567.463	540.969	0.825733	0.0180811	1.19067	up	3.79727	C29H30O12	612.21	4.64282	--	--	--	--	--	--	HMDB0039040	73485-93-5	Organic compounds	Phenylpropanoids and polyketides	Coumarins and derivatives	Furanocoumarins
pos_3014	Chrysophanol 1-triglucoside	1382.28	936.259	1356.65	574.35	910.385	1019.91	1654.14	905.587	1225.99	889.856	879.317	988.531	-0.0824754	0.737458	0.199687	unchanged	26.2211	C33H40O19	705.222	4.64995	--	--	--	--	--	--	HMDB0034571	120181-07-9	Organic compounds	Organic oxygen compounds	Organooxygen compounds	Carbohydrates and carbohydrate conjugates
pos_3016	Tyrosyl-Serine	264.032	284.6	273.645	326.058	262.447	300.72	271.093	354.134	312.034	325.949	343.124	291.317	-0.148951	0.0873384	0.869373	unchanged	-4.99462	C12H16N2O5	310.222	4.66423	--	--	--	--	--	--	HMDB0029114	--	Organic compounds	Organic acids and derivatives	Carboxylic acids and derivatives	Amino acids, peptides, and analogues
pos_3017	R-10-Hydroxywarfarin	786.421	804.54	833.149	749.638	755.587	789.721	955.926	946.681	1052.98	932.241	926.274	910.678	-0.278722	0.000108546	1.55926	down	6.10978	C19H16O5	325.109	4.66423	--	--	--	--	--	--	HMDB0013884	--	Organic compounds	Phenylpropanoids and polyketides	Homoisoflavonoids	Homoisoflavones
pos_3022	Epigallocatechin 3-O-p-coumarate	742.148	835.045	979.073	84.9481	890.25	437.739	2602.95	1944.85	2162.05	1604.05	1736.68	2080.07	-1.61174	4.6893e-05	1.5649	down	3.15607	C24H20O9	453.119	4.65708	--	--	LMPK12020117	Polyketides [PK]	Flavonoids [PK12]	Flavans, Flavanols and Leucoanthocyanidins [PK1202]	HMDB0038362	89013-65-0	Organic compounds	Phenylpropanoids and polyketides	Flavonoids	Flavans
pos_3024	Rifamycin Z	5335.38	5287.99	5416.09	5947.23	4881.6	5626.66	5276.32	5439.04	5320.09	5910.83	5658.16	5085.73	-0.00864089	0.866812	0.0900212	unchanged	10.5217	C35H41NO11	690.238	4.65708	C14723	Biosynthesis of ansamycins(ko01051);;Biosynthesis of secondary metabolites(ko01110)	--	--	--	--	--	--	--	--	--	--
pos_3025	2,2-Difluoro-n-(2-hydroxyethyl)-3-(2-nitro-1h-imidazol-1-yl)propanamide	200.744	206.972	258.928	123.886	985.35	327.343	211.587	154.685	192.47	160.103	165.48	159.155	1.0112	0.232551	0.676416	unchanged	3.48845	C8H10F2N4O4	287.057	4.67137	--	--	--	--	--	--	HMDB0253829	--	Organic compounds	Organic nitrogen compounds	Organonitrogen compounds	Amines
pos_3026	Perlolyrine	96.0723	78.7008	111.386	55.8029	105.965	83.9903	1151.04	1430.79	945.321	1833.16	1501.3	1670.21	-4.00358	0.000168466	1.6319	down	0.983973	C16H12N2O2	303.053	4.6785	C09231	--	--	--	--	--	HMDB0030327	29700-20-7	Organic compounds	Alkaloids and derivatives	Harmala alkaloids	--
pos_3028	exo-5,6-Dimethylbicyclo[2.2.1]hept-5-en-2-ol	93.767	103.565	84.7586	211.516	119.525	130.601	97.6618	104.033	116.918	183.112	135.285	128.323	-0.0413052	0.876977	0.0897531	unchanged	2.96615	C9H14O	139.112	4.69278	--	--	--	--	--	--	HMDB0036091	--	Organic compounds	Organic oxygen compounds	Organooxygen compounds	Alcohols and polyols
pos_3034	Mitiglinide	56.012	55.1051	63.8152	32.6312	52.1338	33.3263	29.1943	43.4649	55.5499	41.8571	22.1517	42.2279	0.321763	0.200635	0.684826	unchanged	3.36055	C19H25NO3	298.181	4.68563	--	--	--	--	--	--	HMDB0015382	145375-43-5	Organic compounds	Phenylpropanoids and polyketides	Phenylpropanoic acids	--
pos_304	Prenol	2508.06	2343.14	2429.82	2474.81	2611.17	2353.48	3528.92	3265.77	3008.57	3102.2	3236.12	3234.76	-0.396472	1.46501e-05	1.63262	down	1.8635	C5H10O	104.107	0.632717	C01390	Riboflavin metabolism(ko00740)	--	--	--	--	HMDB0030124	556-82-1	Organic compounds	Organic oxygen compounds	Organooxygen compounds	Alcohols and polyols
pos_3040	Methyl succinate	21.7747	22.8073	17.2695	33.7983	23.3141	26.0566	19.5586	20.0907	24.0079	32.3855	25.422	23.2518	0.00302849	0.986613	0.00978058	unchanged	4.8554	C7H12O2	93.0705	4.69278	--	--	--	--	--	--	HMDB0033837	106-65-0	Organic compounds	Lipids and lipid-like molecules	Fatty Acyls	Fatty acid esters
pos_3042	2,3-dinor-PGE1	473.694	523.705	436.037	806.488	474.35	562.219	493.124	503.042	570.987	752.573	610.753	586.515	-0.10219	0.565238	0.321902	unchanged	-5.60196	C18H30O5	327.215	4.69992	--	--	LMFA03010169	Fatty Acyls [FA]	Eicosanoids [FA03]	Prostaglandins [FA0301]	--	--	--	--	--	--
pos_3044	3,3-Bis(carboxymethyl)hexadecanedioic acid	1656.37	1835.87	1595.46	2510.84	1621.01	1761.61	1683.71	1725.4	1973.57	2600.57	2171.71	2012.65	-0.148013	0.33812	0.521629	unchanged	-4.65621	C20H34O8	367.21	4.69992	--	--	--	--	--	--	HMDB0257897	--	Organic compounds	Organic acids and derivatives	Carboxylic acids and derivatives	Tetracarboxylic acids and derivatives
pos_3046	Dibutyryl cyclic 3',5'-cytidine monophosphate	0.00515256	2.0699	5.56959	4.17483	9.22989	1.629	3.06773e-06	88.6316	2.9498	3.06773e-06	283.824	3.06773e-06	-4.04906	0.262164	0.611029	unchanged	-4.06794	C17H24N3O9P	428.12	4.69992	--	--	--	--	--	--	HMDB0249394	--	Organic compounds	Organic oxygen compounds	Organooxygen compounds	Carbohydrates and carbohydrate conjugates
pos_3049	1-Phenyl-1,3-dodecanedione	94.0531	101.044	79.3075	187.086	90.369	130.6	86.1197	104.183	127.646	151.075	120.952	115.295	-0.0474337	0.843099	0.10891	unchanged	0.529189	C18H26O2	275.201	4.72063	--	--	--	--	--	--	HMDB0035579	--	Organic compounds	Organic oxygen compounds	Organooxygen compounds	Carbonyl compounds
pos_3050	N-Docosahexaenoyl Valine	854.543	942.27	908.722	1244.21	912.656	1056.6	844.005	937.469	996.44	1155.51	1005.79	980.136	-8.70294e-05	0.999355	0.00174125	unchanged	-8.96319	C27H41NO3	450.294	4.72063	--	--	--	--	--	--	HMDB0242025	--	--	--	--	--
pos_3051	Neocarzinostatin chromophore	3394.67	3361.26	3434.41	1773.73	3687.95	3448.78	1547.27	1230.74	1559.76	1302.77	1190.26	1131.57	1.26236	0.000930102	1.5355	up	34.4571	C35H33NO12	624.209	4.72063	C12049	Biosynthesis of enediyne antibiotics(ko01059);;Metabolic pathways(ko01100);;Biosynthesis of secondary metabolites(ko01110)	--	--	--	--	HMDB0255490	--	Organic compounds	Organic oxygen compounds	Organooxygen compounds	Carbohydrates and carbohydrate conjugates
pos_3052	Erinapyrone A	59.0148	66.8729	54.5816	66.1256	57.2531	72.8613	63.9092	61.5655	62.5884	64.3528	58.2124	54.9791	0.0431568	0.580434	0.2975	unchanged	6.28515	C7H10O3	107.05	4.72777	--	--	--	--	--	--	HMDB0041426	146064-66-6	Organic compounds	Organoheterocyclic compounds	Pyrans	Pyranones and derivatives
pos_3055	1-(2-Aminophenyl)decane-1,3-dione	89.4097	96.838	72.8121	150.359	91.9167	111.02	69.8193	70.8852	91.2206	129.547	88.3934	78.9797	0.211524	0.34903	0.506611	unchanged	0.229909	C16H23NO2	303.207	4.7349	C21490	Phenazine biosynthesis(ko00405);;Biosynthesis of secondary metabolites(ko01110)	--	--	--	--	--	--	--	--	--	--
pos_3056	Quercetin 3-methyl ether	571.091	540.25	760.316	269.197	518.067	545.126	736.043	454.702	431.227	406.973	348.422	431.27	0.190025	0.455565	0.391798	unchanged	3.12905	C16H12O7	317.067	4.7349	--	--	LMPK12112729	Polyketides [PK]	Flavonoids [PK12]	Flavones and Flavonols [PK1211]	--	--	--	--	--	--
pos_3057	Butyl 3-O-caffeoylquinate	1.71407	4.09462	11.4088	30.7734	2.87177	15.0998	38.9828	247.453	63.9497	67.1303	218.48	52.4399	-3.38361	0.040275	1.1006	down	-5.70798	C20H26O9	393.152	4.7349	--	--	--	--	--	--	HMDB0034588	132741-56-1	Organic compounds	Organic oxygen compounds	Organooxygen compounds	Alcohols and polyols
pos_3058	Mangalkanyl glucoside	336.84	389.53	284.513	605.704	371.302	422.592	369.927	332.83	520.316	806.972	356.043	574.261	-0.296446	0.321523	0.550736	unchanged	-0.229906	C21H38O6	428.301	4.72777	--	--	--	--	--	--	HMDB0036015	259144-63-3	Organic compounds	Organic oxygen compounds	Organooxygen compounds	Carbohydrates and carbohydrate conjugates
pos_3059	2,3-Dimethylbenzofuran	82.7457	94.0965	84.3443	68.4216	80.2658	87.9422	98.2202	104.165	99.6206	88.1199	90.8508	86.7276	-0.189525	0.0287887	1.08175	down	1.38216	C10H10O	147.081	4.74203	--	--	--	--	--	--	HMDB0033176	3782-00-1	Organic compounds	Organoheterocyclic compounds	Benzofurans	--
pos_3060	6'-Dehydro-6'-oxoparomamine	237.834	243.531	243.133	266.436	280.018	283.973	272.068	264.726	265.03	256.48	257.493	247.658	-0.00789244	0.87894	0.0923509	unchanged	-8.17004	C12H23N3O7	286.137	4.74203	C17583	Neomycin, kanamycin and gentamicin biosynthesis(ko00524);;Biosynthesis of secondary metabolites(ko01110)	--	--	--	--	--	--	--	--	--	--
pos_3061	Kuwanon Q	602.649	661.103	695.57	269.577	534.679	527.351	1089.61	795.238	543.504	494.344	583.566	646.466	-0.335563	0.22234	0.677812	unchanged	-3.72118	C40H38O9	685.238	4.74203	--	--	--	--	--	--	HMDB0030113	89803-86-1	Organic compounds	Phenylpropanoids and polyketides	Diarylheptanoids	Linear diarylheptanoids
pos_3065	2-Succinylbenzoate	356.984	384.059	397.152	116.968	404.605	304.669	479.232	422.707	384.818	314.573	383.571	386.206	-0.271444	0.213828	0.681189	unchanged	11.6056	C11H10O5	467.1	4.74918	C02730	Ubiquinone and other terpenoid-quinone biosynthesis(ko00130);;Metabolic pathways(ko01100);;Biosynthesis of secondary metabolites(ko01110);;Biosynthesis of cofactors(ko01240)	--	--	--	--	HMDB0304087	--	Organic compounds	Organic oxygen compounds	Organooxygen compounds	Carbonyl compounds
pos_3067	5'-Methylthioadenosine	679.631	551.251	583.518	271.768	447.172	562.876	360.483	250.767	297.191	221.576	248.856	234.322	0.940584	0.0061281	1.35419	up	-5.27651	C11H15N5O3S	612.21	4.74918	C00170	Cysteine and methionine metabolism(ko00270);;Zeatin biosynthesis(ko00908);;Biosynthesis of plant secondary metabolites(ko01060);;Metabolic pathways(ko01100)	--	--	--	--	HMDB0001173	2457-80-9	Organic compounds	Nucleosides, nucleotides, and analogues	5'-deoxyribonucleosides	5'-deoxy-5'-thionucleosides
pos_3069	Dihydroferulic acid 4-O-glucuronide	163.624	220.281	190.687	155.373	216.333	205.507	37.2654	18.7308	2.92167	11.1036	17.3999	7.61483	3.59928	2.1041e-06	1.67365	up	8.5843	C16H20O10	411.072	4.76345	--	--	--	--	--	--	HMDB0041723	--	Organic compounds	Organic oxygen compounds	Organooxygen compounds	Carbohydrates and carbohydrate conjugates
pos_3070	Agnuside	139.971	143.893	136.423	187.75	140.904	170.929	126.03	181.189	149.214	193.991	186.669	154.238	-0.107936	0.407094	0.435188	unchanged	16.5013	C22H26O11	449.152	4.75632	C09765	--	--	--	--	--	HMDB0036561	11027-63-7	Organic compounds	Lipids and lipid-like molecules	Prenol lipids	Terpene glycosides
pos_3073	Lunatone	263.871	377.789	306.158	251.438	339.097	286.531	102.715	97.8545	44.2466	40.699	105.351	45.0798	2.06558	4.84126e-06	1.63103	up	15.7863	C20H18O7	409.074	4.77058	--	--	LMPK12050281	Polyketides [PK]	Flavonoids [PK12]	Isoflavonoids [PK1205]	HMDB0303339	--	Organic compounds	Phenylpropanoids and polyketides	Isoflavonoids	Pyranoisoflavonoids
pos_3083	Acarbose 7IV-phosphate	1681.3	1442.86	1672.73	1080.26	1329.53	1654.07	1318.99	851.559	1155.93	935.207	866.186	848.06	0.568263	0.00385982	1.31241	up	27.2953	C25H44NO21P	690.22	4.77773	C21156	Acarbose and validamycin biosynthesis(ko00525);;Metabolic pathways(ko01100);;Biosynthesis of secondary metabolites(ko01110)	--	--	--	--	--	--	--	--	--	--
pos_309	2-Aminomuconic acid semialdehyde	100.86	99.6322	96.0676	114.247	103.712	105.291	94.3344	90.2061	107.501	146.336	105.854	110.355	-0.0787608	0.521218	0.36103	unchanged	-11.8225	C6H7NO3	164.03	0.632717	--	--	LMFA01060191	Fatty Acyls [FA]	Fatty Acids and Conjugates [FA01]	Oxo fatty acids [FA0106]	HMDB0001280	245128-91-0	Organic compounds	Organic acids and derivatives	Carboxylic acids and derivatives	Amino acids, peptides, and analogues
pos_3090	alpha-hydroxy myristic acid	352.539	308.178	297.173	449.23	292.76	377.45	267.864	306.305	323.143	413.977	350.097	316.666	0.0706498	0.615215	0.287638	unchanged	-6.94608	C14H28O3	267.191	4.80628	--	--	LMFA01050001	Fatty Acyls [FA]	Fatty Acids and Conjugates [FA01]	Hydroxy fatty acids [FA0105]	--	--	--	--	--	--
pos_3093	Lappaphen A	2091.28	1481.1	1915.51	1108.91	1403.45	1729.93	2051.14	1454.46	1636.24	1402.98	1493.19	1393.55	0.0449734	0.787492	0.146839	unchanged	7.61367	C27H26O4S2	479.138	4.80628	--	--	--	--	--	--	HMDB0302318	--	Organic compounds	Lipids and lipid-like molecules	Prenol lipids	Terpene lactones
pos_3094	Artonin R	3104.14	2455.39	2854.91	1818.82	2369.68	2848.88	1564.65	1673.72	1523.84	1487.25	1727.6	1361.87	0.726448	0.00220321	1.47892	up	0.148815	C31H30O10	580.218	4.80628	--	--	--	--	--	--	HMDB0041125	161017-01-2	Organic compounds	Organoheterocyclic compounds	Benzopyrans	1-benzopyrans
pos_3095	Norrubrofusarin 6-beta-gentiobioside	2506.97	2139.48	2352.76	1473.05	2082.98	2406.88	483.986	516.08	493.807	508.756	549.192	417.577	2.12606	9.75819e-05	1.65347	up	28.6238	C26H30O15	624.209	4.80628	--	--	--	--	--	--	HMDB0034570	--	Organic compounds	Organoheterocyclic compounds	Naphthopyrans	Naphthopyranones
pos_3096	Dihydrolipoamide	120.973	89.4707	175.854	44.2776	44.968	113.217	256.744	44.3907	119.987	108.675	83.3729	112.762	-0.302153	0.5395	0.363629	unchanged	-33.0152	C8H17NOS2	230.058	4.82055	C00579	--	LMFA08010019	Fatty Acyls [FA]	Fatty amides [FA08]	Primary amides [FA0801]	HMDB0000985	3884-47-7	Organic compounds	Lipids and lipid-like molecules	Fatty Acyls	Fatty amides
pos_3098	Cyanidin 3-glucoside	1992.47	1527.19	2624.19	875.225	1142.97	1759.39	2937.73	895.902	1501.96	1389.63	1154.37	1407.61	0.0953059	0.790762	0.126177	unchanged	-13.5721	C21H21O11+	491.136	4.82055	--	--	--	--	--	--	HMDB0030684	47705-70-4	Organic compounds	Phenylpropanoids and polyketides	Flavonoids	Flavonoid glycosides
pos_3099	2-Methyl-1-phenyl-2-propanyl butyrate	141.685	155.95	131.218	255.642	153.031	170.874	161.999	169.353	183.682	235.581	185.467	181.175	-0.147892	0.416422	0.455457	unchanged	0.765386	C14H20O2	221.154	4.83483	--	--	--	--	--	--	HMDB0040226	10094-34-5	Organic compounds	Benzenoids	Benzene and substituted derivatives	Phenylpropanes
pos_310	Sodium dimethyldithiocarbamate	59.1173	63.0739	55.8784	81.7044	52.5581	61.6404	70.4641	95.3302	98.5222	108.592	97.6111	97.1148	-0.602029	0.000773394	1.42787	down	1.09857	C3H6NNaS2	165.973	0.625583	--	--	--	--	--	--	HMDB0303685	--	Organic compounds	Organic salts	Organic metal salts	Organic alkali metal salts
pos_3102	Velpatasvir	2608.46	1532.65	1760.02	962.97	1238.5	1730.38	862.359	1109.33	874.544	904.751	986.532	835.341	0.819211	0.026715	1.20373	up	-2.90994	C49H54N8O8	905.36	4.83483	--	--	--	--	--	--	HMDB0259778	--	Organic compounds	Organoheterocyclic compounds	Naphthopyrans	--
pos_3108	Ecgonine methyl ester	553.545	564.442	628.561	378.061	586.866	524.637	621.448	597.277	592.709	544.338	531.028	536.725	-0.0812206	0.444422	0.429863	unchanged	18.971	C10H17NO3	437.132	4.86338	C12448	Tropane, piperidine and pyridine alkaloid biosynthesis(ko00960);;Biosynthesis of alkaloids derived from ornithine, lysine and nicotinic acid(ko01064);;Metabolic pathways(ko01100);;Biosynthesis of secondary metabolites(ko01110)	--	--	--	--	HMDB0006406	7143-09-01	Organic compounds	Alkaloids and derivatives	Tropane alkaloids	--
pos_3109	Oxyglutinosone	21.345	21.8674	17.6379	34.2185	19.1118	24.5033	17.1212	17.3963	25.3194	33.5832	21.6115	24.3774	-0.00752384	0.97296	0.0201007	unchanged	-9.12522	C14H20O3	201.125	4.86338	--	--	--	--	--	--	HMDB0302978	--	Organic compounds	Organic oxygen compounds	Organooxygen compounds	Carbonyl compounds
pos_3112	(N-acetylneuraminosyl(a2-6)lactosamine)	3555.09	3333.56	3896.39	2187.06	3316.42	3613.08	4047.63	3552.88	3639.84	3147.09	3388.6	3308.42	-0.0832968	0.493284	0.380154	unchanged	16.947	C25H42N2O19	697.239	4.85625	--	--	--	--	--	--	HMDB0001081	64364-50-7	Organic compounds	Organic oxygen compounds	Organooxygen compounds	Carbohydrates and carbohydrate conjugates
pos_3114	(6E,8R,10Z)-8-hydroxy-3-oxohexadecadienoic acid	20.6195	30.4434	19.4911	45.1997	26.6287	30.3866	3.06773e-06	0.798649	11.1687	18.3934	14.3982	6.97193	1.73975	0.00217366	1.36657	up	-4.23427	C16H26O4	247.168	4.87052	--	--	--	--	--	--	HMDB0062365	2190485-67-5	Organic compounds	Lipids and lipid-like molecules	Fatty Acyls	Fatty acids and conjugates
pos_3115	Dehydromonocrotaline	568.485	667.576	646.661	256.009	553.868	543.904	946.651	750.348	500.39	510.674	520.646	595.048	-0.240555	0.325586	0.55328	unchanged	1.78721	C16H21NO6	685.238	4.87052	--	--	--	--	--	--	HMDB0250956	--	Organic compounds	Organoheterocyclic compounds	Pyrrolizines	--
pos_3116	Sialyl Lex tetra	1576.61	1552.53	1597.61	1470.49	1490.62	1774.47	1640.11	1743.88	1836.05	1703.06	1709.76	1638.44	-0.11835	0.0333346	1.04986	down	-8.26666	C37H62N2O28	1005.33	4.8848	--	--	--	--	--	--	HMDB0006627	140913-62-8	Organic compounds	Organic oxygen compounds	Organooxygen compounds	Carbohydrates and carbohydrate conjugates
pos_3119	1-(2-Furyl)butan-3-one	61.6747	61.981	56.493	80.4219	62.9997	64.4901	62.9791	67.57	71.4701	83.0435	73.3663	66.1193	-0.129647	0.198911	0.684233	unchanged	3.52606	C8H10O2	103.055	4.8848	--	--	--	--	--	--	HMDB0032290	699-17-2	Organic compounds	Organoheterocyclic compounds	Heteroaromatic compounds	--
pos_312	Theobromine	5177.47	5081.49	5251.75	4094.78	5239.04	4587.27	10873.6	8770.85	8913.07	8750.92	8619.43	9392.93	-0.910446	5.7854e-06	1.65615	down	-2.23923	C7H8N4O2	203.053	0.632717	C07480	Caffeine metabolism(ko00232);;Biosynthesis of plant secondary metabolites(ko01060);;Biosynthesis of alkaloids derived from histidine and purine(ko01065);;Metabolic pathways(ko01100);;Biosynthesis of secondary metabolites(ko01110);;Microbial metabolism in diverse environments(ko01120)	--	--	--	--	HMDB0002825	83-67-0	Organic compounds	Organoheterocyclic compounds	Imidazopyrimidines	Purines and purine derivatives
pos_3121	Bromelain	2083.76	2013.14	1964.79	1997.86	1963.15	2501.4	1910.75	2135.42	2211.66	2266.26	2242.74	1744.91	0.00142449	0.986729	0.0332279	unchanged	8.12852	C39H66N2O29	1065.35	4.8848	--	--	--	--	--	--	HMDB0254963	--	Organic compounds	Organic oxygen compounds	Organooxygen compounds	Carbohydrates and carbohydrate conjugates
pos_3124	4-Ethyl-2-hydroxy-3-methyl-2-cyclopenten-1-one	266.532	272.146	231.822	395.252	282.548	285.23	273.044	283.353	296.984	386.724	336.697	305.87	-0.119068	0.403318	0.459132	unchanged	1.9671	C8H12O2	105.07	4.8848	--	--	--	--	--	--	HMDB0039673	71387-71-8	Organic compounds	Organic oxygen compounds	Organooxygen compounds	Carbonyl compounds
pos_3128	Cyanidin	140.297	121.274	104.671	162.588	145.536	142.069	158.317	141.712	133.143	158.609	158.592	144.786	-0.132805	0.201393	0.699496	unchanged	-2.54985	C15H10O6	287.054	4.87765	C05905	Flavonoid biosynthesis(ko00941);;Anthocyanin biosynthesis(ko00942);;Biosynthesis of phenylpropanoids(ko01061);;Metabolic pathways(ko01100);;Biosynthesis of secondary metabolites(ko01110)	LMPK12010002	Polyketides [PK]	Flavonoids [PK12]	Anthocyanidins [PK1201]	HMDB0002708	13306-05-3	Organic compounds	Phenylpropanoids and polyketides	Flavonoids	Hydroxyflavonoids
pos_3129	8-Acetyl-T2 tetrol	137.92	164.252	129.669	225.244	166.966	177.033	108.041	140.07	133.96	205.151	164.592	135.729	0.173673	0.352308	0.509284	unchanged	6.40972	C17H24O7	305.141	4.8848	--	--	--	--	--	--	HMDB0036160	--	Organic compounds	Lipids and lipid-like molecules	Prenol lipids	Sesquiterpenoids
pos_3132	Methuyl tanshinonate	897.398	876.224	822.841	1043.83	790.001	959.918	871.27	886.485	993.552	1059.79	996.274	869.18	-0.0746723	0.364735	0.486721	unchanged	5.29989	C20H18O5	339.124	4.8848	--	--	--	--	--	--	HMDB0036636	18887-19-9	Organic compounds	Lipids and lipid-like molecules	Prenol lipids	Diterpenoids
pos_3134	7-Oxoprostaglandin I2	1601.28	1737.37	1478.47	2564.01	1559.38	1697.65	1245.04	1447.75	1547.24	2204.6	1813.18	1585.62	0.112018	0.546454	0.333126	unchanged	-5.50855	C20H30O6	367.209	4.8848	--	--	--	--	--	--	HMDB0247284	--	Organic compounds	Lipids and lipid-like molecules	Fatty Acyls	Eicosanoids
pos_3135	Oxonorfloxacin	68.962	65.7176	58.1513	72.2746	77.9617	77.0672	63.4282	70.3033	76.2492	88.4274	77.5785	77.4748	-0.110129	0.252586	0.597883	unchanged	-3.08713	C16H16FN3O4	372.075	4.87765	--	--	--	--	--	--	HMDB0256001	--	Organic compounds	Organoheterocyclic compounds	Quinolines and derivatives	Quinoline carboxylic acids
pos_3136	Dimethyl 2-galloylgalactarate	86.4546	88.6574	102.421	13.5581	87.5552	70.1533	19.9275	46.7856	23.4031	10.9142	37.0992	4.66569	1.65212	0.00892724	1.28801	up	5.52414	C15H18O12	391.089	4.8848	--	--	--	--	--	--	HMDB0036935	--	Organic compounds	Organic oxygen compounds	Organooxygen compounds	Carbohydrates and carbohydrate conjugates
pos_3139	6-Methoxymusizin 8-O-[b-D-glucopyranosyl-(1->6)-b-D-glucopyranosyl-(1->3)-b-D-glucopyranosyl-(1->6)-b-D-glucopyranoside]	1035.94	762.962	842.836	657.591	789.757	882.427	646.81	712.852	630.466	650.278	650.172	578.948	0.361528	0.0150279	1.26212	up	22.2365	C38H54O24	877.317	4.8848	--	--	--	--	--	--	HMDB0034614	245724-10-1	Organic compounds	Organic oxygen compounds	Organooxygen compounds	Carbohydrates and carbohydrate conjugates
pos_314	2,5-diketo-D-gluconate	2476.97	2424.2	2316.3	2026.3	2443.53	2201.25	2182.4	1934.83	2317.96	2758.35	2363.85	2480.82	-0.0154632	0.856377	0.0955002	unchanged	-8.34283	C6H7O7-	214.007	0.632717	--	--	--	--	--	--	--	--	--	--	--	--
pos_3152	p-Methylolphenol	13.3813	16.0898	9.38759	24.625	9.58788	14.6127	12.3926	11.3237	17.2928	23.0135	15.8854	18.2692	-0.163069	0.556462	0.33004	unchanged	15.0003	C7H8O2	125.062	4.89907	C17467	--	--	--	--	--	HMDB0011724	623-05-2	Organic compounds	Benzenoids	Benzene and substituted derivatives	Benzyl alcohols
pos_3153	4-Amino-1-[(2R,5R)-3,4-dihydroxy-5-(hydroxymethyl)oxolan-2-yl]-5-methylpyrimidin-2-one	42.8854	40.7548	41.9906	77.3057	42.7273	60.4847	37.9139	44.3832	57.7763	57.6717	68.2125	51.8276	-0.0538209	0.801352	0.124947	unchanged	-11.9242	C10H15N3O5	240.095	4.89907	--	--	--	--	--	--	HMDB0257731	--	Organic compounds	Nucleosides, nucleotides, and analogues	Pyrimidine nucleosides	--
pos_3155	10-Acetoxyoleuropein	3688.87	2945.05	3496	2352.58	2746.38	3604.31	1698.61	1244.24	1555.14	1357.24	1246.05	1153.81	1.18992	0.000208155	1.58302	up	22.6211	C27H34O15	640.237	4.89907	--	--	--	--	--	--	HMDB0035216	--	Organic compounds	Hydrocarbon derivatives	Tropones	Tropolones
pos_3156	2-nonenoylglycine	187.269	202.152	160.039	306.201	193.067	210.599	171.784	181.642	193.892	267.921	211.811	194.855	0.0435209	0.807368	0.131381	unchanged	1.06654	C11H19NO3	196.133	4.9062	--	--	--	--	--	--	HMDB0094807	--	Organic compounds	Organic acids and derivatives	Carboxylic acids and derivatives	Amino acids, peptides, and analogues
pos_3157	O-Demethylmetoprolol	84.6436	102.114	66.3049	176.678	81.7846	95.8461	57.1487	72.4297	86.2877	125.687	99.7317	96.1492	0.176491	0.548245	0.331958	unchanged	0.804144	C14H23NO3	254.175	4.91335	--	--	--	--	--	--	HMDB0255850	--	Organic compounds	Benzenoids	Phenols	Tyrosols and derivatives
pos_3158	[7]-Paradol	451.779	493.731	402.654	800.856	478.223	539.538	413.184	456.24	479.036	677.735	529.788	504.216	0.0493913	0.802041	0.136428	unchanged	1.83916	C18H28O3	275.201	4.91335	--	--	--	--	--	--	HMDB0040806	53172-04-6	Organic compounds	Benzenoids	Phenols	Methoxyphenols
pos_3160	Hyaluronan biosynthesis, precursor 1	102.051	141.837	107.861	89.5036	139.027	134.152	147.875	148.357	130.708	113.141	141.868	122.684	-0.171536	0.197045	0.695668	unchanged	0.740416	C14H21NO11	397.146	4.9062	--	--	--	--	--	--	HMDB0060071	--	Organic compounds	Organic oxygen compounds	Organooxygen compounds	Carbohydrates and carbohydrate conjugates
pos_3161	Artonin T	6934.34	7961.8	7285.24	7847.69	7644.67	7586.75	7098.71	6713.35	6674.05	6498.23	6441.99	6405.86	0.184318	0.000981298	1.41731	up	1.49778	C26H26O7	415.155	4.9062	--	--	LMPK12111523	Polyketides [PK]	Flavonoids [PK12]	Flavones and Flavonols [PK1211]	HMDB0029905	161017-03-4	Organic compounds	Organic oxygen compounds	Organooxygen compounds	Carbohydrates and carbohydrate conjugates
pos_3162	Arnamiol	892.24	946.781	751.106	1055.59	905.573	1010.73	757.541	1072.53	922.657	1065.19	1146.26	808.351	-0.0535952	0.661853	0.220561	unchanged	3.93025	C24H31ClO6	473.172	4.9062	--	--	--	--	--	--	HMDB0035062	102092-23-9	Organic compounds	Lipids and lipid-like molecules	Prenol lipids	Sesquiterpenoids
pos_3163	(2R)-2-Acetamido-6-hydroxy-2-(sulfanylmethyl)hex-3-enoic acid	135.611	149.038	132.676	161.393	148.102	157.695	140.435	161.844	144.991	150.677	142.875	137.649	0.00989195	0.868064	0.0917734	unchanged	21.4411	C9H15NO4S	505.118	4.91335	--	--	--	--	--	--	HMDB0257715	--	Organic compounds	Organic acids and derivatives	Carboxylic acids and derivatives	Amino acids, peptides, and analogues
pos_3167	Streptomycin 6-phosphate	1587.93	1346.69	1513.89	1072.14	1196.17	1560.19	990.314	693.966	865.468	819.643	791.179	695.025	0.769461	0.000468816	1.51041	up	4.58481	C21H40N7O15P	626.221	4.9062	C01138	Streptomycin biosynthesis(ko00521);;Metabolic pathways(ko01100);;Biosynthesis of secondary metabolites(ko01110)	--	--	--	--	--	--	--	--	--	--
pos_3168	Protodeoxyviolaceinic acid	2519.38	1521.01	2120.86	808.803	1498.08	1711.43	2707.98	1611.95	2047.39	1603.25	1551.38	1696.54	-0.140202	0.578724	0.314714	unchanged	0.528245	C21H15N3O2	705.222	4.9062	C21131	Staurosporine biosynthesis(ko00404);;Metabolic pathways(ko01100);;Biosynthesis of secondary metabolites(ko01110)	--	--	--	--	--	--	--	--	--	--
pos_3170	10-Hydroxycarbazepine	521.943	514.03	505.609	574.816	544.074	553.393	508.118	520.945	536.349	533.887	481.51	497.364	0.0622344	0.135626	0.777828	unchanged	29.2626	C15H14N2O2	272.147	4.92048	C07493	Drug metabolism - cytochrome P450(ko00982);;Anticonvulsants(ko07033)	--	--	--	--	HMDB0060676	--	Organic compounds	Organoheterocyclic compounds	Benzazepines	Dibenzazepines
pos_3173	Azadirachtin	4438.37	4392.36	4343.2	5623.55	4190.34	4903.94	3802.82	4715.94	4163.79	5166.46	4949.7	4224.47	0.045642	0.645599	0.26748	unchanged	-1.22089	C35H44O16	703.259	4.92048	C08748	Biosynthesis of various alkaloids(ko00996);;Biosynthesis of terpenoids and steroids(ko01062)	--	--	--	--	HMDB0248760	--	Organic compounds	Lipids and lipid-like molecules	Prenol lipids	Diterpenoids
pos_3175	Galangin 3-[galactosyl-(1->4)-rhamnoside]	23.4454	9.64477	7.59977	23.9279	17.6485	21.0495	37.6669	42.3208	26.8186	22.3676	18.7939	34.3238	-0.819186	0.0205044	1.14092	down	7.32104	C27H30O14	543.154	4.93475	--	--	--	--	--	--	HMDB0037580	73030-72-5	Organic compounds	Phenylpropanoids and polyketides	Flavonoids	Flavonoid glycosides
pos_3178	(+)-Galeon	55.0593	15.929	12.5367	3.06773e-06	14.0633	12.1721	3.06773e-06	27.1651	0.0226508	6.542	35.4648	0.0454006	0.664681	0.516611	0.386398	unchanged	-18.5736	C20H22O4	291.132	4.9419	--	--	--	--	--	--	HMDB0031534	191999-64-1	Organic compounds	Phenylpropanoids and polyketides	Diarylheptanoids	Cyclic diarylheptanoids
pos_3180	Methoxymorpholinyldoxorubicin	1068.27	1144.47	1074.68	436.006	1113.82	994.728	370.068	337.659	385.834	318.103	320.62	289.985	1.52801	0.00196418	1.50828	up	7.71823	C32H37NO13	666.221	4.9419	--	--	--	--	--	--	HMDB0254553	--	Organic compounds	Phenylpropanoids and polyketides	Anthracyclines	--
pos_3181	Lactacystin	801.231	930.623	870.626	662.632	795.528	786.92	446.562	437.781	416.495	419.141	491.426	394.35	0.895558	5.51751e-05	1.62937	up	7.40265	C15H24N2O7S	394.167	4.94903	--	--	--	--	--	--	HMDB0253941	--	Organic compounds	Organic acids and derivatives	Carboxylic acids and derivatives	Amino acids, peptides, and analogues
pos_3186	Limonene-1,2-diol	27.0195	27.4574	21.2739	35.5831	44.1971	27.7628	19.4422	24.9642	28.6427	30.4945	22.9943	24.0536	0.283517	0.180655	0.72849	unchanged	-2.213	C10H18O2	212.164	4.9633	C07276	Limonene and pinene degradation(ko00903);;Biosynthesis of secondary metabolites(ko01110)	LMPR0102090016	Prenol Lipids [PR]	Isoprenoids [PR01]	C10 isoprenoids (monoterpenes) [PR0102]	--	--	--	--	--	--
pos_3189	N-Eicosapentaenoyl Serine	474.444	507.634	406.697	594.536	487.538	522.804	553.025	497.752	633.812	633.432	498.841	498.377	-0.147206	0.177843	0.728987	unchanged	7.91454	C23H35NO4	390.267	4.9633	--	--	--	--	--	--	HMDB0242079	--	Organic compounds	Organic acids and derivatives	Carboxylic acids and derivatives	Amino acids, peptides, and analogues
pos_3190	(2S)-2-[[(2R,3S,4R,5R)-5-(6-Aminopurin-9-yl)-3,4-dihydroxyoxolan-2-yl]methylamino]-4-methylsulfanylbutanoic acid	57.0861	110.015	81.9371	13.0467	40.5029	51.6342	385.306	624.251	392.023	285.806	447.701	328.611	-2.7981	0.000496458	1.55835	down	-11.9373	C15H22N6O5S	437.096	4.9633	--	--	--	--	--	--	HMDB0257770	--	Organic compounds	Lipids and lipid-like molecules	Steroids and steroid derivatives	Androstane steroids
pos_3191	Gamma-glutamyl-L-putrescine	916.196	1024.45	988.175	1358.85	1014.04	1096.3	989.436	964.308	1142.15	1248.73	977.251	1078.18	-0.0004581	0.996634	0.0143432	unchanged	-16.3464	C9H19N3O3	452.312	4.95617	--	--	--	--	--	--	HMDB0012230	--	Organic compounds	Organic acids and derivatives	Carboxylic acids and derivatives	Amino acids, peptides, and analogues
pos_3192	15-Acetoxyscirpene-3,4-diol 4-O-a-D-glucopyranoside	40.5187	15.4821	16.6636	81.8151	39.807	55.737	21.9288	49.0589	50.6805	66.6629	37.6322	37.6868	-0.0765601	0.853745	0.0944955	unchanged	-0.473146	C23H34O11	469.207	4.9633	--	--	--	--	--	--	HMDB0035590	99124-45-5	Organic compounds	Lipids and lipid-like molecules	Prenol lipids	Sesquiterpenoids
pos_3194	Benzyl formate	216.823	207.802	264.378	61.0766	149.768	191.546	277.275	193.321	193.253	151.964	232.678	198.379	-0.192141	0.459621	0.409064	unchanged	4.59029	C8H8O2	119.05	4.97045	--	--	--	--	--	--	HMDB0041485	104-57-4	Organic compounds	Benzenoids	Benzene and substituted derivatives	Benzyloxycarbonyls
pos_3195	(3R)-3,5-dihydroxy-3-methylpentanoylcarnitine	190.08	239.663	175.044	350.028	200.463	241.747	168.85	176.131	215.838	302.676	219.818	220.766	0.0993257	0.643289	0.25182	unchanged	-2.03313	C13H25NO6	309.201	4.97045	--	--	--	--	--	--	HMDB0241031	--	Organic compounds	Lipids and lipid-like molecules	Fatty Acyls	Fatty acid esters
pos_3196	Ser Arg Gly Met	72.1841	75.9558	75.9462	84.0066	82.2422	86.2983	72.4934	84.0531	74.3402	84.8657	81.0214	75.7445	0.0125096	0.830163	0.132124	unchanged	-2.727	C16H31N7O6S	450.212	4.97045	--	--	--	--	--	--	--	--	--	--	--	--
pos_3199	cis-4,5-Dihydroxy-4,5-dihydropyrene	276.511	315.836	297.496	269.64	359.186	331.685	346.628	332.371	327.402	306.396	354.596	296.901	-0.0862092	0.284811	0.58024	unchanged	3.87636	C16H12O2	237.092	4.97758	C18249	Polycyclic aromatic hydrocarbon degradation(ko00624);;Microbial metabolism in diverse environments(ko01120)	--	--	--	--	--	--	--	--	--	--
pos_3201	Isoproterenol	274.085	309.315	268.425	411.892	316.387	322.571	323.374	452.103	338.494	388.821	476.768	326.489	-0.277394	0.0814549	0.889063	unchanged	2.1056	C11H17NO3	194.118	4.99187	C07056	Adrenergic signaling in cardiomyocytes(ko04261)	--	--	--	--	HMDB0015197	7683-59-2	Organic compounds	Benzenoids	Phenols	Benzenediols
pos_3203	Maltotriose	69.2075	59.7113	58.4942	52.6176	58.0531	61.3951	57.4882	61.6717	61.1381	61.1425	54.9969	54.0506	0.0365417	0.58099	0.320306	unchanged	7.86429	C18H32O16	543.136	4.999	C01835	ABC transporters(ko02010);;Carbohydrate digestion and absorption(ko04973)	--	--	--	--	HMDB0001262	1109-28-0	Organic compounds	Organic oxygen compounds	Organooxygen compounds	Carbohydrates and carbohydrate conjugates
pos_3204	Mauritine A	398.84	273.446	819.53	177.814	641.59	471.145	270.593	419.947	240.956	200.232	230.737	236.989	0.798734	0.100378	0.903562	unchanged	5.63591	C32H41N5O5	614.277	4.999	--	--	--	--	--	--	HMDB0029338	38478-72-7	Organic compounds	Organic acids and derivatives	Carboxylic acids and derivatives	Amino acids, peptides, and analogues
pos_3205	N'-Hydroxyneosaxitoxin	405.203	391.907	479.921	232.521	402.213	393.236	499.308	488.231	406.873	429.186	402.276	417.607	-0.197671	0.172642	0.740969	unchanged	1.94466	C10H17N7O6	685.239	4.999	--	--	--	--	--	--	HMDB0033665	153856-78-1	Organic compounds	Phenylpropanoids and polyketides	Saxitoxins, gonyautoxins, and derivatives	--
pos_3207	Integerrimine	147.003	155.117	129.365	183.335	142.452	155.297	129.351	130.401	126.138	153.772	131.688	122.632	0.200826	0.0503237	0.997249	unchanged	-4.51591	C18H25NO5	318.168	5.00613	C10328	--	--	--	--	--	HMDB0242680	--	Organic compounds	Phenylpropanoids and polyketides	Macrolides and analogues	--
pos_3209	Ixabepilone	219.932	261.823	189.233	347.508	244.402	293.979	201.481	254.879	246.083	304.221	302.948	230.527	0.0155937	0.923439	0.0627064	unchanged	-1.91359	C27H42N2O5S	471.267	5.01327	--	--	--	--	--	--	HMDB0015593	219989-84-1	Organic compounds	Phenylpropanoids and polyketides	Macrolides and analogues	Epothilones and analogues
pos_3211	Butirosin A	1155.34	1025.58	1086.32	739.874	1065.18	1135.43	761.884	860.348	754.443	711.154	826.28	733.452	0.417589	0.00684513	1.35173	up	-3.77714	C21H41N5O12	594.236	5.01327	C17585	Neomycin, kanamycin and gentamicin biosynthesis(ko00524);;Biosynthesis of secondary metabolites(ko01110)	--	--	--	--	--	--	--	--	--	--
pos_3214	PC(2:0/LTE4)	3317.06	2040.86	2404.19	1003.14	2354.76	2243.8	1210.15	1521.24	1079.88	993.47	1331.08	1125.8	0.879973	0.0191721	1.24347	up	-8.90329	C33H57N2O11PS	703.332	5.00613	--	--	--	--	--	--	HMDB0288836	--	--	--	--	--
pos_3218	12(13)Ep-9-KODE	371.748	410.514	320.416	682.489	381.212	441.326	389.385	392.82	444.942	599.493	440.234	455.111	-0.0618776	0.762308	0.176882	unchanged	1.09202	C18H30O4	275.201	5.0204	--	--	--	--	--	--	HMDB0013623	--	Organic compounds	Lipids and lipid-like molecules	Fatty Acyls	Fatty acids and conjugates
pos_3219	Oleandolide	1789.77	1923.32	1684.35	2321.3	1746.36	1989.98	1708.75	1947.53	1851.13	2222.71	2125.19	1782.22	-0.0227975	0.812753	0.125441	unchanged	-6.72912	C20H34O7	351.214	5.0204	C11990	Biosynthesis of 12-, 14- and 16-membered macrolides(ko00522);;Metabolic pathways(ko01100);;Biosynthesis of secondary metabolites(ko01110)	LMPK04000031	Polyketides [PK]	Macrolides and lactone polyketides [PK04]	--	--	--	--	--	--	--
pos_3220	BUPROFEZIN	446.014	312.845	391.034	205.244	498.877	389.22	264.305	335.469	271.242	239.406	314.747	253.316	0.418421	0.0788342	0.967118	unchanged	-4.64834	C16H23N3OS	649.273	5.0204	C10912	--	--	--	--	--	HMDB0249444	--	Organic compounds	Organoheterocyclic compounds	Thiadiazinanes	--
pos_3221	Cotinine glucuronide	225.126	237.765	243.277	119.109	216.146	206.34	298.354	247.2	205.171	180.114	198.721	201.986	-0.0937606	0.599042	0.304648	unchanged	12.0073	C16H20N2O7	727.252	5.0204	--	--	--	--	--	--	HMDB0001013	139427-57-9	Organic compounds	Nucleosides, nucleotides, and analogues	Pyrimidine nucleotides	Pyrimidine ribonucleotides
pos_3223	N-(1-Deoxy-1-fructosyl)proline	784.449	848.745	834.28	821.642	803.24	785.075	1053.23	937.774	904.699	887.8	959.064	932.741	-0.218577	0.00143697	1.47496	down	1.5566	C11H19NO7	295.15	5.03468	--	--	--	--	--	--	HMDB0038493	29118-61-4	Organic compounds	Organic acids and derivatives	Carboxylic acids and derivatives	Amino acids, peptides, and analogues
pos_3224	RHODOMYRTOXIN	156.952	163.248	149.129	147.515	155.117	164.344	143.125	234.185	137.599	167.613	242.295	152.958	-0.203006	0.272677	0.593978	unchanged	-5.42381	C24H28O7	429.188	5.03468	--	--	--	--	--	--	--	--	--	--	--	--
pos_3225	Gly Asp Glu His	28.3029	28.1113	17.5228	32.3771	27.5133	34.7803	13.5053	84.5398	17.6936	21.9084	98.8883	24.8233	-0.632361	0.365419	0.484633	unchanged	-10.3157	C17H24N6O9	457.163	5.03468	--	--	--	--	--	--	--	--	--	--	--	--
pos_3227	1-O-Octadecyl-sn-glyceryl-3-phosphorylcholine	0.0062361	0.0110941	0.00636616	2.19151	3.06773e-06	0.615156	779.144	641.199	775.786	983.931	605.509	767.733	-10.6517	3.41244e-05	1.67802	down	-2.15712	C26H56NO6P	492.38	5.04825	--	--	--	--	--	--	HMDB0011149	74430-89-0	Organic compounds	Lipids and lipid-like molecules	Glycerophospholipids	Glycerophosphocholines
pos_3230	Tetrahydrodipicolinate	422.693	1131.07	466.059	241.632	544.44	502.247	187.121	180.95	169.924	147.109	188.462	179.61	1.65127	0.0286647	1.18302	up	-45.597	C7H9NO4	154.042	5.06253	--	--	--	--	--	--	HMDB0012289	4226-22-6	Organic compounds	Organic acids and derivatives	Carboxylic acids and derivatives	Amino acids, peptides, and analogues
pos_3231	2,3-dihydro-2,3-dihydroxybenzoate	113.886	297.504	120.638	63.6232	146.878	132.243	35.0134	36.2249	37.5616	34.7789	49.5839	40.2128	1.90626	0.0215077	1.23251	up	-6.68131	C7H7O4-	156.041	5.06253	--	--	--	--	--	--	--	--	--	--	--	--
pos_3232	Dihydrojasmonic acid	33.1345	35.2733	28.1981	78.0081	35.6716	42.8414	38.8615	38.1173	46.2593	63.0895	45.1577	44.4956	-0.124706	0.659061	0.255044	unchanged	3.19034	C12H20O3	177.128	5.0554	--	--	--	--	--	--	HMDB0033601	98674-52-3	Organic compounds	Lipids and lipid-like molecules	Fatty Acyls	Lineolic acids and derivatives
pos_3233	Casimiroin	82.1172	65.8974	88.628	39.8024	63.6626	66.7123	69.7219	80.2072	65.4219	54.809	62.6448	65.9368	0.0289356	0.866584	0.105879	unchanged	-1.52563	C12H11NO4	234.076	5.0554	C10654	--	--	--	--	--	HMDB0033349	477-89-4	Organic compounds	Organoheterocyclic compounds	Quinolines and derivatives	Quinolones and derivatives
pos_3234	Benzarone	1702.5	1958.26	2080.44	1453.98	2157.28	1961.06	2519.98	1578.2	2032.81	1296.34	1744.96	1811.73	0.0426443	0.791563	0.127994	unchanged	0.783302	C17H14O3	267.102	5.0554	C14474	--	--	--	--	--	HMDB0248975	--	Organic compounds	Organic oxygen compounds	Organooxygen compounds	Carbonyl compounds
pos_3235	5-Taurinomethyl-2-thiouridine	26.6208	24.9714	23.4085	12.8528	25.0673	22.6024	27.5689	20.3387	19.2204	14.1478	20.6195	16.7988	0.19129	0.331258	0.521574	unchanged	3.92895	C12H19N3O8S2	380.06	5.0554	--	--	--	--	--	--	HMDB0011610	497258-54-5	Organic compounds	Nucleosides, nucleotides, and analogues	Pyrimidine nucleosides	--
pos_3240	N3-methylcytosine	29.7766	40.9139	34.6866	42.8422	32.2936	36.9235	30.5745	31.8745	34.7211	37.7023	36.4438	34.5424	0.0789388	0.431224	0.431345	unchanged	15.7689	C5H8N3O+	91.0549	5.0554	--	--	--	--	--	--	HMDB0011601	4776-08-03	Organic compounds	Organoheterocyclic compounds	Diazines	Pyrimidines and pyrimidine derivatives
pos_3242	1,3,5-Bisabolatrien-10-one	306.683	322.233	359.172	475.195	258.664	353.918	464.361	116.559	416.419	256.182	187.531	298.051	0.25537	0.39158	0.443523	unchanged	0.0204872	C15H22O	219.174	5.06967	--	--	--	--	--	--	HMDB0036109	76760-40-2	Organic compounds	Lipids and lipid-like molecules	Prenol lipids	Sesquiterpenoids
pos_3244	Melibiitol	95.0447	96.3541	103.667	86.1841	93.4333	105.125	130.798	100.158	115.601	111.278	118.281	119.433	-0.262575	0.0039931	1.33379	down	-14.0653	C12H24O11	327.124	5.06967	C05399	Galactose metabolism(ko00052)	--	--	--	--	HMDB0006791	--	Organic compounds	Lipids and lipid-like molecules	Fatty Acyls	Fatty acyl glycosides
pos_3245	4-Hydroxyphenytoin glucuronide	196.539	195.634	235.478	85.0904	202.695	181.594	252.06	200.201	241.2	176.363	181.954	204.882	-0.195991	0.306368	0.564333	unchanged	-4.29831	C21H20N2O9	467.104	5.06967	--	--	--	--	--	--	HMDB0060769	--	Organic compounds	Organoheterocyclic compounds	Azolidines	Imidazolidines
pos_3246	1-(3,4-Methylenedioxyphenyl)-2-aminopentane	180.4	201.731	168.824	235.88	178.195	213.531	176.055	162.621	191.969	222.255	209.489	187.896	0.0350339	0.737095	0.187001	unchanged	6.64721	C12H17NO2	230.117	5.08395	--	--	--	--	--	--	HMDB0243792	--	Organic compounds	Organoheterocyclic compounds	Benzodioxoles	--
pos_3247	Inosine,2',3'-dideoxy-	19.6348	23.6972	23.4262	16.0271	26.9612	25.3459	21.2099	15.4557	29.548	20.4963	17.3762	12.694	0.210152	0.320676	0.538361	unchanged	-25.3212	C10H12N4O3	236.084	5.08395	--	--	--	--	--	--	HMDB0253491	--	Organic compounds	Nucleosides, nucleotides, and analogues	Purine nucleosides	Purine 2',3'-dideoxyribonucleosides
pos_3248	Rilmakalim	73.5141	84.2574	85.0073	29.8942	68.6346	71.3937	67.1182	143.783	55.2489	40.4195	88.6924	48.5485	-0.104846	0.776312	0.144111	unchanged	-4.12822	C21H23NO5S	366.114	5.0768	--	--	--	--	--	--	HMDB0257230	--	Organic compounds	Organoheterocyclic compounds	Benzopyrans	1-benzopyrans
pos_3250	Epigallocatechin 3-O-cinnamate	573.131	564.59	591.136	155.874	617.106	457.125	943.775	733.536	817.424	592.567	614.297	772.331	-0.596452	0.0188774	1.15378	down	5.00621	C24H20O8	437.125	5.08395	--	--	LMPK12020116	Polyketides [PK]	Flavonoids [PK12]	Flavans, Flavanols and Leucoanthocyanidins [PK1202]	HMDB0038831	108907-46-6	Organic compounds	Phenylpropanoids and polyketides	Flavonoids	Flavans
pos_3252	5'-Deoxy-5-fluorocytidine	412.294	319.31	352.051	200.187	328.841	309.973	520.99	610.777	518.542	458.596	476.068	516.945	-0.690059	0.000324345	1.48293	down	-3.171	C9H12FN3O4	513.15	5.0768	C16635	Drug metabolism - other enzymes(ko00983)	--	--	--	--	HMDB0060405	--	Organic compounds	Nucleosides, nucleotides, and analogues	5'-deoxyribonucleosides	--
pos_3253	beta-L-fucose 1-phosphate	16.3154	10.0629	16.3612	7.84491	13.529	14.2769	11.9255	13.4117	11.7263	8.2356	17.5973	15.494	-4.64143e-07	0.999998	0.030749	unchanged	-2.99718	C6H11O8P-2	523	5.08395	C02985	Fructose and mannose metabolism(ko00051);;Amino sugar and nucleotide sugar metabolism(ko00520);;Metabolic pathways(ko01100);;Biosynthesis of nucleotide sugars(ko01250)	--	--	--	--	HMDB0304542	--	Organic compounds	Organic oxygen compounds	Organooxygen compounds	Carbohydrates and carbohydrate conjugates
pos_3256	Tetramethylquercetin 3-rutinoside	914.927	1098.27	925.494	413.936	1235.01	811.673	636.397	480.019	603.555	465.475	452.242	457.327	0.802828	0.0191251	1.2188	up	10.0876	C31H38O16	666.222	5.0768	--	--	--	--	--	--	HMDB0039337	58528-03-3	Organic compounds	Phenylpropanoids and polyketides	Flavonoids	Flavonoid glycosides
pos_3258	Deamino-homoarginine vasopressin	264.307	207.639	198.108	118.828	198.607	227.96	128.345	170.39	149.697	150.448	138.479	153.068	0.448919	0.038861	1.12102	up	-8.78016	C47H66N14O12S2	1105.42	5.09108	--	--	--	--	--	--	HMDB0250909	--	Organic compounds	Organic acids and derivatives	Carboxylic acids and derivatives	Amino acids, peptides, and analogues
pos_3262	1,8-Dihydroxy-3-methylnaphthalene	656.937	797.138	754.645	868.836	784.469	773.532	713.254	587.756	673.246	600.395	586.068	649.178	0.282991	0.00337718	1.31122	up	1.38242	C11H10O2	175.076	5.09108	C12344	--	--	--	--	--	--	--	--	--	--	--
pos_3265	Adenosine 5'-phosphorothioate	95.319	114.407	96.6487	69.6603	126.049	103.073	101.716	123.883	112.581	91.2972	126.091	93.7206	-0.101552	0.477546	0.373811	unchanged	2.90352	C10H14N5O6PS	381.075	5.09108	--	--	--	--	--	--	HMDB0248006	--	Organic compounds	Nucleosides, nucleotides, and analogues	Purine nucleosides	--
pos_3267	Dihydrocapsiate	70.9474	79.6405	61.263	133.402	74.7889	102.814	79.0012	77.9203	91.2322	116.794	89.0203	87.2533	-0.0498055	0.809693	0.139843	unchanged	3.02525	C18H28O4	273.186	5.09822	--	--	--	--	--	--	HMDB0034781	--	Organic compounds	Benzenoids	Phenols	Methoxyphenols
pos_3268	2,3-Dinor-11b-PGF2a	916.512	1003.84	861.625	1404.99	946.161	1082.24	984.505	926.525	1093.3	1317.29	1092.7	1122.19	-0.0726797	0.594985	0.301171	unchanged	-6.52575	C18H30O5	309.204	5.09822	--	--	--	--	--	--	HMDB0002277	--	Organic compounds	Lipids and lipid-like molecules	Fatty Acyls	Eicosanoids
pos_3269	(3R,4S)-2-[6-(Cyclohexylamino)purin-9-yl]-5-(hydroxymethyl)oxolane-3,4-diol	923.166	1087.7	939.438	1541.98	877.201	994.535	817.852	798.507	946.966	1223.6	1064.88	942.893	0.135203	0.449992	0.410778	unchanged	2.1156	C16H23N5O4	367.21	5.09822	--	--	--	--	--	--	HMDB0243620	--	Organic compounds	Nucleosides, nucleotides, and analogues	Purine nucleosides	--
pos_327	Lactosamine	6.6081	7.69055	9.49298	3.06773e-06	1.65719	4.2236	17.4496	705.916	22.363	20.169	401.143	31.7842	-5.33636	0.161293	0.771988	unchanged	-1.12789	C12H23NO10	364.121	0.632717	--	--	--	--	--	--	HMDB0006591	13000-25-4	Organic compounds	Lipids and lipid-like molecules	Fatty Acyls	Fatty acyl glycosides
pos_3273	2-n-heptyl-4-hydroxyquinoline-N-oxide	332.287	390.928	303.229	485.336	340.149	355.659	346.756	305.52	397.218	472.263	397.323	407.706	-0.075868	0.583536	0.310735	unchanged	-6.91612	C16H21NO2	541.3	5.10535	--	--	--	--	--	--	--	--	--	--	--	--
pos_3277	N(6)-Monobutyryladenosine	316.501	307.582	369.829	202.527	279.593	318.686	282.795	223.814	244.444	187.862	208.225	210.724	0.402418	0.0245447	1.12272	up	-1.14089	C14H19N5O5	713.24	5.1125	--	--	--	--	--	--	HMDB0255286	--	Organic compounds	Nucleosides, nucleotides, and analogues	Purine nucleosides	--
pos_3279	Pro Met Thr Thr	2549.45	2798.95	2941.29	1640.42	2788.32	2514.86	3057.57	2532.67	2577.27	2018.55	2334.9	2451.39	0.0249266	0.858163	0.0896361	unchanged	-21.9964	C18H32N4O7S	449.197	5.11963	--	--	--	--	--	--	--	--	--	--	--	--
pos_3284	Lysylasparagine	30.2518	35.6261	34.9267	81.4578	42.9447	57.3495	33.7163	35.4672	26.986	58.7302	51.4071	35.4809	0.224799	0.485066	0.384145	unchanged	9.76123	C10H20N4O4	538.336	5.11963	--	--	--	--	--	--	HMDB0028946	19908-06-6	Organic compounds	Organic acids and derivatives	Carboxylic acids and derivatives	Amino acids, peptides, and analogues
pos_3288	Cinmethylin	194.062	198.531	183.963	353.901	207.629	241.432	209.618	187.847	237.016	277.47	221.628	232.24	0.0143985	0.939038	0.0339851	unchanged	2.16271	C18H26O2	275.201	5.12677	C10903	--	--	--	--	--	--	--	--	--	--	--
pos_3289	Longistylin C	1274.18	977.325	1058.68	1038.45	1511.52	1215.43	137.522	154.292	193.432	308.346	196.271	200.331	2.57165	2.74642e-05	1.65969	up	-9.2118	C20H22O	557.347	5.12677	--	--	--	--	--	--	HMDB0038544	64125-60-6	Organic compounds	Phenylpropanoids and polyketides	Stilbenes	--
pos_3293	Phenethyl rutinoside	6185.94	6921.79	7102.67	4796.41	6818.57	6450.87	6971.77	6122.92	6254.51	5029.54	5776.12	5906.21	0.0860078	0.413598	0.439518	unchanged	14.6558	C20H30O10	431.186	5.12677	--	--	--	--	--	--	HMDB0032622	88510-08-1	Organic compounds	Organic oxygen compounds	Organooxygen compounds	Carbohydrates and carbohydrate conjugates
pos_3294	Jadomycin B	333.333	338.478	335.739	299.602	364.396	414.66	440.459	492.173	448.595	477.14	512.657	438.428	-0.429406	0.000167689	1.5034	down	10.1362	C30H31NO9	572.195	5.1339	C12395	Biosynthesis of type II polyketide products(ko01057);;Biosynthesis of secondary metabolites(ko01110)	--	--	--	--	--	--	--	--	--	--
pos_3295	Leucopelargonidin 3-O-alpha-L-rhamno-beta-D-glucopyranoside	2532.1	2156.89	2686.61	1671.04	1855.29	2632.22	1413.31	757.044	1165.68	840.114	834.036	792.632	1.22178	0.000202265	1.53191	up	26.6162	C27H34O15	640.24	5.12677	--	--	--	--	--	--	HMDB0302619	--	Organic compounds	Phenylpropanoids and polyketides	Flavonoids	Flavonoid glycosides
pos_3296	(1S,3R,4R,5R)-1-[[(1R,2S)-2-(4-Chlorophenyl)cyclopropyl]methoxy]-3,4-dihydroxy-5-[(Z)-3-imidazo[4,5-b]pyridin-1-yl-3-phenylprop-2-enoyl]oxycyclohexane-1-carboxylic acid	2664.72	2368.15	2818.63	1290.75	2361.24	2410.97	3423.68	2878.29	2916.63	2390.38	2738.53	2755.5	-0.297665	0.0722139	0.936596	unchanged	6.0583	C32H30ClN3O7	645.215	5.1339	--	--	--	--	--	--	HMDB0260100	--	Organic compounds	Organic oxygen compounds	Organooxygen compounds	Alcohols and polyols
pos_3297	Phenmetrazine	164.681	185.751	174.51	228.056	163.957	194.791	180.602	158.143	203.195	224.091	161.123	185.512	-0.0011934	0.991621	0.0229073	unchanged	-3.12421	C11H15NO	195.149	5.14105	C07432	--	--	--	--	--	HMDB0014968	134-49-6	Organic compounds	Organoheterocyclic compounds	Oxazinanes	Morpholines
pos_3298	6-Ketomyristic acid	105.329	104.482	94.85	155.26	107.2	116.327	97.4212	101.59	106.873	132.327	112.126	109.389	0.0509625	0.704324	0.208822	unchanged	-3.32978	C14H26O3	265.177	5.14105	--	--	--	--	--	--	HMDB0030982	1619-89-2	Organic compounds	Lipids and lipid-like molecules	Fatty Acyls	Fatty acids and conjugates
pos_3299	Isocolumbin	105.514	107.077	90.8019	46.3302	141.944	95.8741	125.47	100.623	105.873	90.2702	93.5766	69.5265	0.0054189	0.980713	0.00717173	unchanged	-11.7402	C20H22O6	381.127	5.14105	C17508	--	--	--	--	--	HMDB0036837	471-54-5	Organic compounds	Organoheterocyclic compounds	Naphthopyrans	--
pos_33	(S)-Piperidine-2-carboxamide	173.621	195.807	143.503	390.094	161.727	221.63	259.681	2524.75	288.264	431.86	2585.05	521.086	-2.36148	0.11251	0.867025	unchanged	3.33189	C6H12N2O	279.155	0.554217	C19809	--	--	--	--	--	--	--	--	--	--	--
pos_3301	Glu Asp Ala Glu	5150.04	5392.78	5634.12	2999.95	5193.94	4848.43	4347.45	3440.51	3618.73	2752.91	3338.28	3410.35	0.482849	0.0146603	1.20478	up	18.0496	C17H26N4O11	445.165	5.14818	--	--	--	--	--	--	--	--	--	--	--	--
pos_3302	Dextran	233	240.212	241.066	159.222	219.292	257.49	247.968	270.558	271.377	185.344	273.021	261.587	-0.161149	0.207465	0.652681	unchanged	-0.593373	C18H32O16	487.165	5.14818	C00372	Starch and sucrose metabolism(ko00500);;Metabolic pathways(ko01100)	--	--	--	--	HMDB0247628	--	Organic compounds	Lipids and lipid-like molecules	Fatty Acyls	Fatty acyl glycosides
pos_3304	Oleuropein	473.003	436.229	463.56	321.494	384.833	480.167	481.576	463.021	427.383	379.553	464.622	406.538	-0.0353069	0.733359	0.178579	unchanged	-8.95265	C25H32O13	582.213	5.14818	C09794	--	--	--	--	--	HMDB0035872	32619-42-4	Organic compounds	Lipids and lipid-like molecules	Prenol lipids	Sesquiterpenoids
pos_3307	Norrubrofusarin	37.7809	29.9394	31.2863	14.7315	32.4829	47.1658	44.8185	34.6337	32.7668	21.2165	32.4695	24.1692	0.0249264	0.922469	0.0580553	unchanged	-8.63528	C14H10O5	259.058	5.15532	C17671	--	--	--	--	--	HMDB0033911	3566-98-1	Organic compounds	Organoheterocyclic compounds	Naphthopyrans	Naphthopyranones
pos_3309	1-Galactopyranosyl-5-fluorouracil	264.758	227.277	293.099	94.9284	208.86	229.651	351.888	229.097	276.245	235.002	239.86	249.594	-0.262487	0.225644	0.661655	unchanged	0.434982	C10H13FN2O7	315.06	5.16245	--	--	--	--	--	--	HMDB0258079	--	Organic compounds	Organic oxygen compounds	Organooxygen compounds	Carbohydrates and carbohydrate conjugates
pos_3311	tryptophan glutamate	34.8107	24.5989	49.7778	6.53574	8.79047	30.0216	112.134	43.5588	38.5083	48.409	98.1257	66.7648	-1.39887	0.0188484	1.18135	down	-4.08707	C16H19N3O6	349.125	5.16245	--	--	--	--	--	--	HMDB0259308	--	Organic compounds	Organic acids and derivatives	Carboxylic acids and derivatives	Amino acids, peptides, and analogues
pos_3312	Maysin	1621.63	962.92	1298.15	412.084	831.841	1024.97	1687.16	1060.82	1008.48	921.28	1044.73	1088.68	-0.146937	0.600733	0.295252	unchanged	4.07773	C27H28O14	541.136	5.15532	--	--	LMPK12110512	Polyketides [PK]	Flavonoids [PK12]	Flavones and Flavonols [PK1211]	HMDB0037419	70255-49-1	Organic compounds	Phenylpropanoids and polyketides	Flavonoids	Flavonoid glycosides
pos_3319	Ikarisoside A	111.927	128.924	107.771	111.139	96.1553	141.301	94.1192	131.716	109.425	121.19	159.261	122.191	-0.0818186	0.557426	0.291891	unchanged	-5.97552	C26H28O10	501.173	5.1696	--	--	LMPK12111710	Polyketides [PK]	Flavonoids [PK12]	Flavones and Flavonols [PK1211]	--	--	--	--	--	--
pos_3322	1-Guanidino-1-deoxy-scyllo-inositol	16.9009	18.7037	19.1827	15.068	16.1905	19.5719	16.4718	69.5034	19.2351	20.5579	74.7333	18.5425	-1.05237	0.155246	0.776399	unchanged	24.794	C7H15N3O5	186.093	5.18387	C04280	Streptomycin biosynthesis(ko00521);;Biosynthesis of secondary metabolites(ko01110)	--	--	--	--	--	--	--	--	--	--
pos_3323	1-Hydroxy-4-methylanthraquinone	2446.58	2974.98	2925.35	1529.15	2810.79	2486.9	3163.68	2446.73	2741.86	1939.88	2330.51	2538.24	0.00122086	0.993978	0.00782999	unchanged	2.15302	C15H10O3	239.071	5.18387	--	--	--	--	--	--	--	--	--	--	--	--
pos_3326	Neodunol	4261.22	5093.39	5048.33	2658	4807.51	4327.42	5481.65	4371.62	4736.32	3435.43	4145.49	4451.88	-0.0233008	0.880929	0.0941676	unchanged	2.3192	C17H12O4	281.081	5.18387	--	--	LMPK12070007	Polyketides [PK]	Flavonoids [PK12]	Pterocarpans [PK1207]	HMDB0033743	53766-53-3	Organic compounds	Phenylpropanoids and polyketides	Isoflavonoids	Furanoisoflavonoids
pos_3327	5-Aminoimidazole ribonucleotide	64.7269	88.6517	85.1189	45.8598	67.8528	75.6023	129.039	5270.73	129.325	88.6821	4652.22	139.518	-4.60478	0.164994	0.762044	unchanged	28.7457	C8H14N3O7P	296.073	5.18387	--	--	--	--	--	--	HMDB0001235	25635-88-5	Organic compounds	Organic oxygen compounds	Organooxygen compounds	Carbohydrates and carbohydrate conjugates
pos_3329	Nitrazepam	0.695826	3.06773e-06	6.68117	3.06773e-06	0.126535	0.09875	5.32263	851.166	2.38643	3.06773e-06	725.584	3.06773e-06	-7.70334	0.175493	0.743793	unchanged	21.1913	C15H11N3O3	320.049	5.18387	C07487	--	--	--	--	--	HMDB0015534	146-22-5	Organic compounds	Organoheterocyclic compounds	Benzodiazepines	1,4-benzodiazepines
pos_3332	Moracin O	13785.3	9723.62	13595.6	8257.39	9290.05	11115.1	16737.2	10513.8	13239.4	12128.3	11633.3	12104.4	-0.215383	0.200682	0.694109	unchanged	-3.38585	C19H18O5	675.218	5.18387	--	--	--	--	--	--	HMDB0040313	123702-97-6	Organic compounds	Phenylpropanoids and polyketides	2-arylbenzofuran flavonoids	--
pos_3333	10-Acetoxydecarbamoylmitomycin C	618.561	403.849	644.948	222.96	412.326	451.722	877.843	404.798	575.097	485.026	444.97	536.01	-0.271089	0.337131	0.538027	unchanged	-9.54811	C16H19N3O5	705.222	5.17673	--	--	--	--	--	--	HMDB0248002	--	Organic compounds	Organoheterocyclic compounds	Indoles and derivatives	Indolequinones
pos_3336	delta Sleep-inducing peptide phosphate	1775.89	1746.67	1847.93	1472.59	1656.5	2001.03	1525.54	1755.27	1608.01	1603.06	1683.31	1509.68	0.116669	0.138884	0.819898	unchanged	0.201006	C35H49N10O18P	929.304	5.17673	--	--	--	--	--	--	HMDB0251627	--	Organic compounds	Organic acids and derivatives	Carboxylic acids and derivatives	Amino acids, peptides, and analogues
pos_3337	Calomelanol H	2020.68	1888.34	2336.86	1399.87	1683.25	1946.14	2533.98	1890.73	1980.99	1889.48	1932.54	1905.55	-0.105821	0.40889	0.465357	unchanged	-16.5534	C24H18O6	403.111	5.19102	--	--	LMPK12140305	Polyketides [PK]	Flavonoids [PK12]	Flavanones [PK1214]	--	--	--	--	--	--
pos_3338	LysoPA(24:0/0:0)	45.5571	47.5176	59.6337	89.4482	65.1043	81.513	51.2968	44.5005	88.8795	113.557	84.216	95.2212	-0.297087	0.286937	0.570985	unchanged	8.47862	C27H55O7P	561.336	5.19102	--	--	--	--	--	--	HMDB0114756	--	Organic compounds	Lipids and lipid-like molecules	Glycerophospholipids	Glycerophosphates
pos_3345	Moracin P	70.7856	58.2094	78.9437	6.82567	59.7809	56.1436	97.1277	99.4938	69.2242	52.2058	94.2012	61.8399	-0.519694	0.102661	0.842737	unchanged	-22.056	C19H18O5	327.116	5.19815	--	--	--	--	--	--	HMDB0040315	102841-46-3	Organic compounds	Phenylpropanoids and polyketides	2-arylbenzofuran flavonoids	--
pos_3347	12-OPDA	230.517	277.666	231.295	452.888	274.188	311.778	246.44	243.875	306.487	351.584	251.67	300.816	0.0642493	0.744002	0.172383	unchanged	2.78447	C18H28O3	275.201	5.21242	C01226	alpha-Linolenic acid metabolism(ko00592);;Metabolic pathways(ko01100);;Biosynthesis of secondary metabolites(ko01110)	--	--	--	--	HMDB0301804	85551-10-6	Organic compounds	Lipids and lipid-like molecules	Fatty Acyls	Eicosanoids
pos_3354	4-[2-(3,4-Dihydro-6,7-dimethoxy-4-methyl-3-oxo-2-quinoxalinyl)ethyl]-3H-1,2,4-triazole-3,5(4H)-dione	474.276	6.00148	32.2919	2.68773	77.537	5.72848	74.9739	18899.6	3.06773e-06	3.06773e-06	13791.2	3.06773e-06	-5.77464	0.186658	0.725642	unchanged	-13.5741	C15H15N5O5	368.092	5.21957	--	--	--	--	--	--	HMDB0251538	--	Organic compounds	Organoheterocyclic compounds	Diazanaphthalenes	Benzodiazines
pos_3359	(7E)-2-acetyl-2,3,4,5-tetrahydrooxonine-6,9-dione	124.694	164.95	144.786	153.122	167.274	164.586	99.2328	101.707	111.964	114.538	117.317	105.159	0.500454	0.000506291	1.52509	up	6.86721	C10H12O4	197.082	5.2267	--	--	--	--	--	--	--	--	--	--	--	--
pos_3363	Mirificoumestan hydrate	410.401	356.274	451.498	307.936	296.041	380.949	466.236	336.621	434.837	336.229	368.439	382.518	-0.0776225	0.547792	0.3393	unchanged	7.4614	C21H20O7	385.131	5.23383	--	--	LMPK12090023	Polyketides [PK]	Flavonoids [PK12]	Coumestan flavonoids [PK1209]	--	--	--	--	--	--
pos_3365	Calenduloside E	4922.91	4287.19	5031.61	3971.16	6755.76	5143.5	820.174	701.979	807.222	863.31	681.739	802.657	2.68666	0.000115178	1.64787	up	2.8856	C36H56O9	615.391	5.2267	--	--	--	--	--	--	HMDB0040851	26020-14-4	Organic compounds	Lipids and lipid-like molecules	Prenol lipids	Terpene glycosides
pos_3368	2,3-Bis(3-hydroxytetradecanoyl)-beta-D-glucosaminyl 1-phosphate	223.64	189.042	198.234	194.233	281.099	210.367	3.06773e-06	3.06773e-06	3.06773e-06	3.06773e-06	3.06773e-06	3.06773e-06	26.07	2.04067e-05	1.6828	up	4.9236	C34H66NO12P	712.443	5.2267	--	--	--	--	--	--	--	--	--	--	--	--
pos_3369	C-1027 Chromophore	1164.27	1161.51	1216.58	674.638	1072.77	1205.17	1018.93	872.312	947.836	791.831	823.483	842.869	0.294069	0.0663963	0.979702	unchanged	24.2868	C43H42ClN3O13	861.295	5.2267	C11438	Biosynthesis of enediyne antibiotics(ko01059);;Metabolic pathways(ko01100);;Biosynthesis of secondary metabolites(ko01110)	--	--	--	--	--	--	--	--	--	--
pos_3370	ethyl-4-hydroxymethyl- 3(2H)-Furanone	67.6079	68.0911	73.3986	39.0137	65.3037	66.6422	90.4935	78.4875	78.4436	47.3811	63.0282	65.6494	-0.156088	0.384069	0.482919	unchanged	5.58699	C7H10O3	107.05	5.24097	--	--	--	--	--	--	HMDB0303864	--	Organic compounds	Organoheterocyclic compounds	Dihydrofurans	Furanones
pos_3373	Methanofuran	2536.53	2359.29	2835.87	1421.14	2144.1	2410.81	2764.24	2148.71	2226.79	1837.91	2092.03	2075.62	0.0604433	0.697766	0.211222	unchanged	-37.3802	C34H44N4O15	731.249	5.24097	C00862	Methane metabolism(ko00680);;Metabolic pathways(ko01100);;Microbial metabolism in diverse environments(ko01120);;Biosynthesis of cofactors(ko01240)	--	--	--	--	--	--	--	--	--	--
pos_3376	2-Hydroxy-6-tridecylbenzoic acid	94.886	104.754	92.3624	165.768	93.1191	119.768	80.8518	91.6166	105.702	134.875	111.074	101.943	0.0992696	0.604625	0.288156	unchanged	-0.927414	C20H32O3	303.232	5.24812	--	--	--	--	--	--	HMDB0038520	20261-38-5	Organic compounds	Benzenoids	Benzene and substituted derivatives	Benzoic acids and derivatives
pos_3378	5'-amino-5'-deoxyuridine	279.544	299.814	321.371	234.275	258.521	262.547	316.865	319.26	318.642	264.164	311.783	291.674	-0.138065	0.108899	0.839912	unchanged	6.35079	C9H14N3O5+	489.197	5.24812	--	--	--	--	--	--	--	--	--	--	--	--
pos_3379	Cyclo(D-trp-D-asp-pro-D-val-leu)	265.99	269.007	266.717	310.62	261.027	294.816	213.05	216.137	237.893	217.571	223.384	222.583	0.326176	0.000423766	1.53652	up	-22.798	C31H42N6O7	575.284	5.24812	--	--	--	--	--	--	HMDB0249361	--	Organic compounds	Organic acids and derivatives	Carboxylic acids and derivatives	Amino acids, peptides, and analogues
pos_3380	Canarigenin 3-[glucosyl-(1->4)-6-deoxy-alloside]	325.193	241.703	264.833	155.273	251.264	238.795	156.975	223.663	172.466	149.563	200.184	167.941	0.464051	0.0289591	1.13423	up	-10.2832	C35H52O13	703.323	5.24812	--	--	--	--	--	--	HMDB0035433	229319-08-8	Organic compounds	Lipids and lipid-like molecules	Steroids and steroid derivatives	Steroidal glycosides
pos_3381	5-[[4-[2-(5-Ethylpyridin-2-yl)ethoxy]phenyl]methyl]-4-hydroxy-3H-1,3-thiazol-2-one	469.808	428.884	567.38	274.902	369.707	446.789	437.812	343.073	347.13	258.427	295.379	301.664	0.36668	0.076736	0.917811	unchanged	-9.61378	C19H20N2O3S	713.239	5.24812	--	--	--	--	--	--	HMDB0248910	--	Organic compounds	Benzenoids	Phenol ethers	--
pos_3382	2-Methyl-3-phenyl-2-propenal	45.889	51.7377	45.5163	45.9094	45.4589	41.5077	70.8798	66.5701	64.9381	51.1501	60.6339	56.2196	-0.424283	0.00186151	1.44996	down	6.79969	C10H10O	147.081	5.26238	--	--	--	--	--	--	HMDB0031566	101-39-3	Organic compounds	Phenylpropanoids and polyketides	Cinnamaldehydes	--
pos_3383	Hotrienol	136.498	148.54	123.829	286.565	156.517	169.923	116.043	124.571	155.497	203.078	159.039	149.002	0.171674	0.503645	0.367934	unchanged	1.47671	C10H16O	135.117	5.26238	--	--	--	--	--	--	--	--	--	--	--	--
pos_3386	Soraphen A	65.2104	84.1217	68.1402	104.145	75.0739	96.1472	58.6851	66.234	80.852	115.105	102.917	94.8808	-0.0737102	0.703019	0.199971	unchanged	41.8436	C29H44O8	503.322	5.26238	C11300	Type I polyketide structures(ko01052)	--	--	--	--	--	--	--	--	--	--
pos_3387	LysoPE(0:0/20:5(5Z,8Z,11Z,14Z,17Z))	221.086	293.073	233.076	401.578	236.692	253.396	246.983	261.392	351.625	336.869	305.84	308.044	-0.143861	0.400617	0.467929	unchanged	-7.72385	C25H42NO7P	541.3	5.25525	--	--	--	--	--	--	HMDB0011489	--	Organic compounds	Lipids and lipid-like molecules	Glycerophospholipids	Glycerophosphoethanolamines
pos_3395	6-Keto-prostaglandin E1	71.7479	92.9759	67.9313	107.002	81.1185	84.2352	63.4145	72.2818	74.478	96.8677	95.0379	71.0552	0.0940627	0.527323	0.351769	unchanged	-15.359	C20H32O6	333.2	5.26952	C05962	Arachidonic acid metabolism(ko00590);;Metabolic pathways(ko01100)	--	--	--	--	4241	--	--	--	--	--
pos_3397	PA(2:0/5-iso PGF2VI)	52.4231	53.0451	57.1113	93.2161	58.3644	78.4805	46.4478	55.9541	60.4465	89.2674	63.9193	67.2446	0.0348111	0.865591	0.0988589	unchanged	-8.89452	C23H39O11P	487.205	5.26952	--	--	--	--	--	--	HMDB0266529	--	--	--	--	--
pos_3398	PA(2:0/PGD1)	77.8542	77.3383	68.1922	99.7715	89.9418	119.867	79.7482	91.1378	95.6582	112.47	102.439	102.413	-0.131597	0.369515	0.476333	unchanged	22.1035	C25H43O11P	573.256	5.26952	--	--	--	--	--	--	HMDB0266577	--	--	--	--	--
pos_34	L-Pipecolic acid	881.228	894.761	761.119	1696.88	882.477	1082.3	1808.44	1183.84	1794.77	2536.57	1505.04	2008.95	-0.805995	0.00874066	1.25309	down	0.863797	C6H11NO2	130.086	0.554217	--	--	--	--	--	--	HMDB0000716	3105-95-1	Organic compounds	Organic acids and derivatives	Carboxylic acids and derivatives	Amino acids, peptides, and analogues
pos_3403	4-(2,6,6-Trimethylcyclohexa-1,3-dienyl)but-3-en-2-one	26.985	22.241	11.8868	36.8401	16.4755	26.5927	98.3105	58.6767	119.984	111.795	64.9621	95.8903	-1.96252	0.0006168	1.54395	down	0.95801	C13H18O	191.143	5.2838	--	--	--	--	--	--	--	--	--	--	--	--
pos_3405	8-Hydroxy-2-methoxy-6-methyl-1,4-naphthoquinone	106.915	107.468	102.019	128.567	117.365	122.636	64.8575	67.3304	61.4023	98.565	72.6951	86.7848	0.600882	0.000448263	1.47817	up	18.9384	C12H10O4	454.158	5.27667	--	--	--	--	--	--	HMDB0030769	1589-92-0	Organic compounds	Benzenoids	Naphthalenes	Naphthoquinones
pos_3406	Enterolactone 3'-glucuronide	7152.11	3865.27	5914.16	1350.46	3478.61	4342.23	6261.04	2942.73	4440.12	3193.55	3018.82	3632.64	0.152228	0.665681	0.235942	unchanged	6.55901	C24H26O10	497.145	5.27667	--	--	--	--	--	--	HMDB0240377	2188234-75-3	Organic compounds	Lignans, neolignans and related compounds	Lignan glycosides	--
pos_3411	Styraxlignolide A	1010.84	890.144	1066.71	390.823	829.731	822.347	1146.38	839.18	943.633	705.602	813.643	829.34	-0.0749499	0.709005	0.213021	unchanged	6.96171	C31H40O14	675.209	5.2838	--	--	--	--	--	--	HMDB0258519	--	Organic compounds	Phenylpropanoids and polyketides	2-arylbenzofuran flavonoids	--
pos_3412	L-Ala-D-Glu-meso-A2pm	3101.06	2605.63	5611.41	1193.33	2721.04	3141.18	2604.33	2501.77	2282.18	1744.46	2150.68	2207.06	0.445696	0.22817	0.682332	unchanged	8.79151	C15H26N4O8	819.32	5.2838	--	--	--	--	--	--	--	--	--	--	--	--
pos_3413	Fructose lactate	37.6192	36.2755	40.6959	22.6111	26.0021	41.7425	49.6973	29.5935	43.1422	38.9029	34.4057	33.4393	-0.161241	0.381961	0.488087	unchanged	-0.105613	C9H16O9	286.113	5.29093	--	--	--	--	--	--	HMDB0252491	--	Organic compounds	Organic oxygen compounds	Organooxygen compounds	Carbohydrates and carbohydrate conjugates
pos_3414	5-Demethylmelibentin	1868.28	1300.52	2022.84	467.416	1116.08	1307.87	2597.47	1410.2	1746.74	1334.89	1422.1	1618.28	-0.325626	0.280002	0.595514	unchanged	4.45454	C20H18O9	403.104	5.29093	--	--	LMPK12113349	Polyketides [PK]	Flavonoids [PK12]	Flavones and Flavonols [PK1211]	--	--	--	--	--	--
pos_3419	(-)-Epigallocatechin 3-cinnamate	1318.59	1289.5	1449.79	337.695	1432.79	992.476	2289.67	1750.53	2018.74	1479.31	1412.67	1810.07	-0.657793	0.014393	1.18884	down	7.85724	C24H20O8	437.124	5.30522	--	--	--	--	--	--	HMDB0038831	108907-46-6	Organic compounds	Phenylpropanoids and polyketides	Flavonoids	Flavans
pos_3420	[(2R,5R)-5-(6-Aminopurin-9-yl)-4-hydroxy-2-(hydroxymethyl)oxolan-3-yl] 2-benzoylbenzoate	79.9949	68.9849	116.562	35.0062	62.642	87.2171	132.601	82.3661	121.052	35.458	94.8248	65.0354	-0.238398	0.481133	0.391011	unchanged	0.44697	C24H21N5O6	517.183	5.30522	--	--	--	--	--	--	HMDB0260225	--	Organic compounds	Nucleosides, nucleotides, and analogues	Purine nucleosides	--
pos_3421	Liquiritigenin 4'-[3-acetylapiosyl-(1->2)-glucoside]	459.156	309.445	432.237	117.697	259.212	310.873	510.843	297.699	352.517	271.309	294.453	324.793	-0.119428	0.67085	0.243755	unchanged	4.70571	C28H32O14	557.168	5.31235	--	--	LMPK12140026	Polyketides [PK]	Flavonoids [PK12]	Flavanones [PK1214]	HMDB0035444	226946-10-7	Organic compounds	Phenylpropanoids and polyketides	Flavonoids	Flavonoid glycosides
pos_3425	LEUCOGENENOL	95.0838	103.906	104.369	61.3212	89.2556	100.815	123.596	123.693	118.687	89.6367	121.042	98.6745	-0.283749	0.0488387	0.987426	unchanged	-13.1116	C18H25NO8	406.142	5.31948	--	--	--	--	--	--	HMDB0254032	--	Organic compounds	Organoheterocyclic compounds	Oxazines	1,3-oxazines
pos_3428	Physagulin G	2205.03	1901.55	2271.81	1153.26	1892.36	1982.18	2275.19	1996.15	1937.21	1505.23	1948.05	1792.07	-0.00602272	0.968072	0.0181008	unchanged	-16.3288	C36H50O15	761.266	5.31948	--	--	--	--	--	--	HMDB0039694	148076-22-6	Organic compounds	Lipids and lipid-like molecules	Steroids and steroid derivatives	Steroid lactones
pos_3429	Corchorusoside E	1418.49	923.887	1171.71	356.807	876.383	930.822	688.585	723.159	613.286	494.743	664.121	640.949	0.570008	0.0863956	0.958457	unchanged	13.7382	C41H64O19	883.405	5.31948	--	--	--	--	--	--	HMDB0032828	210637-19-7	Organic compounds	Lipids and lipid-like molecules	Steroids and steroid derivatives	Steroid lactones
pos_3433	Clofluperol	337.8	411.843	412.013	264.425	393.955	399.228	438.937	419.848	381.791	341.164	404.781	370.245	-0.0867269	0.435246	0.432763	unchanged	0.390644	C22H22ClF4NO2	461.162	5.32662	--	--	--	--	--	--	HMDB0250344	--	Organic compounds	Benzenoids	Benzene and substituted derivatives	Diphenylethers
pos_3435	gamma-Glutamyl-beta-aminopropiononitrile	7.89155	7.64414	3.3817	12.6087	12.9239	11.5895	8.3242	63.1927	10.8095	30.3181	74.3569	39.6143	-2.01573	0.0490765	1.05452	down	24.767	C8H13N3O3	200.108	5.3409	C06114	Cyanoamino acid metabolism(ko00460)	--	--	--	--	HMDB0060477	--	Organic compounds	Organic acids and derivatives	Carboxylic acids and derivatives	Amino acids, peptides, and analogues
pos_3437	Cyanidin 3-sambubioside	902.251	776.787	1149.48	325.46	717.776	741.254	1280.9	858.245	956.288	730.274	808.068	890.703	-0.26013	0.289743	0.585033	unchanged	-5.64309	C26H29O15+	599.181	5.3409	--	--	--	--	--	--	HMDB0037976	33012-73-6	Organic compounds	Phenylpropanoids and polyketides	Flavonoids	Flavonoid glycosides
pos_344	Xanthosine 5-triphosphate	52.3775	60.5889	50.716	32.0446	48.3305	43.0922	68.2661	60.4829	72.548	75.7795	81.6349	85.3555	-0.628974	0.0006777	1.43142	down	5.47035	C10H15N4O15P3	546.967	0.632717	--	--	--	--	--	--	HMDB0000293	6253-56-1	Organic compounds	Nucleosides, nucleotides, and analogues	Purine nucleotides	Purine ribonucleotides
pos_3442	3-(3'-methylthio)propylmalate	100.292	85.2835	131.011	42.7618	80.2159	84.7943	127.18	76.5531	91.8803	78.6231	73.4434	80.4788	-0.0104162	0.965722	0.0372587	unchanged	-1.30605	C8H12O5S-2	203.037	5.34803	C17215	Glucosinolate biosynthesis(ko00966);;2-Oxocarboxylic acid metabolism(ko01210)	--	--	--	--	HMDB0304106	--	Organic compounds	Organic acids and derivatives	Hydroxy acids and derivatives	Medium-chain hydroxy acids and derivatives
pos_3449	Rifamycin W	1550.5	1330.48	2067.28	498.861	1246.94	1235.83	751.98	560.916	605.7	388.088	508.856	477.871	1.26772	0.0126966	1.29326	up	-20.7533	C35H45NO11	678.181	5.34803	C12247	Biosynthesis of ansamycins(ko01051);;Biosynthesis of secondary metabolites(ko01110)	LMPK05000008	Polyketides [PK]	Ansamycins and related polyketides [PK05]	--	--	--	--	--	--	--
pos_3450	1-Naphthylamine	320.298	367.687	380.663	307.956	349.277	344.607	625.917	492.713	564.72	425.953	497.836	525.054	-0.597202	0.000760193	1.5229	down	1.24229	C10H9N	144.081	5.35517	C14790	Metabolism of xenobiotics by cytochrome P450(ko00980)	--	--	--	--	HMDB0243964	--	Organic compounds	Benzenoids	Naphthalenes	--
pos_3451	Atenolol	96.2084	108.939	100.765	134.903	101.855	114.53	164.468	152.047	153.341	144.323	152.505	142.46	-0.468177	0.00022624	1.54896	down	1.85925	C14H22N2O3	231.15	5.35517	--	--	--	--	--	--	HMDB0001924	29122-68-7	Organic compounds	Benzenoids	Benzene and substituted derivatives	Phenylacetamides
pos_3452	Nifuroxazide	380.402	320.705	467.136	128.511	298.283	318.042	498.032	296.358	326.177	271.436	261.507	297.844	-0.0285805	0.914677	0.0736324	unchanged	9.0429	C12H9N3O5	258.053	5.35517	--	--	--	--	--	--	HMDB0255597	--	Organic compounds	Benzenoids	Benzene and substituted derivatives	Benzoic acids and derivatives
pos_3453	alpha-D-glucose 1-methylene-phosphonate	4159.85	3161.99	5169.58	1270.66	2945.2	3261.12	5720.66	2985.74	3523.55	3047.34	2631.01	3270.74	-0.0849188	0.77917	0.171989	unchanged	16.9673	C7H14O9P-	315.051	5.35517	--	--	--	--	--	--	--	--	--	--	--	--
pos_3454	Kaempferol	396.317	320.884	505.977	115.28	312.004	336.642	532.123	306.616	334.039	308.635	285.041	350.406	-0.0912581	0.743394	0.194534	unchanged	4.10703	C15H10O6	287.056	5.35517	C05903	Flavonoid biosynthesis(ko00941);;Flavone and flavonol biosynthesis(ko00944);;Biosynthesis of phenylpropanoids(ko01061);;Metabolic pathways(ko01100);;Biosynthesis of secondary metabolites(ko01110)	LMPK12110003	Polyketides [PK]	Flavonoids [PK12]	Flavones and Flavonols [PK1211]	HMDB0005801	520-18-3	Organic compounds	Phenylpropanoids and polyketides	Flavonoids	Flavones
pos_3455	Diosmetin	570.095	494.374	724.654	276.116	478.727	498.639	686.618	414.848	505.812	408.935	391.939	456.44	0.0869769	0.699508	0.200666	unchanged	19.663	C16H12O6	301.077	5.35517	C10038	--	LMPK12110824	Polyketides [PK]	Flavonoids [PK12]	Flavones and Flavonols [PK1211]	HMDB0029676	520-34-3	Organic compounds	Phenylpropanoids and polyketides	Flavonoids	O-methylated flavonoids
pos_3457	Malvidin	48126.9	41251.6	65596.4	19597.8	39147.3	42138.8	71774.3	38780	43082.3	39821.1	34684.3	42825.3	-0.0827715	0.764139	0.185409	unchanged	1.72978	C17H14O7	331.082	5.35517	C08716	--	LMPK12010004	Polyketides [PK]	Flavonoids [PK12]	Anthocyanidins [PK1201]	--	--	--	--	--	--
pos_3458	LysoPS(16:0/0:0)	1495.38	2072.91	2487.8	2397.02	2624.67	2220.1	957.895	982.425	1056.83	1433.87	1862.97	1302.51	0.80779	0.00147166	1.39502	up	16.7923	C22H44NO9P	462.27	5.36232	--	--	--	--	--	--	HMDB0240605	116947-34-3	Organic compounds	Lipids and lipid-like molecules	Glycerophospholipids	Glycerophosphoserines
pos_3460	pteroyl-gamma-glutamyl-gamma-glutamylglutamate	3504.1	3037.84	4153.02	1887.93	2697.25	3327.6	3462.41	1713.36	2443	1779.61	1836.84	1920.36	0.500229	0.055129	0.961847	unchanged	41.2396	C30H31N9O12-4	674.225	5.35517	--	--	--	--	--	--	--	--	--	--	--	--
pos_3461	Oenanthoside A	97.5461	125.824	128.232	66.1814	89.232	111.345	214.142	139.897	142.406	148.356	131.843	167.756	-0.610953	0.0066495	1.28615	down	-28.1039	C16H20O8	703.202	5.35517	--	--	--	--	--	--	HMDB0035441	--	Organic compounds	Organic oxygen compounds	Organooxygen compounds	Carbohydrates and carbohydrate conjugates
pos_3462	Eptifibatide	10474.1	7368.27	11117.1	3034.95	7349.03	7915.82	3563.2	5251.2	3157.08	2797.54	4198.45	3678.95	1.06132	0.0158023	1.2611	up	25.9005	C35H49N11O9S2	849.371	5.35517	--	--	--	--	--	--	HMDB0251895	--	Organic compounds	Organic acids and derivatives	Carboxylic acids and derivatives	Amino acids, peptides, and analogues
pos_3465	N-(6-Amino-2-methyl-pyridin-3-ylmethyl)-2-(6-methyl-2-oxo-3-phenylmethanesulfonylamino-2H-pyridin-1-yl)-acetamide	348.817	444.082	488.002	164.364	362.467	371.612	63.3774	136.837	96.8509	49.4002	62.6274	88.7554	2.13012	0.00115009	1.51837	up	-7.85847	C22H25N5O4S	438.156	5.36945	--	--	--	--	--	--	HMDB0249910	--	Organic compounds	Organoheterocyclic compounds	Pyridines and derivatives	Hydropyridines
pos_3468	N-(4-Methoxybenzyl)-N'-(5-nitro-1,3-thiazol-2-YL)urea	32.5955	42.5573	36.8992	27.3611	48.4282	35.2766	61.6115	41.547	50.7621	34.3591	45.5299	41.8216	-0.304933	0.105019	0.864174	unchanged	5.49943	C12H12N4O4S	655.082	5.36945	--	--	--	--	--	--	HMDB0248543	--	Organic compounds	Organoheterocyclic compounds	Azoles	Thiazoles
pos_3471	Benzaldehyde	73.9411	77.2111	79.9662	95.0344	83.7722	83.7492	63.4495	65.5447	60.0428	46.4949	50.6932	54.375	0.535481	0.000138164	1.50773	up	6.00404	C7H6O	107.05	5.38302	C00261	Toluene degradation(ko00623);;Aminobenzoate degradation(ko00627);;Metabolic pathways(ko01100);;Microbial metabolism in diverse environments(ko01120);;Degradation of aromatic compounds(ko01220)	--	--	--	--	HMDB0006115	100-52-7	Organic compounds	Benzenoids	Benzene and substituted derivatives	Benzoyl derivatives
pos_3474	4'',5''-Dihydro-3,5,3',4'-tetrahydroxy-4'',6'',6''-trimethylpyrano[2,3:7,8]flavone	213.591	173.731	210.839	140.46	158.359	175.462	274.34	178.267	227.972	165.486	180.936	184.977	-0.176463	0.287751	0.59409	unchanged	4.25178	C21H20O7	385.13	5.38302	--	--	LMPK12112293	Polyketides [PK]	Flavonoids [PK12]	Flavones and Flavonols [PK1211]	--	--	--	--	--	--
pos_3475	Rutacridone	547.918	512.18	546.075	243.146	510.705	508.729	525.742	639.846	483.035	417.651	550.905	463.525	-0.102836	0.552328	0.312832	unchanged	-26.7764	C19H17NO3	615.233	5.38302	C10738	Biosynthesis of various alkaloids(ko00996);;Biosynthesis of alkaloids derived from shikimate pathway(ko01063);;Biosynthesis of secondary metabolites(ko01110)	--	--	--	--	HMDB0033852	17948-33-3	Organic compounds	Organoheterocyclic compounds	Quinolines and derivatives	Benzoquinolines
pos_3476	5-δ-Hydroxybutyl Hydantoin	72.8097	80.1612	69.0896	92.4818	78.343	82.047	110.994	87.1799	99.1165	92.5648	83.1978	92.868	-0.252879	0.0158858	1.19152	down	-10.0933	C7H12N2O3	173.09	5.39017	--	--	--	--	--	--	--	--	--	--	--	--
pos_3483	Triflumizole	14742.2	14308.4	19028.8	8179.68	13097.5	13700.9	10801.2	6895.69	9344.35	6805.34	6807.8	6535.44	0.815634	0.00643839	1.30767	up	-7.49372	C15H15ClF3N3O	708.2	5.39017	C18493	--	--	--	--	--	HMDB0259199	--	Organic compounds	Benzenoids	Benzene and substituted derivatives	Trifluoromethylbenzenes
pos_3490	Mirogabalin	177.045	162.573	150.596	238.55	174.946	194.28	311.447	202.565	312.807	294.324	211	267.974	-0.543312	0.00716271	1.29587	down	1.19586	C12H19NO2	192.139	5.3973	--	--	--	--	--	--	HMDB0254752	--	Organic compounds	Organic acids and derivatives	Carboxylic acids and derivatives	Amino acids, peptides, and analogues
pos_3491	Fenothiocarb	113.472	110.73	126.176	89.6112	107.47	116.892	124.044	109.676	110.824	93.46	92.8554	100.255	0.0740419	0.445936	0.405991	unchanged	-1.24191	C13H19NO2S	254.121	5.40443	C11084	--	--	--	--	--	--	--	--	--	--	--
pos_3492	2-Hydroxymyristic acid	560.233	533.372	606.002	988.613	559.248	769.141	141.111	169.828	311.453	247.886	171.397	228.335	1.66114	0.000885455	1.5139	up	2.31414	C14H28O3	262.238	5.3973	--	--	LMFA01050484	Fatty Acyls [FA]	Fatty Acids and Conjugates [FA01]	Hydroxy fatty acids [FA0105]	HMDB0002261	2507-55-3	Organic compounds	Lipids and lipid-like molecules	Fatty Acyls	Fatty acids and conjugates
pos_3493	Anguidol	2909.18	3117.68	3300.54	2503.69	2992.69	3008.46	2959.61	2648.45	2704.97	2209.8	2190.02	2587.91	0.220885	0.0277073	1.07144	up	5.07062	C15H22O5	282.148	5.40443	--	--	--	--	--	--	HMDB0035846	2270-41-9	Organic compounds	Lipids and lipid-like molecules	Prenol lipids	Sesquiterpenoids
pos_3494	N-(8-Amino-1-carboxyoctyl)-alanyl-proline	327.597	279.584	283.692	275.413	388.199	310.053	25.1203	29.3622	47.6339	79.3574	37.0637	51.5287	2.78743	2.49314e-06	1.67512	up	5.25333	C17H31N3O5	322.214	5.40443	--	--	--	--	--	--	HMDB0247737	--	Organic compounds	Nucleosides, nucleotides, and analogues	Purine nucleosides	--
pos_35	(E)-5-(3,4,5,6-Tetrahydro-3-pyridylidenemethyl)-2-furanmethanol	54.1842	50.9685	50.8957	73.0395	51.4554	54.7604	60.9044	75.4374	57.3236	58.3017	80.5287	55.1666	-0.209333	0.150191	0.750934	unchanged	-15.0218	C11H13NO2	156.078	0.554217	--	--	--	--	--	--	HMDB0033560	--	Organic compounds	Organoheterocyclic compounds	Pyridines and derivatives	Hydropyridines
pos_3500	3,4-Dimethyl-5-pentyl-2-furanpropanoic acid	25.0017	37.6463	44.5279	48.6593	45.3018	36.8094	67.8379	45.4962	71.6731	63.1124	63.6785	57.4976	-0.63414	0.00164542	1.39207	down	3.91708	C14H22O3	203.144	5.41157	--	--	--	--	--	--	HMDB0112083	116627-39-5	Organic compounds	Lipids and lipid-like molecules	Fatty Acyls	Fatty acids and conjugates
pos_3501	(+)-4,11-Eudesmadien-3-one	1064.63	1266.99	1351.21	1507.83	1366.98	1324.09	2186.2	1426.8	2341.2	2052.6	2086.01	2086.88	-0.627892	0.00140409	1.46451	down	0.500475	C15H22O	219.174	5.41157	--	--	--	--	--	--	HMDB0037061	473-08-5	Organic compounds	Lipids and lipid-like molecules	Prenol lipids	Sesquiterpenoids
pos_3503	Tryptophol [xylosyl-(1->6)-glucoside]	269.364	298.848	280.982	466.617	276.886	365.667	182.702	259.977	190.689	279.696	236.776	231.704	0.503368	0.0278044	1.12382	up	3.80634	C21H29NO10	420.167	5.41157	--	--	--	--	--	--	HMDB0040825	149817-65-2	Organic compounds	Organic oxygen compounds	Organooxygen compounds	Carbohydrates and carbohydrate conjugates
pos_3506	Ezetimibe-glucuronide	439.39	397.638	546.255	193.716	468.48	492.567	456.017	465.324	382.262	320.372	366.221	413.131	0.0786853	0.695699	0.226944	unchanged	-15.6383	C30H29F2NO9	603.206	5.41157	--	--	--	--	--	--	HMDB0252149	--	Organic compounds	Organic oxygen compounds	Organooxygen compounds	Carbohydrates and carbohydrate conjugates
pos_3507	Specnuezhenide	471.716	369.222	587.468	134.517	316.041	343.526	764.352	565.36	696.238	479.984	445.899	542.7	-0.652924	0.0256328	1.1075	down	6.07037	C31H42O17	669.243	5.41157	--	--	--	--	--	--	HMDB0258412	--	Organic compounds	Lipids and lipid-like molecules	Saccharolipids	--
pos_3508	13(S)-HPOT	13804.7	10543.3	12505	9032.15	15043.4	12105.1	815.399	795.024	872.019	1179.06	879.412	907.32	3.7447	5.10748e-05	1.6689	up	1.99745	C18H30O4	643.423	5.4187	C04785	alpha-Linolenic acid metabolism(ko00592);;Metabolic pathways(ko01100);;Biosynthesis of secondary metabolites(ko01110)	--	--	--	--	HMDB0301803	67597-26-6	Organic compounds	Lipids and lipid-like molecules	Fatty Acyls	Lineolic acids and derivatives
pos_3509	Deoxypyridinoline	74.8568	48.9181	86.6635	11.2804	46.8334	48.5229	107.438	126.344	73.6602	69.0768	132.641	117.903	-0.983784	0.00724286	1.23727	down	-7.548	C18H28N4O7	451.156	5.4187	--	--	--	--	--	--	HMDB0000569	83462-55-9	Organic compounds	Organic acids and derivatives	Carboxylic acids and derivatives	Amino acids, peptides, and analogues
pos_3510	1-Nitro-7-glutathionyl-8-hydroxy-7,8-dihydronaphthalene	10745.7	5614.46	8622.41	1899.15	5017.57	6337.02	9573.27	4773.6	6755.52	4895.22	4519.24	5610.97	0.0818321	0.817041	0.124485	unchanged	22.6192	C20H24N4O9S	497.145	5.4187	C14804	Metabolism of xenobiotics by cytochrome P450(ko00980)	--	--	--	--	HMDB0060329	--	Organic compounds	Benzenoids	Naphthalenes	--
pos_3512	Kanokoside D	858.392	721.969	811.482	541.661	768.786	869.223	589.312	742.094	574.957	496.65	593.511	537.206	0.371479	0.0184752	1.17145	up	-2.99416	C27H44O16	589.247	5.4187	C17431	--	--	--	--	--	HMDB0036105	64703-88-4	Organic compounds	Lipids and lipid-like molecules	Prenol lipids	Terpene glycosides
pos_3513	2-Carboxy-1-[5-(2-carboxy-1-pyrrolidinyl)-2-hydroxy-2,4-pentadienylidene]pyrrolidinium	115.958	70.9314	67.9667	19.1123	76.7466	73.8706	32.0149	67.1733	32.2032	28.1961	60.3948	40.7743	0.70335	0.093912	0.912625	unchanged	7.17086	C15H20N2O5	291.136	5.42585	--	--	--	--	--	--	HMDB0035173	214150-43-3	Organic compounds	Organic acids and derivatives	Carboxylic acids and derivatives	Amino acids, peptides, and analogues
pos_3516	Sterebin B	380.967	302.571	329.048	317.377	455.649	350.585	106.822	98.9127	123.963	110.08	65.5457	110.81	1.79373	3.46465e-05	1.6433	up	-18.0324	C20H32O5	335.215	5.42585	--	--	--	--	--	--	HMDB0035338	--	Organic compounds	Lipids and lipid-like molecules	Prenol lipids	Sesquiterpenoids
pos_3517	Catechin-4-ol 3'-methyl ether 3-O-alpha-L-rhamnopyranoside	220.986	146.858	145.404	43.559	172.348	144.29	104.944	169.9	84.5385	53.3112	157.816	108.091	0.364154	0.302152	0.583558	unchanged	1.59557	C22H26O11	467.156	5.42585	--	--	LMPK12020204	Polyketides [PK]	Flavonoids [PK12]	Flavans, Flavanols and Leucoanthocyanidins [PK1202]	--	--	--	--	--	--
pos_3518	Edelfosine	20.939	41.0312	10.3812	62.804	18.886	27.1995	824.018	628.691	783.651	1029.18	641.775	798.287	-4.6984	4.52557e-05	1.66978	down	-3.68419	C27H58NO6P	506.395	5.43298	--	--	--	--	--	--	HMDB0251700	--	Organic compounds	Lipids and lipid-like molecules	Glycerophospholipids	Glycerophosphocholines
pos_3520	DG(10:0/LTE4/0:0)	22704.5	16906.6	19736.8	13580.7	25995	19366.3	341.37	274.821	310.518	342.241	237.256	285.077	6.04519	0.000109482	1.65271	up	-1.23068	C36H61NO8S	668.418	5.42585	--	--	--	--	--	--	HMDB0294473	--	--	--	--	--
pos_3523	Viomycin	5030.16	3359.57	3678.24	1667.37	3579.94	3446.7	2023.17	2660.88	1763.95	1577.04	2221.18	1969.57	0.765195	0.020995	1.21003	up	-39.2344	C25H43N13O10	703.333	5.42585	C01540	Nonribosomal peptide structures(ko01054)	--	--	--	--	--	--	--	--	--	--
pos_3528	2'-O-Methylglabridin	275.426	327.642	322.284	258.758	305.99	292.756	363.556	319.62	299.999	305.694	311.211	317.449	-0.105056	0.150033	0.783176	unchanged	7.07474	C21H22O4	361.143	5.44012	--	--	--	--	--	--	HMDB0033671	--	Organic compounds	Phenylpropanoids and polyketides	Isoflavonoids	Pyranoisoflavonoids
pos_3529	Glycolipids	629.434	476.191	591.277	413.481	813.433	603.159	3.06773e-06	30.5308	13.7318	41.1339	15.7498	22.075	4.83911	0.00015246	1.64044	up	-19.5244	C24H50N2O6P+	511.365	5.44012	--	--	--	--	--	--	HMDB0302365	--	Organic compounds	Lipids and lipid-like molecules	Sphingolipids	Phosphosphingolipids
pos_3530	Isoaustin	367.568	320.712	396.217	192.02	366.124	349.381	408.666	401.88	367.123	324.632	290.535	347.237	-0.103427	0.500905	0.374038	unchanged	-3.21637	C27H32O9	539.166	5.44012	--	--	--	--	--	--	HMDB0030043	85066-64-4	Organic compounds	Organic oxygen compounds	Organooxygen compounds	Alcohols and polyols
pos_3532	Linalool (8-hydroxydihydro-)	622.212	631.332	729.095	256.226	606.779	545.665	858.007	811.241	736.417	639.822	626.435	708.079	-0.369089	0.063075	0.972905	unchanged	-4.02109	C32H42O14	689.218	5.44012	--	--	--	--	--	--	HMDB0304700	--	Organic compounds	Lipids and lipid-like molecules	Prenol lipids	Triterpenoids
pos_3533	3,5,7-Trihydroxy-4'-methoxy-8-prenylflavone 3-[rhamnosyl-(1->6)-galactoside] 7-galactoside	1470.28	1312.83	1509.62	767.942	1215.89	1382.06	1599.6	1262.93	1338.01	1005.18	1164.96	1219.62	0.0129267	0.935578	0.0414015	unchanged	-7.42171	C39H50O20	803.269	5.44012	--	--	--	--	--	--	HMDB0033395	--	Organic compounds	Phenylpropanoids and polyketides	Flavonoids	Flavonoid glycosides
pos_3535	(S)-11,12,13-Trinor-7-calamenone	166.556	186.795	174.807	233.057	186.497	192.034	176.194	165.376	178.432	201.212	157.459	161.648	0.131684	0.181774	0.693985	unchanged	6.02495	C12H14O	175.113	5.44725	--	--	--	--	--	--	HMDB0040823	155748-76-8	Organic compounds	Benzenoids	Tetralins	--
pos_3537	Piquindone	442.239	379.822	422.794	359.24	546.214	459.675	186.266	153.673	198.562	191.098	146.368	155.431	1.33944	8.09149e-05	1.62434	up	-6.96462	C15H22N2O	247.179	5.44725	--	--	--	--	--	--	HMDB0256584	--	Organic compounds	Organoheterocyclic compounds	Indoles and derivatives	--
pos_3539	Phenacetyl-carnitine	60.5914	55.9424	63.3002	47.3596	71.2195	52.5558	4.08355	1.57093	4.22808	2.98769	1.80341	5.20204	4.14227	1.17107e-05	1.68316	up	-1.00811	C15H22NO4+	298.188	5.44725	--	--	--	--	--	--	HMDB0242104	--	Organic compounds	Organic nitrogen compounds	Organonitrogen compounds	Quaternary ammonium salts
pos_3541	(-)-alpha-5,9-Dimethyl-2-(3-furylmethyl)-2'-hydroxy-6,7-benzomorphane	1199.74	957.157	1053.35	943.539	1454.24	1091.05	261.776	215.273	271.307	296.303	210.407	248.523	2.15555	7.54796e-05	1.65086	up	-1.77029	C19H23NO2	315.206	5.44725	--	--	--	--	--	--	HMDB0242200	--	Organic compounds	Alkaloids and derivatives	6,7-benzomorphans	2,6-dimethyl-3-benzazocines
pos_3542	5,2',5'-Trihydroxy-3,7,8-trimethoxyflavone 2'-acetate	1311.49	1156.53	1556.59	473.462	1021.09	1043.73	1952.28	1300.74	1385.18	1197.68	1206.32	1332.76	-0.351749	0.140397	0.791229	unchanged	8.75445	C20H18O9	403.106	5.4544	--	--	LMPK12113087	Polyketides [PK]	Flavonoids [PK12]	Flavones and Flavonols [PK1211]	--	--	--	--	--	--
pos_3543	Yersiniabactin	508.628	564.325	672.35	144.037	523.63	463.391	783.079	714.727	656.472	519.403	584.157	613.788	-0.428695	0.081342	0.923841	unchanged	1.77437	C21H27N3O4S3	481.117	5.4544	C12038	Biosynthesis of siderophore group nonribosomal peptides(ko01053);;Biosynthesis of secondary metabolites(ko01110)	--	--	--	--	HMDB0259950	--	Organic compounds	Organic acids and derivatives	Carboxylic acids and derivatives	Amino acids, peptides, and analogues
pos_3545	Castavinol C2	660.724	466.922	659.267	330.031	459.537	542.184	811.543	553.887	566.998	548.064	543.69	564.513	-0.202532	0.274843	0.600047	unchanged	13.8611	C26H30O12	557.17	5.4544	--	--	--	--	--	--	--	--	--	--	--	--
pos_3546	PA(17:2(9Z,12Z)/14:1(9Z))	20653.8	16519	19269	12836.4	23824.2	18123.2	741.787	556.477	707.442	772.223	450.021	655.349	4.84006	7.80894e-05	1.66008	up	-16.9632	C34H61O8P	629.407	5.44725	--	--	LMGP10010279	Glycerophospholipids [GP]	Glycerophosphates [GP10]	Diacylglycerophosphates [GP1001]	--	--	--	--	--	--
pos_3554	3-Ketosucrose	27.6762	9.77931	31.9146	4.54512	13.9516	11.2611	145.245	27.8571	92.6278	72.3963	47.7733	87.1099	-2.25451	0.0120291	1.31403	down	21.4386	C12H20O11	703.205	5.46153	C05731	Starch and sucrose metabolism(ko00500)	--	--	--	--	--	--	--	--	--	--
pos_3555	Kedarcidin chromophore	1560.11	1399.67	1578.97	743.394	1521.53	1581.08	1435.65	1311.37	1337.26	1130.59	1237.51	1280.07	0.116842	0.467271	0.418221	unchanged	28.7062	C53H60ClN3O16	1068.36	5.46867	C21301	Biosynthesis of enediyne antibiotics(ko01059);;Metabolic pathways(ko01100);;Biosynthesis of secondary metabolites(ko01110)	--	--	--	--	--	--	--	--	--	--
pos_3556	8-Hydroxy-5,6-octadienoic acid	55.9738	58.2665	66.0667	71.2227	59.7452	61.6947	81.0716	71.892	77.0718	77.1696	67.0539	72.7685	-0.261305	0.0024086	1.37334	down	10.4095	C8H12O3	121.066	5.46867	--	--	LMFA01031076	Fatty Acyls [FA]	Fatty Acids and Conjugates [FA01]	Unsaturated fatty acids [FA0103]	HMDB0031101	--	Organic compounds	Organic acids and derivatives	Hydroxy acids and derivatives	Medium-chain hydroxy acids and derivatives
pos_3560	(3b,7b,22x)-Cucurbita-5,24-diene-3,7,23-triol 7-glucoside	188.03	119.704	162.149	114.871	171.096	155.349	3.06773e-06	3.06773e-06	3.06773e-06	3.06773e-06	0.0862302	3.06773e-06	13.367	5.10868e-05	1.67116	up	3.22697	C36H60O8	621.438	5.46867	--	--	--	--	--	--	HMDB0037034	--	Organic compounds	Lipids and lipid-like molecules	Steroids and steroid derivatives	Cucurbitacins
pos_3565	L-Hexahydro-3-imino-1,2,4-oxadiazepine-3-carboxylic acid	301.806	306.763	324.326	246.709	291.265	307.007	355.56	407.479	316.042	300.265	272.855	359.487	-0.178252	0.123103	0.82845	unchanged	-13.288	C5H9N3O3	182.051	5.47582	--	--	--	--	--	--	HMDB0030402	21539-44-6	Organic compounds	Organic acids and derivatives	Carboxylic acids and derivatives	Amino acids, peptides, and analogues
pos_3566	Glycylprolylhydroxyproline	1462.84	1570.35	1558.72	1180.2	1468.52	1429.84	1991.9	2241.84	1583.52	1504.53	1406.06	1738.03	-0.271512	0.0739644	0.961837	unchanged	-22.2281	C12H19N3O5	250.112	5.47582	--	--	--	--	--	--	HMDB0002171	2239-67-0	Organic compounds	Organic acids and derivatives	Carboxylic acids and derivatives	Amino acids, peptides, and analogues
pos_3567	Seryltryptophan	357.854	356.755	397.042	201.9	352.57	354.047	328.149	261.243	268.628	220.915	244.879	267.446	0.344306	0.0542602	0.999949	unchanged	2.59408	C14H17N3O4	256.109	5.48295	--	--	--	--	--	--	HMDB0029050	94421-70-2	Organic compounds	Organic acids and derivatives	Carboxylic acids and derivatives	Amino acids, peptides, and analogues
pos_3569	Dihydroxystearic acid	4885.19	4951.3	4843.11	4346.25	7863.44	3870.41	4716.91	8066.97	2765.49	7196.42	9187.15	6457.79	-0.319716	0.284892	0.568312	unchanged	1.04143	C18H36O4	334.296	5.47582	--	--	LMFA02000142	Fatty Acyls [FA]	Octadecanoids [FA02]	Other Octadecanoids [FA0200]	HMDB0302284	--	Organic compounds	Lipids and lipid-like molecules	Fatty Acyls	Fatty acids and conjugates
pos_3570	3-(1,1-Dimethylallyl)scopoletin 7-glucoside	1195.79	728.869	773.556	399.591	822.671	782.405	354.285	560.914	343.857	325.375	454.842	413.686	0.939022	0.0134764	1.2762	up	6.37651	C21H26O9	440.194	5.47582	--	--	--	--	--	--	HMDB0032853	208333-72-6	Organic compounds	Phenylpropanoids and polyketides	Coumarins and derivatives	Coumarin glycosides
pos_3577	N-(3-Hydroxy-7-cis-tetradecenoyl)homoserine lactone	42.3135	37.2592	35.8096	58.4335	41.3183	42.0146	54.4308	48.9596	57.0864	63.8415	52.5652	58.0471	-0.381259	0.00977582	1.25025	down	14.4805	C18H31NO4	348.219	5.49008	C11845	Quorum sensing(ko02024)	--	--	--	--	--	--	--	--	--	--
pos_3578	1-Acetylcodeine	107.189	127.091	140.499	39.2808	94.7869	97.1166	115.117	103.752	101.891	74.1495	77.0029	86.2978	0.11842	0.629589	0.264803	unchanged	2.1716	C20H23NO4	380.127	5.49008	--	--	--	--	--	--	HMDB0243813	--	Organic compounds	Alkaloids and derivatives	Morphinans	--
pos_3579	Histidylmethionine	642.626	561.688	685.971	256.69	545.422	592.425	768.419	697.791	628.679	529.591	689.581	649.797	-0.271089	0.146814	0.77438	unchanged	2.77434	C11H18N4O3S	595.211	5.49008	--	--	--	--	--	--	HMDB0028891	2488-11-01	Organic compounds	Organic acids and derivatives	Carboxylic acids and derivatives	Amino acids, peptides, and analogues
pos_3582	Cyclo(Ac-cys-asn-dmt-amf-gly-asp-cys)	5329.12	5092.38	5562.77	3693.93	4956.29	5492.09	5370.13	5140.49	4926.47	4867.72	5084.18	4862.82	-0.00598508	0.945597	0.0291789	unchanged	15.1229	C34H47N9O12S3	911.298	5.49008	--	--	--	--	--	--	HMDB0244566	--	Organic compounds	Organic acids and derivatives	Carboxylic acids and derivatives	Amino acids, peptides, and analogues
pos_3584	S-Adenosyl-L-homocysteine	321.79	306.272	369.995	223.103	292.768	318.196	456.973	330.431	365.064	309.248	336.533	340.073	-0.222961	0.10953	0.847855	unchanged	9.72646	C14H20N6O5S	385.133	5.49722	C00021	Cysteine and methionine metabolism(ko00270);;Metabolic pathways(ko01100);;Biosynthesis of amino acids(ko01230);;Biosynthesis of cofactors(ko01240);;Chemical carcinogenesis - reactive oxygen species(ko05208)	--	--	--	--	HMDB0000939	979-92-0	Organic compounds	Organoheterocyclic compounds	Lactones	Gamma butyrolactones
pos_3585	Genistein 5-O-glucuronide	976.048	1117.83	1523.17	637.851	982.052	1094.43	354.919	230.642	294.176	352.957	213.516	388.522	1.78695	0.00102092	1.52914	up	-13.6898	C21H18O11	488.113	5.50437	--	--	--	--	--	--	HMDB0041738	--	Organic compounds	Phenylpropanoids and polyketides	Isoflavonoids	Isoflavonoid O-glycosides
pos_3596	Pitheduloside K	12.6303	12.317	7.60077	24.4266	4.24886	3.06773e-06	11.7722	3.06773e-06	29.0029	50.962	3.06773e-06	31.6496	-1.01103	0.286324	0.602919	unchanged	19.5696	C52H84O22	1102.6	5.51863	--	--	--	--	--	--	HMDB0031990	200127-83-9	Organic compounds	Lipids and lipid-like molecules	Prenol lipids	Terpene glycosides
pos_3597	carboxin	166.746	80.9829	135.09	21.6764	85.6455	95.3031	162.044	80.1804	116.216	92.3267	100.771	104.189	-0.163569	0.630322	0.269364	unchanged	-8.80198	C12H13NO2S	258.054	5.51863	C11255	--	--	--	--	--	HMDB0249648	--	Organic compounds	Benzenoids	Benzene and substituted derivatives	Anilides
pos_3602	Glutaminylthreonine	122.786	77.6606	123.874	44.4349	90.0241	117.744	145.708	116.784	118.692	87.5912	91.7481	119.609	-0.238437	0.296391	0.567779	unchanged	-26.8247	C9H17N3O5	533.184	5.51863	--	--	--	--	--	--	HMDB0028807	74408-69-8	Organic compounds	Organic acids and derivatives	Carboxylic acids and derivatives	Amino acids, peptides, and analogues
pos_3605	benzylguanidine	31.5612	33.2148	33.4223	52.3283	42.0899	41.4378	11.7856	28.2017	32.9353	20.2735	14.5691	19.6105	0.877753	0.00315021	1.33109	up	-1.95219	C8H11N3	191.129	5.53292	--	--	--	--	--	--	HMDB0243835	--	Organic compounds	Benzenoids	Benzene and substituted derivatives	--
pos_3606	7-Methoxyflavone	2433.31	2768.91	2856.38	1705.7	2629.88	2366.53	2514.82	2310.06	2137.14	1781.29	1950.89	2057.2	0.211106	0.130603	0.794476	unchanged	11.8113	C16H12O3	253.087	5.53292	--	--	LMPK12110021	Polyketides [PK]	Flavonoids [PK12]	Flavones and Flavonols [PK1211]	--	--	--	--	--	--
pos_3609	(±)-Dulciol E	7000.62	8013.76	8148.98	4455.26	7547.69	6692.88	7327.95	6546.71	6112.56	4863.79	5663.35	5884.84	0.201638	0.197874	0.686977	unchanged	1.58351	C18H16O5	295.097	5.52577	--	--	--	--	--	--	HMDB0031385	175617-27-3	Organic compounds	Organoheterocyclic compounds	Benzopyrans	1-benzopyrans
pos_3612	D 4476	218.58	140.09	252.5	14.025	139.389	167.729	258.178	231.427	179.877	66.6656	174.893	135.619	-0.166907	0.67279	0.23074	unchanged	0.285249	C23H18N4O3	399.145	5.53292	--	--	--	--	--	--	--	--	--	--	--	--
pos_3614	(7'R,8'R)-4,7'-Epoxy-3'-methoxy-4',5,9,9'-lignanetetrol 9'-glucoside	136.21	140.655	157.343	50.2311	143.106	138.681	131.344	141.818	121.157	92.7417	117.58	118.749	0.082999	0.690251	0.233112	unchanged	-1.07871	C25H32O11	531.183	5.53292	--	--	--	--	--	--	HMDB0038710	--	Organic compounds	Phenylpropanoids and polyketides	2-arylbenzofuran flavonoids	--
pos_3615	Polyoxyethylene sorbitan monooleate	163.617	124.775	173.601	167.925	231.859	178.682	0.249655	0.153849	0.0793774	1.74833	2.15854	2.77328	7.18243	6.34971e-05	1.66331	up	3.54382	C32H60O10	569.407	5.52577	--	--	--	--	--	--	HMDB0256687	--	Organic compounds	Lipids and lipid-like molecules	Fatty Acyls	Fatty acid esters
pos_3618	DG(16:0/20:4(6E,8Z,11Z,13E)-2OH(5S,15S)/0:0)	36424.8	29651.2	34687.2	28022.6	39280.4	32883	701.063	590.23	617.505	728.807	514.457	613.932	5.73766	7.16649e-06	1.69534	up	-15.9324	C39H68O7	687.449	5.52577	--	--	--	--	--	--	HMDB0295543	--	--	--	--	--
pos_3621	1-Naphthylmethanol	19.4304	21.7875	22.6626	20.47	19.4065	21.8944	21.6653	20.7219	22.1946	26.1593	19.7436	19.5836	-0.0498453	0.535936	0.357882	unchanged	8.08017	C11H10O	141.071	5.54005	--	--	--	--	--	--	HMDB0060322	--	Organic compounds	Benzenoids	Naphthalenes	--
pos_3622	(2R,3R)-3-Methylornithine	76.1412	74.041	78.8253	89.9909	75.9919	79.2872	95.9174	59.7627	88.1144	86.1057	60.0643	84.1957	0.000357165	0.997752	0.0321223	unchanged	28.1958	C6H14N2O2	147.117	5.54005	C20277	Lysine biosynthesis(ko00300);;Metabolic pathways(ko01100);;Microbial metabolism in diverse environments(ko01120)	--	--	--	--	--	--	--	--	--	--
pos_3626	2-O-Glutaroyl-1-O-palmitoyl-sn-glycero-3-phosphocholine	1194.97	936.855	1108.96	681.542	1568.71	1064.46	56.8799	55.6942	68.1607	71.4617	36.2879	61.7253	4.22641	0.000341356	1.61462	up	-9.64378	C29H56NO10P	627.392	5.54005	--	--	--	--	--	--	HMDB0256378	--	Organic compounds	Lipids and lipid-like molecules	Glycerophospholipids	Glycerophosphocholines
pos_3627	Aflatoxin G2	1687.37	1611.91	2497.81	437.724	1248.93	1351.58	1092.38	440.301	801.062	375.916	387.866	442.796	1.31941	0.0219261	1.16695	up	1.16392	C17H14O7	678.182	5.54005	C16754	Aflatoxin biosynthesis(ko00254);;Metabolic pathways(ko01100);;Biosynthesis of secondary metabolites(ko01110)	--	--	--	--	HMDB0030475	7241-98-7	Organic compounds	Phenylpropanoids and polyketides	Coumarins and derivatives	Furanocoumarins
pos_3628	Voriconazole	429.929	332.345	527.953	109.041	252.822	305.43	662.59	390.521	439.977	347.089	391.073	403.053	-0.428394	0.16532	0.748367	unchanged	-0.0956713	C16H14F3N5O	721.219	5.54005	C07622	--	--	--	--	--	HMDB0014720	137234-62-9	Organic compounds	Benzenoids	Benzene and substituted derivatives	Phenylpropanes
pos_3629	Uroporphyrinogen I	973.148	854.571	1071.03	364.245	846.758	927.224	1074.7	950.806	871.035	654.103	808.848	885.372	-0.0583478	0.773	0.158629	unchanged	12.4272	C40H44N4O16	801.272	5.54005	C05766	Porphyrin metabolism(ko00860);;Metabolic pathways(ko01100);;Biosynthesis of secondary metabolites(ko01110)	--	--	--	--	HMDB0002211	1867-62-5	Organic compounds	Organoheterocyclic compounds	Tetrapyrroles and derivatives	Porphyrins
pos_3630	benzyl alcohol	57.6403	56.4588	63.6583	53.5105	69.1499	58.728	53.8263	37.7345	44.5253	41.6086	35.0473	41.0323	0.501024	0.000584632	1.43461	up	4.92287	C7H8O	91.0548	5.54005	C00556	Toluene degradation(ko00623);;Metabolic pathways(ko01100);;Microbial metabolism in diverse environments(ko01120);;Degradation of aromatic compounds(ko01220)	--	--	--	--	HMDB0003119	100-51-6	Organic compounds	Benzenoids	Benzene and substituted derivatives	Benzyl alcohols
pos_3631	Asparaginyl-Threonine	30.6045	26.6577	24.1868	22.2814	27.9956	24.6699	21.4876	60.4854	27.6188	25.6726	54.2779	27.3136	-0.471533	0.202305	0.689267	unchanged	4.57219	C8H15N3O5	216.099	5.54718	--	--	--	--	--	--	HMDB0028741	--	Organic compounds	Organic acids and derivatives	Carboxylic acids and derivatives	Amino acids, peptides, and analogues
pos_3632	L-Leucine	47.9088	42.5543	44.7106	57.952	66.5205	57.1943	0.00516503	5.76932	3.98228	9.45398	7.02262	0.0123176	3.5936	1.01984e-05	1.66051	up	-12.3859	C6H13NO2	263.193	5.55432	C00123	Valine, leucine and isoleucine degradation(ko00280);;Valine, leucine and isoleucine biosynthesis(ko00290);;Glucosinolate biosynthesis(ko00966);;Aminoacyl-tRNA biosynthesis(ko00970);;Biosynthesis of plant secondary metabolites(ko01060);;Biosynthesis of alkaloids derived from histidine and purine(ko01065);;Metabolic pathways(ko01100);;Biosynthesis of secondary metabolites(ko01110);;2-Oxocarboxylic …	--	--	--	--	HMDB0000687	61-90-5	Organic compounds	Organic acids and derivatives	Carboxylic acids and derivatives	Amino acids, peptides, and analogues
pos_3636	Pelargonidin 3-sophoroside	111.508	86.8893	113.441	67.4605	101.8	137.736	109.805	97.8878	69.1859	77.7994	91.3816	56.5804	0.300029	0.159382	0.75076	unchanged	7.54669	C28H33O14+	558.178	5.55432	--	--	LMPK12010018	Polyketides [PK]	Flavonoids [PK12]	Anthocyanidins [PK1201]	HMDB0033679	54542-60-8	Organic compounds	Phenylpropanoids and polyketides	Flavonoids	Flavonoid glycosides
pos_3637	Carminomycin II	897.62	779.202	902.632	380.091	519.458	768.635	552.716	329.858	439.074	319.112	339.509	317.003	0.886739	0.0113041	1.25977	up	2.96764	C33H41NO13	682.249	5.55432	--	--	--	--	--	--	HMDB0249683	--	Organic compounds	Benzenoids	Anthracenes	Anthracenecarboxylic acids and derivatives
pos_3638	Mubenin B	111.566	134.77	138.731	69.5414	126.393	109.011	180.213	109.464	152.769	106.025	87.9563	130.341	-0.152167	0.47786	0.415805	unchanged	-9.97176	C41H66O11	752.487	5.55432	--	--	--	--	--	--	HMDB0034538	35790-94-4	Organic compounds	Lipids and lipid-like molecules	Prenol lipids	Triterpenoids
pos_3646	Alinamin	610.964	453.81	701.185	130.875	413.378	439.267	992.149	559.242	567.852	552.67	583.214	636.089	-0.501063	0.103849	0.858745	unchanged	-2.18081	C15H24N4O2S2	751.23	5.56147	--	--	--	--	--	--	HMDB0256863	--	Organic compounds	Organoheterocyclic compounds	Diazines	Pyrimidines and pyrimidine derivatives
pos_3647	1,5-bis(4-hydroxy-3-methoxyphenyl)-1,4-pentadien-3-one	311.138	263.175	327.494	215.343	265.741	280.193	404.708	292.268	334.383	291.788	275.631	288.451	-0.182408	0.175515	0.737617	unchanged	5.90419	C19H18O5	327.125	5.5686	--	--	--	--	--	--	HMDB0040930	131359-25-6	Organic compounds	Phenylpropanoids and polyketides	Cinnamic acids and derivatives	Hydroxycinnamic acids and derivatives
pos_3648	(R)-2-Hydroxy-7,8-dimethoxy-2H-1,4-benzoxazin-3(4H)-one 2-glucoside	167.609	164.383	165.397	68.9554	143.39	128.864	41.5078	24.9447	36.1866	13.9218	38.9666	20.7457	2.25017	0.000530802	1.56081	up	1.22991	C16H21NO10	429.151	5.5686	--	--	--	--	--	--	HMDB0037262	40246-09-1	Organic compounds	Organic oxygen compounds	Organooxygen compounds	Carbohydrates and carbohydrate conjugates
pos_3649	Kaempferol 3-O-xylosyl-rutinoside	2741.42	1513.97	2631.5	486.844	1306.86	1615.61	3285.71	1622.43	2157.98	1603.8	1606.99	1980.27	-0.251515	0.473304	0.404384	unchanged	23.4406	C33H40O19	705.22	5.5686	--	--	--	--	--	--	HMDB0301696	--	Organic compounds	Phenylpropanoids and polyketides	Flavonoids	Flavonoid glycosides
pos_3650	3,4-Dihydro-5-(5-methyl-2-furanyl)-2H-pyrrole	96.8491	94.9366	103.169	88.7824	90.3426	93.5644	95.0166	84.8863	90.1881	74.2076	68.6443	80.7695	0.201315	0.0278592	1.1012	up	2.33448	C9H11NO	150.092	5.58287	--	--	--	--	--	--	HMDB0040050	118248-26-3	Organic compounds	Organoheterocyclic compounds	Heteroaromatic compounds	--
pos_3651	Levetiracetam	121.717	129.713	130.329	122.095	129.939	132.935	112.726	112.909	109.164	113.27	108.829	115.4	0.189611	0.00011032	1.56911	up	6.66353	C8H14N2O2	170.106	5.58287	C07841	--	--	--	--	--	HMDB0015333	102767-28-2	Organic compounds	Organic acids and derivatives	Carboxylic acids and derivatives	Amino acids, peptides, and analogues
pos_3653	Ethcathinone	721.991	756.405	855.008	518.677	649.712	690.561	662.255	547.629	636.282	478.779	434.028	565.062	0.334825	0.0336198	1.05018	up	0.869242	C11H15NO	178.123	5.58287	--	--	--	--	--	--	--	--	--	--	--	--
pos_3655	Isofraxidin	98.3148	87.2816	121.442	34.7639	77.5594	82.0783	76.7721	33.7884	52.7928	29.2352	31.6087	41.63	0.915589	0.0205157	1.14105	up	10.3233	C11H10O5	187.041	5.57573	C17480	--	--	--	--	--	HMDB0253642	--	Organic compounds	Phenylpropanoids and polyketides	Coumarins and derivatives	Hydroxycoumarins
pos_3659	Bisnoryangonin	128.238	110.589	159.615	35.3051	98.2629	109.001	97.9163	71.2829	81.4399	55.9248	58.5822	70.2965	0.557867	0.101728	0.887599	unchanged	16.5016	C13H10O4	213.058	5.58287	--	--	--	--	--	--	HMDB0303165	--	Organic compounds	Benzenoids	Benzene and substituted derivatives	Styrenes
pos_3661	Liriodenine	73.7466	61.9759	93.4799	11.9751	60.0035	52.9276	63.7639	26.2185	45.2201	26.9252	25.2565	27.4769	0.720787	0.106493	0.848287	unchanged	0.331791	C17H9NO3	258.055	5.57573	C09567	--	--	--	--	--	HMDB0301844	--	Organic compounds	Alkaloids and derivatives	Aporphines	--
pos_3663	Aflatoxin M4	1221.02	1149.45	1711.63	364.459	991.513	1017.93	973.104	490.51	692.405	415.231	431.341	493.105	0.885061	0.0402882	1.05563	up	3.4496	C17H12O7	329.067	5.58287	--	--	--	--	--	--	HMDB0038806	104700-21-2	Organic compounds	Phenylpropanoids and polyketides	Coumarins and derivatives	Furanocoumarins
pos_3664	Violacein	90.6401	37.5835	125.929	7.5329	85.5656	69.1252	97.3337	1699.48	72.0112	39.8379	2709.4	78.5137	-3.49565	0.188163	0.71909	unchanged	-19.4988	C20H13N3O3	366.078	5.58287	C21136	Staurosporine biosynthesis(ko00404);;Metabolic pathways(ko01100);;Biosynthesis of secondary metabolites(ko01110)	--	--	--	--	HMDB0259831	--	Organic compounds	Organoheterocyclic compounds	Indoles and derivatives	Hydroxyindoles
pos_3665	Melleolide C	62.76	46.7093	95.4455	3.21331	64.9256	50.4291	41.3718	44.3574	54.9864	18.6879	24.1272	17.8041	0.684092	0.18248	0.729066	unchanged	-9.85526	C24H32O8	487.168	5.58287	--	--	--	--	--	--	HMDB0037041	101901-56-8	Organic compounds	Lipids and lipid-like molecules	Prenol lipids	Sesquiterpenoids
pos_3666	Amphibine H	2495.84	1872.36	2280.44	891.155	1637.27	1855.81	1690.04	2110.08	1463.96	1358.31	1803.74	1643.22	0.131839	0.545236	0.356317	unchanged	-13.5233	C33H43N5O6	644.276	5.58287	--	--	--	--	--	--	HMDB0029333	52659-55-9	Organic compounds	Organic acids and derivatives	Carboxylic acids and derivatives	Amino acids, peptides, and analogues
pos_3668	Cyanidin 3-O-(2-xylosyl-6"-glucosyl-galactoside)	27086.1	25232.6	36834.5	8327.95	22227.7	22341.7	19175	6845.44	13701.9	6177.41	6186.79	7698.79	1.24854	0.0136272	1.20467	up	-4.42808	C32H39O20+	708.186	5.58287	--	--	--	--	--	--	--	--	--	--	--	--
pos_3671	O-Succinyl-L-homoserine	88.9165	83.2201	121.144	24.7898	78.4198	75.441	66.6649	32.0229	53.1905	39.4477	36.9458	47.0918	0.777238	0.0503382	1.03145	unchanged	-0.747422	C8H13NO6	242.063	5.59002	C01118	Cysteine and methionine metabolism(ko00270);;Sulfur metabolism(ko00920);;Metabolic pathways(ko01100);;Biosynthesis of secondary metabolites(ko01110);;Biosynthesis of amino acids(ko01230)	--	--	--	--	HMDB0255868	--	Organic compounds	Organic acids and derivatives	Carboxylic acids and derivatives	Amino acids, peptides, and analogues
pos_3672	tetranor-12(S)-HETE	761.37	833.555	716.894	1454.8	988.261	946.563	402.936	336.557	464.184	571.648	436.91	460.454	1.09303	0.00474435	1.38963	up	3.6646	C16H26O3	249.186	5.59002	--	--	--	--	--	--	--	--	--	--	--	--
pos_3675	Glucuronosyletoposide	775.762	667.569	785.89	277.778	641.548	662.629	936.359	701.899	681.719	581.471	683.639	647.758	-0.151391	0.457736	0.413974	unchanged	9.0622	C35H39O19-	781.249	5.59002	C11245	Bile secretion(ko04976)	--	--	--	--	--	--	--	--	--	--
pos_3677	Premithramycin B	4559.96	3943.3	4798.26	2082.16	3905.36	4466.72	4103.58	3446.72	3708.56	3069.6	3443.42	3332.16	0.170759	0.339111	0.540605	unchanged	-27.5987	C53H72O24	1131.37	5.59715	C12388	Biosynthesis of type II polyketide products(ko01057);;Metabolic pathways(ko01100);;Biosynthesis of secondary metabolites(ko01110)	--	--	--	--	--	--	--	--	--	--
pos_3679	Histidyllysine	1448.98	1682.97	1462.57	3006.62	1908.25	1818.58	705.08	733.107	831.857	1092.39	850.781	842.098	1.16402	0.00601369	1.37684	up	3.05758	C12H21N5O3	325.199	5.59715	--	--	--	--	--	--	HMDB0028890	37700-85-9	Organic compounds	Organic acids and derivatives	Carboxylic acids and derivatives	Amino acids, peptides, and analogues
pos_3680	Gossypetin 3,7,3'-trimethyl ether 8-acetate	7826.31	7170.23	8973.43	3175.08	6722.14	6454.54	10649.8	8041.81	8277.88	6974.37	7390.84	7715.49	-0.282701	0.164606	0.751415	unchanged	8.50317	C20H18O9	403.106	5.59715	--	--	LMPK12113259	Polyketides [PK]	Flavonoids [PK12]	Flavones and Flavonols [PK1211]	--	--	--	--	--	--
pos_3682	N-succinyl-chitosan	20.9164	13.5279	25.8941	8.35033	15.6803	12.86	32.2353	24.1592	31.8113	17.0911	22.4811	22.8334	-0.631371	0.029673	1.07774	down	-13.8704	C22H37N3O15	548.201	5.60428	--	--	--	--	--	--	HMDB0255242	--	Organic compounds	Organic oxygen compounds	Organooxygen compounds	Carbohydrates and carbohydrate conjugates
pos_3685	Cichorioside K	2081	1917.83	2375.24	821.13	1819.47	1896.85	2380.4	1850.97	1918.59	1527.08	1672.44	1836.32	-0.0358164	0.857141	0.1047	unchanged	-7.60814	C21H26O10	899.288	5.60428	--	--	--	--	--	--	HMDB0302057	--	Organic compounds	Organic oxygen compounds	Organooxygen compounds	Carbohydrates and carbohydrate conjugates
pos_3688	Malvidin 3-alpha-L-galactoside	1543.35	1335.98	1758.65	563.867	1187.23	1265.69	1907.69	1554.33	1502.6	1115.57	1392.38	1381.53	-0.209987	0.337795	0.527793	unchanged	8.07977	C25H27O10+	510.154	5.61142	--	--	--	--	--	--	HMDB0303038	--	Organic compounds	Phenylpropanoids and polyketides	Flavonoids	Flavonoid glycosides
pos_3696	7-Hydroxy-1,4,5-trimethoxyxanthone 7-O-[b-D-glucosyl-(1->2)-b-D-galactoside]	275.905	240.803	347.785	27.4796	179.797	213.952	562.439	317.923	362.236	288.921	477.399	413.362	-0.913788	0.0111137	1.20603	down	-1.01803	C28H34O16	627.191	5.61855	--	--	--	--	--	--	HMDB0036014	258885-35-7	Organic compounds	Organoheterocyclic compounds	Benzopyrans	1-benzopyrans
pos_3697	6-Prenylquercetin 3-methyl ether	96.3115	66.9237	114.889	12.9609	79.5898	84.3767	117.845	105.344	80.4927	68.8565	121.033	92.8833	-0.36599	0.221786	0.650551	unchanged	6.77914	C22H22O7	399.147	5.63283	--	--	LMPK12112718	Polyketides [PK]	Flavonoids [PK12]	Flavones and Flavonols [PK1211]	--	--	--	--	--	--
pos_3699	2-Decarboxybetanin	157.561	190.9	205.203	73.6143	172.583	173.322	184.58	185.647	160.881	113.884	121.369	155.432	0.0782685	0.71481	0.199395	unchanged	11.1243	C23H27N2O11+	472.153	5.63283	--	--	--	--	--	--	HMDB0036378	--	Organic compounds	Organic oxygen compounds	Organooxygen compounds	Carbohydrates and carbohydrate conjugates
pos_37	5-Fluoromethylornithine	200.048	195.166	159.944	425.679	199.172	238.032	359.776	402.255	361.144	503.996	432.924	384.578	-0.785741	0.00536451	1.32039	down	25.2847	C6H13FN2O2	147.113	0.547067	--	--	--	--	--	--	HMDB0245493	--	Organic compounds	Organic acids and derivatives	Carboxylic acids and derivatives	Amino acids, peptides, and analogues
pos_370	t-4-AMINOCROTONIC ACID (TACA)	157.845	139.95	162.035	55.1608	148.106	107.915	443.84	390.502	271.768	157.422	279.46	257.703	-1.22373	0.00740842	1.33121	down	4.16191	C4H7NO2	84.0448	0.639867	--	--	--	--	--	--	--	--	--	--	--	--
pos_3700	Acteoside	354.731	311.894	440.412	110.92	257.521	295.138	497.186	358.592	339.577	296.01	317.028	332.636	-0.274053	0.280258	0.59645	unchanged	-3.91382	C29H36O15	647.192	5.63283	C10501	--	--	--	--	--	HMDB0034843	61276-17-3	Organic compounds	Lipids and lipid-like molecules	Prenol lipids	Triterpenoids
pos_3701	[(3-Hexyl-4-methyl-2-oxo-2H-chromen-7-yl)oxy]acetic acid	3059.16	2170.89	2093.3	1208.32	2056.09	2049.86	1450.89	1813.51	1306.54	1142.25	1466.98	1368.41	0.563968	0.0353566	1.11768	up	-2.93675	C18H22O5	659.281	5.63283	--	--	--	--	--	--	HMDB0246674	--	Organic compounds	Phenylpropanoids and polyketides	Coumarins and derivatives	--
pos_3706	4-Hydroxy-3-methoxy-cinnamoylglycine	7.5527	3.19466	16.472	2.046	10.8954	7.14628	8.44033	118.833	21.2023	8.44655	85.2969	11.6479	-2.42394	0.137926	0.810786	unchanged	-24.671	C12H13NO5	216.059	5.63997	--	--	--	--	--	--	HMDB0059747	--	Organic compounds	Organic acids and derivatives	Carboxylic acids and derivatives	Amino acids, peptides, and analogues
pos_3707	Tetracaine	281.74	263.43	282.76	274.011	304.255	281.234	104.583	121.994	133.3	201.992	141.311	155.866	0.97402	5.05108e-05	1.62984	up	-2.23349	C15H24N2O2	247.18	5.63997	C07526	--	--	--	--	--	HMDB0258868	--	Organic compounds	Benzenoids	Benzene and substituted derivatives	Benzoic acids and derivatives
pos_3708	5'-N-Methylcarboxamidoadenosine	14.4386	8.08114	21.49	0.0826525	5.80301	5.69062	32.6535	30.2109	26.3486	18.8345	19.7643	22.7584	-1.43764	0.00249389	1.36518	down	4.3054	C11H14N6O4	259.095	5.63997	--	--	--	--	--	--	HMDB0246883	--	Organic compounds	Nucleosides, nucleotides, and analogues	Purine nucleosides	--
pos_3710	Oryzalic acid B	1539.04	1659.21	1543.64	2147.38	1541.45	1674.01	1747.96	1768.53	1838.05	2240.08	1822.95	1883.83	-0.161469	0.132943	0.800958	unchanged	3.00398	C20H30O5	351.218	5.63997	--	--	--	--	--	--	HMDB0038693	--	Organic compounds	Organic acids and derivatives	Carboxylic acids and derivatives	Dicarboxylic acids and derivatives
pos_3713	Ubiquinol-6	124.473	109.747	142.093	35.3747	99.3625	101.73	3.06773e-06	3.06773e-06	3.06773e-06	3.06773e-06	3.06773e-06	3.06773e-06	24.9887	0.000995189	1.56425	up	14.4182	C39H60O4	575.454	5.63997	--	--	--	--	--	--	HMDB0012299	5677-58-7	Organic compounds	Lipids and lipid-like molecules	Prenol lipids	Polyprenylphenols
pos_3717	(1S,2S,3S,4R)-3-(1-Acetamido-2-ethylbutyl)-4-(diaminomethylideneamino)-2-hydroxycyclopentane-1-carboxylic acid	6562.41	4603.89	5527.52	3405.93	6616.09	5157.77	23.5803	14.1165	35.1293	29.5588	13.5242	20.4043	7.86929	0.000129067	1.64911	up	13.7166	C15H28N4O4	657.438	5.64712	--	--	--	--	--	--	HMDB0242447	--	Organic compounds	Organic acids and derivatives	Carboxylic acids and derivatives	Amino acids, peptides, and analogues
pos_3718	17beta-Hydroxy-4-oxa-5alpha-androstan-3-one acetate	250.379	227.734	248.773	261.136	294.293	248.71	119.997	113.321	141.148	158.594	113.961	127.194	0.98369	1.02496e-06	1.6476	up	0.745182	C20H30O4	335.222	5.65425	C14913	--	--	--	--	--	--	--	--	--	--	--
pos_3720	4-Oxoretinal	73.4317	77.7856	101.681	92.3716	64.6111	93.9384	93.0018	92.094	96.5322	77.996	70.3445	90.2485	-0.0462065	0.710672	0.217966	unchanged	0.583749	C20H26O2	337.157	5.64712	--	--	--	--	--	--	HMDB0012794	33532-44-4	Organic compounds	Lipids and lipid-like molecules	Prenol lipids	Retinoids
pos_3721	(1R,9S,10S)-17-[(3-Hydroxycyclobutyl)methyl]-17-azatetracyclo[7.5.3.01,10.02,7]heptadeca-2(7),3,5-triene-4,10-diol	60087.5	49134.2	57772.6	38556.5	69010.2	52861.9	2087.75	1813.28	1919.4	2211.9	1557.48	1920.26	4.83019	5.93897e-05	1.66604	up	16.0895	C21H29NO3	687.449	5.65425	--	--	--	--	--	--	HMDB0242344	--	Organic compounds	Benzenoids	Phenanthrenes and derivatives	--
pos_3724	DG(13:0/PGJ2/0:0)	325.212	251.207	299.359	199.536	369.043	283.068	3.06773e-06	3.06773e-06	4.44989	8.89211	1.69182	3.06773e-06	6.84427	7.13249e-05	1.66188	up	-21.9334	C36H60O7	569.407	5.65425	--	--	--	--	--	--	HMDB0294885	--	--	--	--	--
pos_3729	Isopropyl-beta-D-thiogalactopyranoside	16.5825	3.03232	28.8503	3.06773e-06	16.4032	4.40065	48.5453	30.8715	21.1959	16.5037	10.1627	31.773	-1.19922	0.0640022	0.965392	unchanged	-6.66729	C9H18O5S	499.161	5.66138	--	--	--	--	--	--	HMDB0253575	--	Organic compounds	Organic oxygen compounds	Organooxygen compounds	Carbohydrates and carbohydrate conjugates
pos_373	Cetoniacytone B	4397.77	4176.6	4800.21	3514.05	4418.39	3890.03	10201.6	7112.12	8953.83	9710.71	8709.21	9302.75	-1.09944	2.53397e-05	1.64511	down	30.9063	C7H9NO4	365.106	0.639867	C21249	Acarbose and validamycin biosynthesis(ko00525);;Biosynthesis of secondary metabolites(ko01110)	--	--	--	--	--	--	--	--	--	--
pos_3733	alpha-Tocotrienol	67.762	72.7203	76.824	70.3184	142.52	72.2477	37.137	163.668	47.1141	157.322	161.24	154.617	-0.521382	0.224602	0.642806	unchanged	16.9033	C29H44O2	466.375	5.66852	C14153	Ubiquinone and other terpenoid-quinone biosynthesis(ko00130);;Metabolic pathways(ko01100);;Biosynthesis of secondary metabolites(ko01110)	LMPR02020054	Prenol Lipids [PR]	Quinones and hydroquinones [PR02]	Vitamin E [PR0202]	HMDB0006327	58864-81-6	Organic compounds	Lipids and lipid-like molecules	Prenol lipids	Quinone and hydroquinone lipids
pos_3735	5-Butyl-4-ethylthiazole	108.02	117.452	110.882	141.929	122.418	108.209	177.115	145.721	147.088	140.775	159.923	134.758	-0.352921	0.0026635	1.36449	down	7.5775	C9H15NS	187.128	5.67567	--	--	--	--	--	--	HMDB0040066	57246-63-6	Organic compounds	Organoheterocyclic compounds	Azoles	Thiazoles
pos_3736	Dimethylbenzyl carbinyl hexanoate	777.649	905.214	748.88	1747.58	794.672	1003.75	690.3	681.997	840.759	1208.31	816.457	871.562	0.226453	0.431098	0.428038	unchanged	4.37661	C16H24O2	249.185	5.6828	--	--	--	--	--	--	HMDB0032228	891781-90-1	Organic compounds	Benzenoids	Benzene and substituted derivatives	Phenylpropanes
pos_3739	S-D-Lactoylglutathione	80.8003	90.1073	98.8862	67.0365	65.815	63.1983	98.9438	84.629	77.8808	60.0763	47.2227	70.8688	0.0835845	0.65798	0.217626	unchanged	9.39016	C8H13NO6S	293.083	5.67567	C03451	Pyruvate metabolism(ko00620);;Metabolic pathways(ko01100)	--	--	--	--	HMDB0001066	25138-66-3	Organic compounds	Organic acids and derivatives	Carboxylic acids and derivatives	Amino acids, peptides, and analogues
pos_374	3-Acrylamidopropyl trimethylammonium	398.674	429.418	381.076	509.158	344.196	407.078	331.376	264.159	323.165	505.454	336.292	413.64	0.183868	0.265866	0.593837	unchanged	2.4722	C9H18N2O	171.15	0.639867	--	--	--	--	--	--	--	--	--	--	--	--
pos_3744	Diethylstilbestrol monosulfate monoglucuronide	7621.35	4606.9	8387.11	1194.91	4150.43	4810.67	11050.4	5342.81	6476.77	5597.75	5420.15	6477.3	-0.391523	0.275156	0.602356	unchanged	-4.88127	C24H28O11S	525.14	5.6828	--	--	--	--	--	--	--	--	--	--	--	--
pos_3746	Thiamine aldehyde	45.8039	23.4519	39.4151	28.1415	46.7672	39.7102	27.9907	33.7193	28.8892	27.9653	37.8101	40.0476	0.18496	0.341973	0.551305	unchanged	4.15179	C12H15N4OS+	544.229	5.6828	C05856	Thiamine metabolism(ko00730);;Metabolic pathways(ko01100)	--	--	--	--	--	--	--	--	--	--
pos_3748	DG(12:0/20:5(7Z,9Z,11E,13E,17Z)-3OH(5,6,15)/0:0)	372.923	307.054	369.582	263.069	544.927	365.419	12.4535	14.8666	13.8334	28.386	16.6581	11.0651	4.51446	0.000266757	1.62246	up	4.60717	C35H58O8	648.45	5.67567	--	--	--	--	--	--	HMDB0294753	--	--	--	--	--
pos_3754	SAPPANONE A 7-METHYL ETHER	86.9733	80.9245	110.509	34.5501	78.637	68.8204	423.306	891.627	378.02	326.863	285.851	431.835	-2.57186	0.00812212	1.36807	down	6.68051	C17H14O5	299.093	5.68993	--	--	--	--	--	--	--	--	--	--	--	--
pos_3758	2',5'-Dideoxyadenosine	59.9599	69.4269	58.1735	102.264	69.4178	69.3099	67.2802	68.2897	67.6237	93.2702	75.5967	72.1133	-0.0516559	0.74271	0.193376	unchanged	0.611212	C10H13N5O2	253.141	5.70422	--	--	--	--	--	--	HMDB0245554	--	Organic compounds	Nucleosides, nucleotides, and analogues	2',5'-dideoxyribonucleosides	--
pos_3763	Bilineal	146.829	111.629	139.112	84.6034	110.726	129.094	170.805	131.357	134.393	114.75	106.36	134.108	-0.133102	0.39101	0.479235	unchanged	-3.08816	C20H14N4O	309.112	5.70422	--	--	--	--	--	--	HMDB0249208	--	Organic compounds	Organoheterocyclic compounds	Tetrapyrroles and derivatives	--
pos_3766	Arg Arg Arg Arg	46514.7	35445.7	42257.4	27097.5	53690.3	40696.4	1554.88	1149.21	1517.02	1541.48	1141.94	1414.05	4.88443	0.000128134	1.64842	up	0.939321	C24H50N16O5	643.423	5.70422	--	--	--	--	--	--	--	--	--	--	--	--
pos_3769	SM(d16:2(4E,8Z)/PGJ2)	794.49	585.426	734.404	453.983	805.759	645.518	3.06773e-06	3.06773e-06	3.06773e-06	5.59155	1.63678	1.85623	8.78941	6.96242e-05	1.66377	up	-1.14622	C41H71N2O8P	715.48	5.70422	--	--	--	--	--	--	HMDB0290312	--	--	--	--	--
pos_3771	1-Cyclohexene-1-carboxylic acid	67.6688	70.4217	74.983	76.2056	83.0316	75.0887	58.8483	44.9752	54.3352	55.4728	45.8013	45.0892	0.555017	3.40255e-05	1.55872	up	4.84077	C7H10O2	91.0548	5.70422	C12101	--	--	--	--	--	HMDB0243852	--	Organic compounds	Organic acids and derivatives	Carboxylic acids and derivatives	Carboxylic acids
pos_3774	3,5-DIPRENYL-4-HYDROXYACETOPHENONE	44.3742	45.88	49.3126	74.5549	47.5431	51.4866	43.2567	46.8526	49.7759	62.4914	49.9161	52.9117	0.0370843	0.809379	0.129825	unchanged	4.84027	C18H24O2	273.186	5.73207	--	--	--	--	--	--	--	--	--	--	--	--
pos_3775	2-METHYL-5,7,8-TRIMETHOXYISOFLAVONE	435.873	376.006	471.462	260.093	336.709	388.423	567.002	425.258	495.657	412.856	409.628	454.307	-0.285346	0.0631338	0.958385	unchanged	4.51666	C19H18O5	327.124	5.73207	--	--	--	--	--	--	--	--	--	--	--	--
pos_3778	L-Tyrosine	68.3102	76.6494	89.0627	32.5305	61.8306	64.9303	31.3731	18.6165	19.8755	17.2951	19.6702	19.2476	1.64136	0.00165009	1.49083	up	5.24372	C9H11NO3	146.061	5.7392	C00082	Ubiquinone and other terpenoid-quinone biosynthesis(ko00130);;Monobactam biosynthesis(ko00261);;Tyrosine metabolism(ko00350);;Phenylalanine metabolism(ko00360);;Phenylalanine, tyrosine and tryptophan biosynthesis(ko00400);;Novobiocin biosynthesis(ko00401);;Cyanoamino acid metabolism(ko00460);;Methane metabolism(ko00680);;Thiamine metabolism(ko00730);;Phenylpropanoid biosynthesis(ko00940);;Isoquin…	--	--	--	--	HMDB0000158	60-18-4	Organic compounds	Organic acids and derivatives	Carboxylic acids and derivatives	Amino acids, peptides, and analogues
pos_3779	Etimizol	96.4782	108.475	103.5	107.676	103.673	100.286	82.5047	113.878	77.2492	75.7597	130.721	69.952	0.172872	0.302354	0.599958	unchanged	-2.18393	C9H14N4O2	443.212	5.7392	--	--	--	--	--	--	HMDB0252102	--	Organic compounds	Organic acids and derivatives	Carboxylic acids and derivatives	Carboxylic acid derivatives
pos_3780	Neoagarotetraose	324.074	287.313	405.343	104.754	279.276	286.819	315.483	242.334	263.627	163.119	228.021	241.937	0.214411	0.415162	0.45315	unchanged	3.66476	C24H38O19	672.237	5.7392	--	--	--	--	--	--	HMDB0255514	--	Organic compounds	Organic oxygen compounds	Organooxygen compounds	Carbohydrates and carbohydrate conjugates
pos_3786	Cyclic apt	88.7339	85.7626	89.5354	78.2446	89.1373	89.2222	100.179	87.4911	94.6391	69.7813	76.4345	85.559	0.0182698	0.83148	0.105032	unchanged	13.6692	C10H12N5O5PS	363.068	5.75347	--	--	--	--	--	--	HMDB0250624	--	Organic compounds	Nucleosides, nucleotides, and analogues	Nucleoside and nucleotide analogues	3',5'-cyclic purine nucleoside phosphorothioates
pos_3787	[12]-Gingerol	1371.87	1394.61	1531.65	1578.08	1410.79	1483.98	2072.66	1552.26	1991.69	1799.27	1182.7	1911.96	-0.261025	0.0866137	0.968753	unchanged	29.8471	C23H38O4	379.296	5.74633	--	--	--	--	--	--	HMDB0036356	104264-55-3	Organic compounds	Benzenoids	Phenols	Methoxyphenols
pos_3789	Rphdhd	385.086	416.936	406.993	492.146	410.924	420.436	577.286	505.237	596.835	641.756	538.255	588.471	-0.445119	0.000129438	1.53988	down	0.709905	C26H48O9	469.316	5.75347	--	--	--	--	--	--	HMDB0257327	--	Organic compounds	Lipids and lipid-like molecules	Fatty Acyls	Fatty acyl glycosides
pos_3793	6-Heptyl-5,6-dihydro-2H-pyran-2-one	30.5632	34.0914	26.9601	58.3891	24.1115	37.4284	26.2839	31.0551	40.1077	45.2606	36.9048	38.8548	-0.046458	0.845632	0.108391	unchanged	2.51939	C12H20O2	161.133	5.76062	--	--	--	--	--	--	HMDB0031030	16400-72-9	Organic compounds	Organoheterocyclic compounds	Pyrans	Pyranones and derivatives
pos_3796	Oryzalexin C	1212.84	897.729	1149.49	841.111	1257.39	1125.7	69.3603	72.9378	94.7369	112.067	72.7734	94.4808	3.6505	2.72685e-05	1.67904	up	7.65915	C20H28O2	342.23	5.77488	--	--	--	--	--	--	HMDB0302101	--	Organic compounds	Lipids and lipid-like molecules	Prenol lipids	Diterpenoids
pos_380	4-deoxypyridoxine 5'-phosphate	271.305	296.515	295.835	222.251	261.819	233.703	935.264	670.285	684.43	526.007	671.73	646.718	-1.38646	0.000400414	1.59473	down	37.6235	C8H10NO5P-2	249.04	0.639867	--	--	--	--	--	--	--	--	--	--	--	--
pos_3800	5-Hydroxycapsanthin	397.49	287.402	372.599	258.1	408.451	370.331	3.06773e-06	5.18309	3.41078	6.11023	4.77268	4.78944	6.43143	3.62954e-05	1.67684	up	13.2528	C39H54O4	569.407	5.77488	--	--	--	--	--	--	HMDB0302461	--	Organic compounds	Lipids and lipid-like molecules	Prenol lipids	Triterpenoids
pos_3801	DG(10:0/PGE1/0:0)	197.895	129.609	167.114	160.327	235.245	208.4	3.06773e-06	3.06773e-06	0.000562441	3.06773e-06	0.0179181	0.204159	12.2686	7.67466e-05	1.66184	up	3.95219	C33H58O8	583.423	5.77488	--	--	--	--	--	--	HMDB0294589	--	--	--	--	--
pos_3806	PA(15:0/20:3(5Z,8Z,11Z))	853.57	696.781	948.688	708.732	1053.11	902.949	1.8851	3.06773e-06	2.71047	3.20816	3.06773e-06	5.57538	8.59231	2.27848e-05	1.68238	up	16.1077	C38H69O8P	667.481	5.76775	--	--	--	--	--	--	HMDB0114820	--	Organic compounds	Lipids and lipid-like molecules	Glycerophospholipids	Glycerophosphates
pos_3812	Shanzhiside methyl ester	115.15	95.0137	129.521	50.6184	102.657	92.7898	144.885	141.857	92.8192	120.879	147.716	146.184	-0.439473	0.0342179	1.04896	down	0.472522	C17H26O11	448.182	5.78202	--	--	--	--	--	--	HMDB0258271	--	Organic compounds	Lipids and lipid-like molecules	Prenol lipids	Terpene glycosides
pos_3815	6'-Sialyllactosamine	441.771	339.827	508.484	204.528	327.779	420.951	284.583	325.717	299.098	208.848	291.685	278.657	0.409832	0.0909037	0.931159	unchanged	-0.999849	C23H40N2O18	615.224	5.78202	--	--	--	--	--	--	HMDB0041621	191667-37-5	Organic compounds	Organic oxygen compounds	Organooxygen compounds	Carbohydrates and carbohydrate conjugates
pos_3817	5,5-Dimethyl-2-phenylmorpholine	67.7188	66.1928	67.2148	86.0233	58.7574	72.5045	62.6444	48.7765	74.8694	59.2422	50.5118	55.5227	0.251123	0.0653746	0.926611	unchanged	-1.30865	C12H17NO	209.165	5.78917	--	--	--	--	--	--	HMDB0246850	--	Organic compounds	Organoheterocyclic compounds	Oxazinanes	Morpholines
pos_3830	9-[6(S),9-diamino-5,6,7,8,9-pentadeoxy-beta-D-ribo-nonafuranosyl]-9H-purin-6-amine	87.3656	86.7601	87.7959	113.621	75.7671	102.772	66.6193	100.384	97.2673	99.8172	91.508	86.3068	0.032065	0.794795	0.163537	unchanged	-5.33641	C14H25N7O3+2	362.189	5.81057	--	--	--	--	--	--	--	--	--	--	--	--
pos_3833	Phloretin xylosyl-galactoside	803.61	658.407	889.045	148.952	658.868	625.659	813.579	609.921	666.792	472.965	545.881	619.531	0.021457	0.937782	0.0441395	unchanged	5.19896	C26H32O14	1137.37	5.81772	--	--	--	--	--	--	HMDB0029252	--	Organic compounds	Phenylpropanoids and polyketides	Flavonoids	Flavonoid glycosides
pos_3834	p-Mentha-1,3,5,8-tetraene	26.6265	30.7316	24.4596	51.3475	29.8406	32.8894	28.7028	33.0101	41.7576	49.5598	36.5625	38.2281	-0.217817	0.306679	0.557506	unchanged	-7.48264	C10H12	133.1	5.82485	--	--	--	--	--	--	HMDB0029641	1195-32-0	Organic compounds	Benzenoids	Benzene and substituted derivatives	Phenylpropenes
pos_3835	Ethyl 7-octenoate	35.2669	35.8965	27.9007	61.723	35.0893	47.2682	34.101	35.3117	40.6942	54.8131	44.6291	46.031	-0.0719618	0.731815	0.189438	unchanged	-1.09887	C10H18O2	135.117	5.81772	--	--	--	--	--	--	--	--	--	--	--	--
pos_3836	Norecasantalol	813.958	846.676	759.452	1721.62	841.082	999.903	863.771	758.986	1025.85	1385.12	1029.65	1052.8	-0.0318324	0.900341	0.0776955	unchanged	0.755752	C11H18O	149.133	5.81772	--	--	--	--	--	--	HMDB0036815	59460-65-0	Organic compounds	Lipids and lipid-like molecules	Prenol lipids	Monoterpenoids
pos_3837	3-(4-Isopropylphenyl)propanal	256.495	273.518	256.31	495.606	253.816	314.319	283.451	263.215	344.368	407.425	301.444	311.471	-0.0470361	0.8221	0.13553	unchanged	2.13551	C12H16O	159.117	5.82485	--	--	--	--	--	--	HMDB0036171	7775-00-0	Organic compounds	Lipids and lipid-like molecules	Prenol lipids	Monoterpenoids
pos_3840	Azvudine	88.7914	74.5716	117.362	28.4617	92.0484	85.7104	126.662	87.6808	97.7783	81.5794	90.1523	96.4366	-0.253012	0.288375	0.586335	unchanged	-27.7729	C9H11FN6O4	287.082	5.81772	--	--	--	--	--	--	HMDB0248824	--	Organic compounds	Organoheterocyclic compounds	Diazines	Pyrimidines and pyrimidine derivatives
pos_3841	Pinazepam	418.055	379.793	352.359	540.792	404.878	441.579	478.563	417.008	465.693	518.829	469.334	466.859	-0.150412	0.1615	0.767452	unchanged	1.96211	C18H13ClN2O	326.106	5.81772	--	--	--	--	--	--	HMDB0041988	52463-83-9	Organic compounds	Organoheterocyclic compounds	Benzodiazepines	1,4-benzodiazepines
pos_3842	Validamycin B	92.7995	87.6183	86.0969	173.71	94.0577	110.196	91.0268	93.5845	119.45	157.323	99.4373	106.59	-0.0504466	0.827439	0.127909	unchanged	27.4234	C20H35NO14	514.227	5.82485	C21293	Acarbose and validamycin biosynthesis(ko00525);;Biosynthesis of secondary metabolites(ko01110)	--	--	--	--	HMDB0036593	102583-47-1	Organic compounds	Organic oxygen compounds	Organooxygen compounds	Carbohydrates and carbohydrate conjugates
pos_3843	Validamycin A	285.577	266.738	250.53	570.072	322.977	371.621	300.257	264.288	330.435	469.309	357.205	355.287	-0.00645238	0.978751	0.0202506	unchanged	-21.8007	C20H35NO13	515.234	5.81772	C12112	Acarbose and validamycin biosynthesis(ko00525);;Metabolic pathways(ko01100);;Biosynthesis of secondary metabolites(ko01110)	--	--	--	--	HMDB0036592	37248-47-8	Organic compounds	Organic oxygen compounds	Organooxygen compounds	Carbohydrates and carbohydrate conjugates
pos_3846	Tetrahydropteroyltri-L-glutamic acid	929.234	731.647	914.62	416.012	661.504	749.13	685.69	824.802	695.29	496.556	736.62	703.712	0.0876468	0.638535	0.282123	unchanged	15.9303	C24H34N8O12	644.273	5.81772	--	--	--	--	--	--	HMDB0012290	88903-89-3	Organic compounds	Organoheterocyclic compounds	Pteridines and derivatives	Pterins and derivatives
pos_3848	1-Propynyl	12.5512	13.0041	10.7317	21.7287	13.7352	14.943	11.5813	15.5594	16.1752	18.3925	13.899	15.3944	-0.0699624	0.703297	0.21231	unchanged	7.3599	C3H4	81.0705	5.82485	--	--	--	--	--	--	HMDB0256845	--	--	--	--	--
pos_3850	xi-5-Isopropyl-2(5H)-furanone	46.761	48.1617	44.74	71.1924	44.7572	54.6096	44.9836	41.7188	50.881	59.9671	46.6366	50.7815	0.0727392	0.618115	0.269142	unchanged	3.6414	C7H10O2	91.0547	5.82485	--	--	--	--	--	--	HMDB0041474	100019-33-8	Organic compounds	Organoheterocyclic compounds	Dihydrofurans	Furanones
pos_3851	Cyclohexa-2,4-dienylmethanol	37.2352	38.6971	37.194	62.233	31.4655	39.2422	31.5191	32.3567	41.6257	50.5652	40.0471	40.915	0.0539896	0.780446	0.152127	unchanged	3.75669	C7H10O	93.0703	5.82485	--	--	--	--	--	--	HMDB0250648	--	Organic compounds	Organic oxygen compounds	Organooxygen compounds	Alcohols and polyols
pos_3857	Glycylhydroxyproline	332.035	256.733	386.304	73.5123	276.964	288.529	338.753	220.869	324.046	202.514	296.091	286.911	-0.0484318	0.855988	0.0940292	unchanged	18.5703	C7H12N2O4	399.147	5.8534	--	--	--	--	--	--	HMDB0011173	24587-32-4	Organic compounds	Organic acids and derivatives	Carboxylic acids and derivatives	Amino acids, peptides, and analogues
pos_3858	6-Fluoro-DL-tryptophan	186.28	161.41	201.413	88.1215	149.289	152.401	212.323	182.181	193.106	133.171	171.265	187.344	-0.201151	0.25746	0.612454	unchanged	4.22185	C11H11FN2O2	261.069	5.8534	--	--	--	--	--	--	HMDB0247058	--	Organic compounds	Organoheterocyclic compounds	Indoles and derivatives	Indolyl carboxylic acids and derivatives
pos_3864	Methacycline	303.82	239.876	333.868	62.8193	211.354	209.72	376.594	284.924	302.793	209.522	237.518	282.464	-0.315125	0.255337	0.62315	unchanged	-12.5034	C22H22N2O8	465.121	5.8534	C07654	--	--	--	--	--	HMDB0015066	914-00-1	Organic compounds	Phenylpropanoids and polyketides	Tetracyclines	--
pos_3867	Syringetin 3-glucuronide	2423.97	2251.38	3347.93	1237.19	2085.92	2207.24	4845.24	3098.64	2874.17	2583.16	2924.05	3091.7	-0.518639	0.0475906	1.01695	down	31.6647	C23H22O14	523.125	5.84627	--	--	LMPK12112495	Polyketides [PK]	Flavonoids [PK12]	Flavones and Flavonols [PK1211]	--	--	--	--	--	--
pos_3868	2-Acetylacteoside	506.621	434.552	614.95	140.559	465.617	465.347	567.117	595.411	496.647	342.576	459.755	460.063	-0.152972	0.529594	0.34223	unchanged	7.86984	C31H38O16	631.207	5.84627	--	--	--	--	--	--	HMDB0245529	--	Organic compounds	Phenylpropanoids and polyketides	Flavonoids	Flavonoid glycosides
pos_3869	Cyanidin 3-(2G-xylosylrutinoside)	6490.22	5912.72	8804.84	1119.91	5085.38	4890.04	3589.35	1047.48	2607.76	846.541	1064.6	1280.11	1.63013	0.0145564	1.22625	up	-0.196922	C32H39O19+	750.198	5.8534	--	--	LMPK12010124	Polyketides [PK]	Flavonoids [PK12]	Anthocyanidins [PK1201]	HMDB0037994	38226-79-8	Organic compounds	Phenylpropanoids and polyketides	Flavonoids	Flavonoid glycosides
pos_3870	3-(3,5-dihydroxyphenyl)-4-(2-{3-[6-hydroxy-3-(3-hydroxyphenyl)-2-phenyl-2,3-dihydro-1-benzofuran-4-yl]-2-phenyl-2,3-dihydro-1-benzofuran-5-yl}ethenyl)-2-(4-hydroxyphenyl)-2,3-dihydro-1-benzofuran-5,6-diol	6430.53	5934.72	6643.77	3977.61	5703.34	6177.84	7080.81	6568.76	6627.46	5843.85	5903.4	6281.99	-0.135685	0.228932	0.656798	unchanged	-1.2524	C56H42O10	839.263	5.8534	--	--	--	--	--	--	HMDB0134304	--	Organic compounds	Phenylpropanoids and polyketides	2-arylbenzofuran flavonoids	--
pos_3871	4,8-Dimethylnonanoyl-CoA	2718.78	2535.63	2878.98	1485.47	2366.58	2505.95	2841.51	2304.11	2388.87	1873.55	2189.21	2187.69	0.0721025	0.633723	0.261657	unchanged	16.9167	C32H56N7O17P3S	953.316	5.84627	--	--	LMFA07050260	Fatty Acyls [FA]	Fatty esters [FA07]	Fatty acyl CoAs [FA0705]	HMDB0011604	204120-61-6	Organic compounds	Lipids and lipid-like molecules	Fatty Acyls	Fatty acyl thioesters
pos_3873	2-(2-Aminoethyl)indole	12.7465	17.6117	17.2114	21.7902	17.1707	22.1398	30.9298	33.7211	33.099	30.6354	33.595	35.1715	-0.85935	2.49948e-05	1.6222	down	8.1602	C10H12N2	161.109	5.86053	C02548	--	--	--	--	--	--	--	--	--	--	--
pos_3875	1-(3,4-Dihydroxyphenyl)-5-hydroxy-3-decanone	46.7819	53.6332	52.3857	74.4034	51.2332	56.9232	141.934	124.117	128.501	115.848	115.869	121.275	-1.15645	2.43705e-07	1.67004	down	47.8078	C16H24O4	245.167	5.86053	C17748	Stilbenoid, diarylheptanoid and gingerol biosynthesis(ko00945);;Biosynthesis of secondary metabolites(ko01110)	--	--	--	--	--	--	--	--	--	--
pos_3876	Hexyl glucoside	105.261	109.433	100.259	146.563	101.561	119.962	100.149	105.133	106.424	108.035	95.8617	99.2208	0.151794	0.178411	0.739056	unchanged	-5.87604	C12H24O6	229.142	5.87482	--	--	--	--	--	--	HMDB0031688	59080-45-4	Organic compounds	Lipids and lipid-like molecules	Fatty Acyls	Fatty acyl glycosides
pos_3882	4-(4-Butyl-2,5-dioxo-3-methyl-3-phenyl-1-pyrrolidinyl)benzenesulfonamide	209.013	147.887	255.227	80.5086	186.425	193.619	257.827	195.125	228.754	142.021	180.453	202.972	-0.170389	0.463053	0.404211	unchanged	-3.19829	C21H24N2O4S	383.141	5.87482	--	--	--	--	--	--	HMDB0256146	--	Organic compounds	Organoheterocyclic compounds	Pyrrolidines	Phenylpyrrolidines
pos_3883	Plicatic acid	408.574	312.792	452.517	64.4052	277.1	295.445	493.386	344.293	355.129	237.49	310.281	330.205	-0.193524	0.522404	0.358223	unchanged	12.2308	C20H22O10	445.116	5.86767	C10873	--	--	--	--	--	HMDB0256643	--	Organic compounds	Lignans, neolignans and related compounds	Aryltetralin lignans	9,9p-dihydroxyaryltetralin lignans
pos_3884	(11S)-11-Benzyl-6-chloro-1,2,10,11,12,13,14,15,16,17,18,19-dodecahydro-5,9-methano-2,5,8,10,13,17-benzohexaazacyclohenicosine-3,24-dione	894.772	679.993	1090.38	173.603	744.036	719.336	996.695	685.103	855.358	513.541	805.414	745.735	-0.097163	0.733865	0.186164	unchanged	-0.880995	C27H33ClN6O2	547.198	5.86767	--	--	--	--	--	--	HMDB0250419	--	Organic compounds	Organic acids and derivatives	Carboxylic acids and derivatives	Amino acids, peptides, and analogues
pos_3885	Procyclidine	207.727	229.999	248.696	132.384	220.367	212.529	24.4443	18.372	16.2028	13.3242	11.8837	22.5075	3.55179	6.94948e-05	1.65647	up	0.0219392	C19H29NO	613.413	5.87482	C07378	--	--	--	--	--	HMDB0014531	77-37-2	Organic compounds	Organic nitrogen compounds	Organonitrogen compounds	Amines
pos_3888	Lagociclovir	38.6186	29.1654	43.2858	18.9494	31.3229	28.2087	40.4754	260.06	43.9438	60.7419	237.076	87.6036	-1.94512	0.0784675	0.95598	unchanged	-22.5414	C10H12FN5O3	234.072	5.88195	--	--	--	--	--	--	HMDB0253955	--	Organic compounds	Nucleosides, nucleotides, and analogues	Purine nucleosides	Purine 2',3'-dideoxyribonucleosides
pos_3890	all-trans-4-Hydroxyretinoic acid	558.69	397.226	468.477	367.195	568.205	490.153	23.672	28.517	22.612	33.7611	22.1373	19.6093	4.24493	3.90111e-05	1.67447	up	16.1753	C20H28O3	358.243	5.88195	C16677	Retinol metabolism(ko00830);;Metabolic pathways(ko01100)	LMPR01090025	Prenol Lipids [PR]	Isoprenoids [PR01]	Retinoids [PR0109]	HMDB0006254	66592-72-1	Organic compounds	Lipids and lipid-like molecules	Prenol lipids	Retinoids
pos_3891	Deoxycholic acid glycine conjugate	239.808	266.238	237.779	372.66	261.319	267.446	245.932	213.256	303.23	335.223	269.888	295.109	-0.0151693	0.916852	0.0666116	unchanged	24.1002	C26H43NO5	414.311	5.88195	--	--	--	--	--	--	HMDB0000631	360-65-6	Organic compounds	Lipids and lipid-like molecules	Steroids and steroid derivatives	Bile acids, alcohols and derivatives
pos_3892	LysoPC(22:0/0:0)	190.716	185.059	212.62	137.119	194.407	175.406	55.9351	41.3885	53.772	49.6149	46.5641	56.0841	1.85226	3.05203e-05	1.6637	up	-2.07455	C30H62NO7P	579.425	5.88195	--	--	--	--	--	--	HMDB0010398	--	Organic compounds	Lipids and lipid-like molecules	Glycerophospholipids	Glycerophosphocholines
pos_3893	Neohesperidin dihydrochalcone	390.275	265.286	488.61	217.076	252.729	411.18	197.802	157.606	172.555	108.955	168.866	152.902	1.0789	0.00869106	1.34105	up	2.49285	C28H36O15	613.214	5.88195	--	--	--	--	--	--	HMDB0030542	20702-77-6	Organic compounds	Phenylpropanoids and polyketides	Flavonoids	Flavones
pos_3895	(2'S)-Deoxymyxol 2'-α-L-fucoside	18208.6	12927.7	15536.2	11077.8	17667	14844.5	51.99	37.7559	57.8256	58.7959	47.9034	57.9667	8.17533	4.09773e-05	1.67448	up	-18.3881	C46H66O6	715.48	5.88195	C15940	Carotenoid biosynthesis(ko00906);;Biosynthesis of secondary metabolites(ko01110)	LMPR01070535	Prenol Lipids [PR]	Isoprenoids [PR01]	C40 isoprenoids (tetraterpenes) [PR0107]	--	--	--	--	--	--
pos_3898	Terpendole G	396.532	391.507	427.845	433.09	368.012	380.078	469.606	395.993	431.741	415.843	422.629	414.812	-0.0895814	0.111392	0.855517	unchanged	-23.2102	C28H37NO4	416.248	5.88908	C20586	Indole diterpene alkaloid biosynthesis(ko00403);;Biosynthesis of secondary metabolites(ko01110)	--	--	--	--	--	--	--	--	--	--
pos_3899	PC(18:0/0:0)	637.119	576.824	673.372	396.751	628.475	593.256	203.349	223.626	194.87	145.821	140.1	202.012	1.65947	6.73565e-05	1.62994	up	27.0914	C26H54NO7P	565.412	5.88908	--	--	LMGP01050026	Glycerophospholipids [GP]	Glycerophosphocholines [GP01]	Monoacylglycerophosphocholines [GP0105]	HMDB0010384	19420-57-6	Organic compounds	Lipids and lipid-like molecules	Glycerophospholipids	Glycerophosphocholines
pos_39	6-(Pyridin-3-YL)hexanoic acid	55.8348	53.4753	48.884	79.9028	46.2881	53.5051	40.1374	96.4018	43.5421	52.7556	103.184	39.8494	-0.153681	0.639658	0.241687	unchanged	-14.4012	C11H15NO2	194.116	0.547067	--	--	--	--	--	--	HMDB0245979	--	Organic compounds	Lipids and lipid-like molecules	Fatty Acyls	Fatty acids and conjugates
pos_3900	2-(4-Hydroxyphenyl)ethanol	74.9864	80.3898	79.1099	106.469	65.137	78.3807	85.3085	72.667	92.4723	101.521	88.7852	93.2074	-0.140319	0.260347	0.620131	unchanged	-12.2878	C8H10O2	139.074	5.89622	--	--	--	--	--	--	HMDB0004284	501-94-0	Organic compounds	Benzenoids	Phenols	Tyrosols and derivatives
pos_3906	13,14-dihydro-15-keto-tetranor PGF1β	2193.94	2467.87	2138.75	4219.17	2216.58	2626.35	2594.91	2605.28	2991.47	3771.36	3152.37	3103.5	-0.199801	0.319793	0.552272	unchanged	1.70927	C16H28O5	323.184	5.89622	--	--	--	--	--	--	--	--	--	--	--	--
pos_3907	2-Methoxyestrone 3-sulfate	92.1615	45.529	120.273	4.22952	51.5376	55.1634	82.0941	59.8033	67.9896	41.1257	81.725	82.0643	-0.169217	0.679795	0.220338	unchanged	-2.39215	C19H24O6S	381.136	5.90337	C08358	Steroid hormone biosynthesis(ko00140)	LMST05020006	Sterol Lipids [ST]	Steroid conjugates [ST05]	Sulfates [ST0502]	--	--	--	--	--	--
pos_3908	Benzyl gentiobioside	76.3334	62.7186	115.152	6.73317	63.9114	69.571	137.081	78.8267	108.867	68.7458	75.1401	88.1981	-0.49758	0.159491	0.756173	unchanged	-16.2957	C19H28O11	433.163	5.90337	--	--	--	--	--	--	HMDB0041515	56775-64-5	Organic compounds	Organic oxygen compounds	Organooxygen compounds	Carbohydrates and carbohydrate conjugates
pos_3912	15-keto-PGF1alpha	230.718	235.087	244.208	268.268	277.015	253.84	132.437	119.922	152.226	185.33	188.618	160.229	0.684894	7.30251e-05	1.56929	up	12.9578	C20H34O5	319.231	5.9105	--	--	LMFA03010150	Fatty Acyls [FA]	Eicosanoids [FA03]	Prostaglandins [FA0301]	HMDB0060045	--	Organic compounds	Lipids and lipid-like molecules	Fatty Acyls	Eicosanoids
pos_3913	Perindopril lactam	2041.88	1666.65	1901.04	1620.73	2283.62	1935.28	487.243	512.063	582.064	701.635	598.456	594.015	1.71997	1.58216e-05	1.66964	up	9.99748	C19H30N2O4	351.231	5.9105	--	--	--	--	--	--	--	--	--	--	--	--
pos_3915	Glycocholic Acid	626.942	715.579	977.589	821.067	977.279	803.662	463.019	493.176	544.282	760.653	1490.34	724.014	0.137237	0.670826	0.262803	unchanged	-0.19668	C26H43NO6	466.316	5.9105	C01921	Primary bile acid biosynthesis(ko00120);;Secondary bile acid biosynthesis(ko00121);;Metabolic pathways(ko01100);;Bile secretion(ko04976);;Cholesterol metabolism(ko04979)	LMST05030001	Sterol Lipids [ST]	Steroid conjugates [ST05]	Glycine conjugates [ST0503]	HMDB0000138	475-31-0	Organic compounds	Lipids and lipid-like molecules	Steroids and steroid derivatives	Bile acids, alcohols and derivatives
pos_3916	PA(14:0/16:1(9Z))	250.881	182.448	253.924	144.089	259.116	209.201	2.1953	3.06773e-06	1.73705	3.95445	0.16751	1.29858	7.11851	9.37277e-05	1.65649	up	15.3083	C33H63O8P	583.422	5.9105	--	--	LMGP10010931	Glycerophospholipids [GP]	Glycerophosphates [GP10]	Diacylglycerophosphates [GP1001]	--	--	--	--	--	--
pos_3917	Deoxycholyltryptophan	7.22355	5.42305	0.00761989	18.686	12.6068	7.05264	550.065	443.875	542.782	978.679	521.79	757.613	-6.21739	0.00059353	1.58904	down	2.1205	C35H50N2O5	596.407	5.9105	--	--	--	--	--	--	HMDB0242417	--	--	--	--	--
pos_3918	PG(O-16:0/13:0)	767.312	642.841	844.178	512.951	949.78	746.023	10.9516	12.4309	17.8635	25.4066	13.3187	22.9976	5.43776	8.02648e-05	1.65936	up	-15.1894	C35H71O9P	667.481	5.9105	--	--	LMGP04020002	Glycerophospholipids [GP]	Glycerophosphoglycerols [GP04]	1-alkyl,2-acylglycerophosphoglycerols [GP0402]	--	--	--	--	--	--
pos_3919	Mycolactone F	84281.1	63755.1	77747.1	49166.2	91495.5	71950.7	1572.22	1200.27	1508.86	1602.23	1231.61	1443.42	5.67871	8.38559e-05	1.65944	up	-47.6286	C42H68O8	701.465	5.9105	C21278	Type I polyketide structures(ko01052)	--	--	--	--	--	--	--	--	--	--
pos_3924	Pseudopelletierine	149.737	117.218	139.05	133.841	208.135	168.241	0.688386	2.61658	6.20128	6.11611	3.59794	2.13739	5.42287	8.61796e-05	1.65663	up	7.61594	C9H15NO	329.222	5.91763	C10865	Tropane, piperidine and pyridine alkaloid biosynthesis(ko00960);;Biosynthesis of alkaloids derived from ornithine, lysine and nicotinic acid(ko01064);;Biosynthesis of secondary metabolites(ko01110)	--	--	--	--	HMDB0034580	552-70-5	Organic compounds	Organoheterocyclic compounds	Piperidines	Piperidinones
pos_3927	1-Hydroxypyrene glucuronide	477.568	445.76	552.921	220.305	384.151	418.002	636.025	434.389	506.61	333.188	419.824	414.701	-0.135487	0.525057	0.360504	unchanged	6.01744	C22H18O7	417.162	5.92477	--	--	--	--	--	--	HMDB0059759	--	Organic compounds	Benzenoids	Pyrenes	--
pos_3928	Caffeoylcalleryanin	37.6445	30.2431	57.324	13.5646	45.2212	40.6738	67.4464	77.4002	58.2133	27.0851	39.125	40.1419	-0.461714	0.185894	0.708017	unchanged	-6.5588	C22H24O11	482.163	5.91763	--	--	--	--	--	--	HMDB0303796	--	Organic compounds	Phenylpropanoids and polyketides	Flavonoids	Flavonoid glycosides
pos_3929	Phenolphthalein glucuronide	2944.27	2145.63	3646.63	507.792	1769.87	2116.1	4093.75	2470.82	2929.91	1962.56	2171.51	2612.26	-0.306723	0.357698	0.511907	unchanged	3.02834	C26H22O10	495.13	5.92477	--	--	--	--	--	--	HMDB0244692	--	Organic compounds	Organic oxygen compounds	Organooxygen compounds	Carbohydrates and carbohydrate conjugates
pos_3930	SN38 glucuronide	1706.75	1296.28	1899.96	489.41	981.352	1280.64	1848.66	893.204	1337.74	779.15	878.403	1052.73	0.172898	0.597618	0.281907	unchanged	-15.5711	C28H28N2O11	551.157	5.91763	C11376	Drug metabolism - other enzymes(ko00983)	--	--	--	--	HMDB0060511	--	Organic compounds	Alkaloids and derivatives	Camptothecins	--
pos_3934	Aquayamycin	6260.2	5900.81	6929.01	3882.48	5640.35	6276.87	6375.97	5738.86	6299.21	5162.2	5492.58	5642.51	0.00739544	0.950995	0.0392516	unchanged	-9.46643	C25H26O10	973.303	5.91763	C12412	Biosynthesis of type II polyketide products(ko01057);;Biosynthesis of secondary metabolites(ko01110)	--	--	--	--	--	--	--	--	--	--
pos_3937	20,21-Diprenylterpendole C	48.2005	49.903	60.0803	35.1912	74.4682	62.5459	3.06773e-06	3.06773e-06	1.99108	3.06773e-06	0.908719	3.06773e-06	6.83206	0.000180414	1.63645	up	-1.23832	C42H57NO5	655.422	5.93192	C20595	Indole diterpene alkaloid biosynthesis(ko00403);;Biosynthesis of secondary metabolites(ko01110)	--	--	--	--	--	--	--	--	--	--
pos_3938	cis,cis-3,6-Dodecadienoyl-CoA	1287.47	1017.22	1327.81	337.084	1037.3	1057.5	1391.76	1078.91	1190.79	904.099	945.968	1098.59	-0.124316	0.591816	0.299611	unchanged	1.81337	C33H54N7O17P3S	987.287	5.93192	C05280	Fatty acid degradation(ko00071)	--	--	--	--	HMDB0003952	--	Organic compounds	Lipids and lipid-like molecules	Fatty Acyls	Fatty acyl thioesters
pos_3943	(gamma-Glutamyl-gamma-glutamyl)-S-methylcysteine	9.93988	5.47184	11.2063	3.06773e-06	6.37063	4.76994	10.3567	316.815	7.545	3.06773e-06	241.867	3.7067	-3.9419	0.183357	0.731062	unchanged	-14.2969	C14H23N3O8S	432.078	5.95332	--	--	--	--	--	--	HMDB0039424	102148-93-6	Organic compounds	Organic acids and derivatives	Carboxylic acids and derivatives	Amino acids, peptides, and analogues
pos_3945	6-O-Galloylsucrose	42.0755	33.798	60.1453	0.0470589	19.4453	29.3666	109.673	34.6742	64.4319	16.1691	22.87	18.7802	-0.528095	0.448582	0.442679	unchanged	14.4183	C19H26O15	512.168	5.94618	--	--	--	--	--	--	HMDB0039282	115731-15-2	Organic compounds	Benzenoids	Benzene and substituted derivatives	Benzoic acids and derivatives
pos_3951	Estrone	14.7507	17.083	17.0434	62.4042	23.9583	32.8264	17.4595	16.2959	22.5659	37.7173	36.2184	29.195	0.0759064	0.867285	0.0935579	unchanged	3.73121	C18H22O2	293.152	5.96047	C00468	Steroid hormone biosynthesis(ko00140);;Metabolic pathways(ko01100);;Ovarian steroidogenesis(ko04913);;Prolactin signaling pathway(ko04917);;Progesterone, androgen and estrogen receptor agonists/antagonists(ko07226)	LMST02010004	Sterol Lipids [ST]	Steroids [ST02]	C18 steroids (estrogens) and derivatives [ST0201]	HMDB0000145	53-16-7	Organic compounds	Lipids and lipid-like molecules	Steroids and steroid derivatives	Estrane steroids
pos_3952	Isoincensole	1249.41	1331.4	1311.34	1506.71	1230.06	1336.95	1402.33	1226.29	1459.53	1509.2	1350.81	1449.2	-0.0761029	0.238164	0.649365	unchanged	1.2741	C20H34O2	307.263	5.96047	--	--	--	--	--	--	--	--	--	--	--	--
pos_3956	Neoxanthin	477.673	433.983	595.849	396.529	651.238	523.946	111.341	183.938	132.93	128.366	109.017	155.833	1.90636	0.000112649	1.62484	up	11.3232	C40H56O4	565.411	5.96047	C08606	Carotenoid biosynthesis(ko00906);;Metabolic pathways(ko01100);;Biosynthesis of secondary metabolites(ko01110)	--	--	--	--	HMDB0003020	14660-91-4	Organic compounds	Lipids and lipid-like molecules	Prenol lipids	Tetraterpenoids
[truncated: 1,481 more rows]
