# Supplementary material for: Supplementation with Astragalus Root Powder Promotes Rumen Microbiota Density and Metabolome Interactions in Lambs
Source: Animals (Basel). 2024 Mar 2;14(5):788. doi: 10.3390/ani14050788 (PMC10931105; doi:10.3390/ani14050788)
Supplement: Supplementary file 1 [file animals-14-00788-s001.zip › Data S3 Microbial differential metabolites(negative ion mode).xlsx]

## Sheet: Sheet1
#ID	name	HQ1	HQ2	HQ3	HQ4	HQ5	HQ6	KB1	KB2	KB3	KB5	KB6	KB4	KB_vs_HQ_log2FC	KB_vs_HQ_Pvalue	KB_vs_HQ_VIP	KB_vs_HQ_(FC_1_Pvalue_0.05_VIP_1)_regulated	Mass Error (ppm)	Formula	m/z	Retention time (min)	KEGG_annotation	KEGG_pathway_annotation	LM_ID(lipidmaps)	CATEGORY(lipidmaps)	MAIN_CLASS(lipidmaps)	SUB_CLASS	HMDB_ID	CAS	kingdom(HMDB)	super_class(HMDB)	HMDB_taxonomy	sub_class(HMDB)
neg_1005	6-Phosphonoglucono-D-lactone	2029.71	2087.44	1953.46	1666.07	1809.97	1758.83	2238.55	2119.59	2106.12	1730.72	2093.18	1813.73	-0.0982097	0.237063	0.65507	unchanged	48.5104	C6H11O9P	279.001	10.134	--	--	--	--	--	--	HMDB0001127	2641-81-8	Organic compounds	Organic oxygen compounds	Organooxygen compounds	Carbohydrates and carbohydrate conjugates
neg_1006	Arctinol	1096.99	1135.06	1068.67	897.954	995.991	966.442	1188.95	1139.08	1118.14	941.227	1115.29	1010.96	-0.080275	0.285941	0.589329	unchanged	-6.41348	C13H12O2S2	309.001	10.134	--	--	--	--	--	--	HMDB0302303	--	Organic compounds	Organoheterocyclic compounds	Bi- and oligothiophenes	--
neg_1008	5-O-Galloyl-1,4-galactarolactone	5399.7	5559.69	5081.29	4398.17	4825.37	4587.1	6013.59	5713.61	5548.03	4595.37	5554.9	4815.04	-0.111081	0.202517	0.70074	unchanged	-7.02041	C13H12O11	379.005	10.134	--	--	--	--	--	--	HMDB0037202	--	Organic compounds	Benzenoids	Benzene and substituted derivatives	Benzoic acids and derivatives
neg_1011	5-(5-Iodo-4-methoxy-2-propan-2-ylphenoxy)pyrimidine-2,4-diamine	853.509	852.787	798.286	698.138	741.985	690.04	951.067	912.411	889.65	712.323	863.378	753.952	-0.133128	0.157365	0.772223	unchanged	-12.7302	C14H17IN4O2	421.009	10.134	--	--	--	--	--	--	HMDB0247533	--	Organic compounds	Organic oxygen compounds	Organooxygen compounds	Ethers
neg_1020	Lumazine	38.1913	40.7259	38.1626	32.0839	35.8532	34.568	43.6393	39.9577	40.1692	28.9244	36.7667	32.8271	-0.0176276	0.863525	0.132357	unchanged	-9.0078	C6H4N4O2	185.007	10.1411	C03212	--	--	--	--	--	HMDB0254198	--	Organic compounds	Organoheterocyclic compounds	Pteridines and derivatives	--
neg_1024	3alpha,7alpha,26-Trihydroxy-5beta-cholestane	1319.38	1322.05	1332.38	1133.63	1421.92	1276.86	1025.71	1190.1	872.242	1113.96	887.647	1070.27	0.341711	0.00196181	1.40101	up	-21.2759	C27H48O3	441.326	10.1411	C05444	Primary bile acid biosynthesis(ko00120);;Metabolic pathways(ko01100)	--	--	--	--	HMDB0012455	15313-69-6	Organic compounds	Lipids and lipid-like molecules	Steroids and steroid derivatives	Bile acids, alcohols and derivatives
neg_1025	fecosteryl palmitoleate	5387.61	4938.46	4652.29	3843.83	4372.98	5671.57	5848.18	5313.83	5130.47	5707.33	4799.94	4057.99	-0.0962231	0.405618	0.441841	unchanged	-11.6587	C44H74O2	669.531	10.1411	--	--	LMST01031013	Sterol Lipids [ST]	Sterols [ST01]	Ergosterols and C24-methyl derivatives [ST0103]	--	--	--	--	--	--
neg_1026	DG(19:0/18:1(12Z)-2OH(9,10)/0:0)	1329.75	1410.08	1325.59	1264.94	1377.78	1902.59	1475.28	1335.77	1440.94	1048.84	1285.86	1179.19	0.148986	0.25637	0.57075	unchanged	-5.21149	C40H76O7	689.53	10.1411	--	--	--	--	--	--	HMDB0296131	--	--	--	--	--
neg_1029	Angelicin	158.243	163.981	149.918	126.365	145.414	137.764	167.56	171.554	164.338	135.985	154.146	143.959	-0.0886184	0.272835	0.606251	unchanged	-29.5756	C11H6O3	220.996	10.1483	C09060	Biosynthesis of various plant secondary metabolites(ko00999);;Biosynthesis of phenylpropanoids(ko01061);;Biosynthesis of secondary metabolites(ko01110)	--	--	--	--	HMDB0033930	523-50-2	Organic compounds	Phenylpropanoids and polyketides	Coumarins and derivatives	Furanocoumarins
neg_1030	6-Cyano-7-nitroquinoxaline-2,3-dione	470.952	483.558	431.053	391.218	433.188	432.087	508.373	487.485	479.046	410.028	509.823	445.504	-0.104361	0.144421	0.789047	unchanged	2.56034	C9H4N4O4	252.999	10.1483	C13668	--	--	--	--	--	HMDB0250384	--	Organic compounds	Organoheterocyclic compounds	Diazanaphthalenes	Benzodiazines
neg_1032	Iberin-cysteine	1523.61	1595.29	1461.27	1311.79	1385.37	1364.19	1753.76	1642.74	1619.51	1344.83	1643.91	1424.87	-0.125913	0.120424	0.844165	unchanged	-0.207435	C8H16N2O3S3	319.002	10.1483	--	--	--	--	--	--	HMDB0240533	--	Organic compounds	Organic acids and derivatives	Carboxylic acids and derivatives	Amino acids, peptides, and analogues
neg_1037	DG(14:0/16:1(9Z)/0:0)	2107.2	2205.97	2046.52	1811.97	2031.63	1940.21	1633.75	1944.81	1751.39	1621.31	1792.52	1572.5	0.235262	0.0032454	1.32119	up	33.4856	C33H62O5	573.447	10.1483	--	--	--	--	--	--	HMDB0007012	--	Organic compounds	Lipids and lipid-like molecules	Glycerolipids	Diradylglycerols
neg_1046	5-(3',4',5'-Trihydroxyphenyl)-gamma-valerolactone-O-methyl-O-sulphate	254.392	239.263	223.079	210.703	224.262	211.479	269.883	241.936	265.111	216.966	246.272	238.093	-0.116929	0.0972805	0.876854	unchanged	-0.58803	C12H14O9S	369.005	10.1625	--	--	--	--	--	--	HMDB0060029	--	Organic compounds	Benzenoids	Phenols	Benzenediols
neg_1052	IDP	3322.24	3336.17	3092.16	2880.79	3107.49	2920.57	3750.61	3497.45	3368.18	2896.89	3548.35	3066.59	-0.109305	0.144785	0.807588	unchanged	5.84095	C10H14N4O11P2	915.046	10.1697	C00104	Purine metabolism(ko00230);;Metabolic pathways(ko01100);;Nucleotide metabolism(ko01232)	--	--	--	--	HMDB0003335	1986-04-04	Organic compounds	Nucleosides, nucleotides, and analogues	Purine nucleotides	Purine ribonucleotides
neg_1060	2-Isopropyl-5-methylpyrazine	42.7371	27.4032	43.7586	10.8267	42	29.721	50.1201	21.7856	39.3275	56.9546	17.821	55.1426	-0.295804	0.412999	0.388207	unchanged	0.263608	C8H12N2	271.193	10.2053	--	--	--	--	--	--	HMDB0037151	13925-05-8	Organic compounds	Organoheterocyclic compounds	Diazines	Pyrazines
neg_1064	3-Hydroxy-b,e-caroten-3'-one	1251.19	1209.29	1004.53	826.118	1113.77	1096.99	791.5	1087.72	708.378	754.807	931.048	876.513	0.336296	0.0236315	1.11893	up	-14.1442	C40H54O2	611.325	10.2125	--	--	--	--	--	--	HMDB0003448	32729-11-6	Organic compounds	Lipids and lipid-like molecules	Prenol lipids	Tetraterpenoids
neg_1068	17alpha-Hydroxypregnenolone	4.30523	3.58966	9.69145	11.6707	18.5398	11.9599	2.51854	12.5236	2.17477	5.33973	4.8265	3.4435	0.954922	0.11351	0.801218	unchanged	5.45245	C21H32O3	353.212	10.2196	C05138	Steroid hormone biosynthesis(ko00140);;Metabolic pathways(ko01100);;Ovarian steroidogenesis(ko04913);;Cortisol synthesis and secretion(ko04927);;Cushing syndrome(ko04934)	LMST02030089	Sterol Lipids [ST]	Steroids [ST02]	C21 steroids (gluco/mineralocorticoids, progestogins) and derivatives [ST0203]	HMDB0000363	387-79-1	Organic compounds	Lipids and lipid-like molecules	Steroids and steroid derivatives	Pregnane steroids
neg_1073	Tripelargonin	42075	41554.4	37934.4	27306.5	39658.2	36546.9	28891.6	37737	27808.1	27086.9	30997	30662.7	0.297121	0.0300607	1.09682	up	0.391338	C30H56O6	511.401	10.2196	--	--	--	--	--	--	HMDB0259260	--	Organic compounds	Lipids and lipid-like molecules	Glycerolipids	Triradylcglycerols
neg_1074	nortestosterone laurate	1026.09	873.771	833.533	341.86	1280.04	553.892	211.233	344.103	147.6	203.829	318.626	356.158	1.63415	0.00851618	1.35309	up	-1.34269	C30H48O4	517.353	10.2196	--	--	--	--	--	--	HMDB0255752	--	Organic compounds	Lipids and lipid-like molecules	Steroids and steroid derivatives	Steroid esters
neg_1076	CE(15D5)	262.666	253.146	179.744	1213.54	1438.39	506.423	1440.58	1538.42	1555.33	757.285	449.336	1079.73	-0.823592	0.120801	0.865748	unchanged	-8.19332	C53H90O3	795.657	10.2196	--	--	--	--	--	--	HMDB0112210	--	Organic compounds	Lipids and lipid-like molecules	Steroids and steroid derivatives	Steroid esters
neg_1079	N(6)-(Octanoyl)lysine	1543.5	1442.84	1598.64	1688.53	2414.46	1924.04	685.727	973.187	1068.37	854.83	759.742	947.958	1.00441	0.000953162	1.48131	up	-19.1862	C14H28N2O3	293.179	10.2268	--	--	--	--	--	--	HMDB0011684	--	Organic compounds	Organic acids and derivatives	Carboxylic acids and derivatives	Amino acids, peptides, and analogues
neg_1091	PA(a-25:0/PGF1alpha)	193.569	192.774	193.897	58.7554	156.693	115.757	182.693	241.982	113.256	318.401	172.565	137.648	-0.356011	0.291167	0.513119	unchanged	-5.06922	C48H91O11P	895.6	10.241	--	--	--	--	--	--	HMDB0267307	--	--	--	--	--
neg_1092	2-Dodecenal	3045.34	2928.78	2611.43	2436.12	2452.22	3216.74	3934.4	2974.85	3015.56	2121.47	2620.9	2125.26	-0.00877229	0.95759	0.0710852	unchanged	1.43899	C12H22O	423.348	10.2482	--	--	LMFA06000072	Fatty Acyls [FA]	Fatty aldehydes [FA06]	--	HMDB0031020	4826-62-4	Organic compounds	Organic oxygen compounds	Organooxygen compounds	Carbonyl compounds
neg_1093	5-Fluorocyclohexadiene-cis,cis-1,2-diol-1-carboxylate	19.8405	24.4429	19.3576	18.8137	20.8171	21.6779	23.1102	22.0622	22.1427	19.1119	25.2865	20.1926	-0.0781652	0.364402	0.523692	unchanged	-43.7782	C7H7FO4	195	10.2482	C16479	Fluorobenzoate degradation(ko00364);;Metabolic pathways(ko01100);;Microbial metabolism in diverse environments(ko01120);;Degradation of aromatic compounds(ko01220)	--	--	--	--	--	--	--	--	--	--
neg_1096	Surfactin	95.4154	98.5555	112.593	90.0766	131.168	115.161	33.9464	120.302	60.1437	86.7203	66.8886	82.3755	0.513616	0.0451732	1.0458	up	-6.56248	C53H93N7O13	1034.67	10.2624	C12043	Nonribosomal peptide structures(ko01054)	--	--	--	--	HMDB0258632	--	Organic compounds	Organic acids and derivatives	Peptidomimetics	Depsipeptides
neg_11	(-)-N-(2-((R)-3-(6,7-Dimethoxy-1,2,3,4-tetrahydroisoquinoline-2-carbonyl)piperidino)ethyl)-4-fluorobenzamide	8.47744	6.87427	3.33807e-06	8.19206	1.52692	6.71064	20.7003	3.33807e-06	24.6773	27.2694	3.33807e-06	24.4932	-1.61189	0.0916821	0.894462	unchanged	18.2991	C26H32FN3O4	490.221	0.54705	--	--	--	--	--	--	HMDB0242218	--	Organic compounds	Organoheterocyclic compounds	Tetrahydroisoquinolines	--
neg_1107	cis-4-Decenoic acid	518.812	484.859	494.049	437.377	605.864	478.786	577.404	660.967	539.263	609.458	521.861	602.309	-0.217563	0.0250899	1.08177	down	7.62143	C10H18O2	339.257	10.2981	--	--	--	--	--	--	HMDB0004980	505-90-8	Organic compounds	Lipids and lipid-like molecules	Fatty Acyls	Fatty acids and conjugates
neg_1114	2-Dodecylbenzenesulfonic acid	1576.06	2515.78	2551.48	4571.98	2720.67	2843.08	1590.29	2268.59	2526.49	1469.55	1132.29	1706.39	0.649913	0.05692	0.943576	unchanged	0.539438	C18H30O3S	325.184	10.3195	--	--	--	--	--	--	HMDB0031031	--	Organic compounds	Benzenoids	Benzene and substituted derivatives	Benzenesulfonic acids and derivatives
neg_1134	D-Erythrose 4-phosphate	46.4685	43.5274	39.7299	35.6448	41.5832	39.6576	49.2183	47.9466	41.9735	35.6158	46.8539	41.4407	-0.0930915	0.316502	0.566893	unchanged	-17.5177	C4H9O7P	198.998	10.3766	C00279	Pentose phosphate pathway(ko00030);;Phenylalanine, tyrosine and tryptophan biosynthesis(ko00400);;Carbon fixation in photosynthetic organisms(ko00710);;Vitamin B6 metabolism(ko00750);;Biosynthesis of various other secondary metabolites(ko00997);;Biosynthesis of various antibiotics(ko00998);;Biosynthesis of plant secondary metabolites(ko01060);;Biosynthesis of phenylpropanoids(ko01061);;Biosynthes…	--	--	--	--	HMDB0001321	585-18-2	Organic compounds	Organic oxygen compounds	Organooxygen compounds	Carbohydrates and carbohydrate conjugates
neg_1139	Polihexanide	3.07105	17.5965	37.365	21.3864	37.5605	57.3795	9.21312	3.33807e-06	19.5157	1.97873	3.55915	11.843	1.91892	0.0397761	1.06067	up	12.5879	C8H19N5	415.331	10.4116	--	--	--	--	--	--	HMDB0245739	--	Organic compounds	Organic nitrogen compounds	Organonitrogen compounds	Guanidines
neg_1141	FAHFA(18:0/9-O-18:0)	161.352	204.247	233.052	149.016	193.944	203.041	166.68	122.569	150.445	122.599	104.619	117.149	0.545873	0.0038519	1.32098	up	10.0034	C36H70O4	611.531	10.4116	--	--	LMFA07090012	Fatty Acyls [FA]	Fatty esters [FA07]	Fatty acid estolides [FA0709]	HMDB0112112	1895916-79-6	Organic compounds	Lipids and lipid-like molecules	Fatty Acyls	Fatty acids and conjugates
neg_1148	CE(3M5)	264.981	219.704	242.877	68.1139	252.152	298.008	337.244	343.4	101.323	418.831	302.938	108.227	-0.260317	0.50303	0.34151	unchanged	-10.9954	C40H64O3	637.477	10.4259	--	--	--	--	--	--	HMDB0112213	--	Organic compounds	Lipids and lipid-like molecules	Steroids and steroid derivatives	Steroid esters
neg_1153	Taxa-4(20),11(12)-dien-5alpha,13alpha-diol	102.28	82.4823	56.6296	35.2556	56.8306	60.741	76.0091	72.5324	57.8713	131.653	55.6897	43.5918	-0.14978	0.661403	0.186189	unchanged	10.7237	C20H32O2	667.501	10.4402	C11897	Diterpenoid biosynthesis(ko00904);;Metabolic pathways(ko01100);;Biosynthesis of secondary metabolites(ko01110)	LMPR0104390005	Prenol Lipids [PR]	Isoprenoids [PR01]	C20 isoprenoids (diterpenes) [PR0104]	--	--	--	--	--	--
neg_1154	Isobutyl enanthate	113.94	154.257	195.885	79.4798	323.906	88.0727	131.942	165.487	69.3881	61.8962	146.988	135.114	0.426842	0.355421	0.504044	unchanged	-0.400384	C11H22O2	371.317	10.4545	--	--	LMFA07010917	Fatty Acyls [FA]	Fatty esters [FA07]	Wax monoesters [FA0701]	HMDB0034458	7779-80-8	Organic compounds	Lipids and lipid-like molecules	Fatty Acyls	Fatty acid esters
neg_1162	DG(15:0/18:2(9Z,12Z)/0:0)	29.8503	80.9277	69.8173	43.6477	68.0495	83.1106	53.091	3.62123	18.5158	38.127	19.9506	27.141	1.22635	0.00990469	1.23154	up	-14.4526	C36H66O5	613.452	10.4473	--	--	--	--	--	--	HMDB0007074	--	Organic compounds	Lipids and lipid-like molecules	Fatty Acyls	Lineolic acids and derivatives
neg_1168	3-O-beta-D-glucosyl-brassicasterol	899.113	1028.12	1130.38	438.273	1726.1	733.648	610.56	956.019	596.367	811.584	662.339	965.91	0.371749	0.277093	0.626226	unchanged	2.26116	C34H56O6	605.407	10.4616	--	--	--	--	--	--	HMDB0304143	--	Organic compounds	Lipids and lipid-like molecules	Steroids and steroid derivatives	Steroidal glycosides
neg_1169	2-Fluorocyclohexadiene-cis,cis-1,2-diol-1-carboxylate	35.8641	34.9075	35.1333	28.4058	33.1885	31.0033	38.0832	38.3269	36.8465	28.9424	37.5429	34.9717	-0.113257	0.180434	0.729999	unchanged	-12.1134	C7H7FO4	209	10.4688	C16482	Fluorobenzoate degradation(ko00364);;Metabolic pathways(ko01100);;Microbial metabolism in diverse environments(ko01120)	--	--	--	--	--	--	--	--	--	--
neg_1173	24-Hydroxycholesterol	2072.71	2543	2249.74	1592	2136.99	1966.17	2039.58	1668.33	1461.27	1482.69	1520.22	1610.9	0.360562	0.0159926	1.18943	up	-3.07316	C27H46O2	447.347	10.4759	C13550	Primary bile acid biosynthesis(ko00120)	--	--	--	--	HMDB0001419	474-73-7	Organic compounds	Lipids and lipid-like molecules	Steroids and steroid derivatives	Bile acids, alcohols and derivatives
neg_1175	28-Homobrassinolide	183.646	206.982	174.637	146.703	167.217	159.926	181.001	127.222	139.757	122.009	119.161	159.055	0.292864	0.0356612	1.06172	up	2.40228	C29H50O6	515.337	10.4759	--	--	--	--	--	--	HMDB0030423	80483-89-2	Organic compounds	Lipids and lipid-like molecules	Steroids and steroid derivatives	Steroid lactones
neg_1178	DG(a-25:0/5-iso PGF2VI/0:0)	279.791	433.859	486.208	238.513	387.232	390.646	419.822	346.978	197.732	296.24	372.152	224.163	0.255079	0.276771	0.593357	unchanged	18.0036	C46H84O8	809.629	10.483	--	--	--	--	--	--	HMDB0298190	--	--	--	--	--
neg_1181	Pristanal	3293.92	4983.32	5833.01	2042.88	10179.4	2427.1	4714.5	5526.34	3558.43	2684.17	5311.99	4336.07	0.138254	0.748784	0.169988	unchanged	0.551028	C19H38O	327.291	10.4973	--	--	LMPR0104010012	Prenol Lipids [PR]	Isoprenoids [PR01]	C20 isoprenoids (diterpenes) [PR0104]	HMDB0001958	105373-75-9	Organic compounds	Lipids and lipid-like molecules	Prenol lipids	Diterpenoids
neg_1186	(22R,23R)-22,23-dihydroxy-campest-4-en-3-one	1341.61	1300.48	1239.26	739.819	979.755	825.504	747.452	777.34	644.978	565.027	840.508	617.843	0.615983	0.0147238	1.25165	up	-0.7487	C28H46O3	465.314	10.5259	C16253	Brassinosteroid biosynthesis(ko00905)	--	--	--	--	HMDB0303954	--	Organic compounds	Lipids and lipid-like molecules	Steroids and steroid derivatives	Bile acids, alcohols and derivatives
neg_1194	6-Fluorocyclohexadiene-cis,cis-1,2-diol-1-carboxylate	295.745	281.453	274.706	220.486	243.29	233.499	275.51	271.878	248.639	205.366	270.421	228.469	0.04627	0.63838	0.2524	unchanged	-38.3374	C7H7FO4	208.998	10.5544	C16481	Fluorobenzoate degradation(ko00364);;Microbial metabolism in diverse environments(ko01120);;Degradation of aromatic compounds(ko01220)	--	--	--	--	--	--	--	--	--	--
neg_1196	2,4-Bis(methylthio)butyric acid	139.117	145.399	121.039	98.5404	121.363	106.418	117.073	126.84	108.422	91.0592	124.373	103.218	0.125319	0.299795	0.56118	unchanged	-4.47011	C6H12O2S2	201.002	10.5473	--	--	--	--	--	--	HMDB0257800	--	Organic compounds	Lipids and lipid-like molecules	Fatty Acyls	Fatty acids and conjugates
neg_12	4-Amino-1-[(2R,3S,4S,5R)-3,4-dihydroxy-5-(hydroxymethyl)oxolan-2-yl]oxypyrimidin-2-one	15.6454	12.1412	7.40062	39.0806	10.5239	15.8437	52.8229	21.0354	61.1504	86.8538	28.5018	60.0101	-1.62487	0.0141227	1.20316	down	-10.5895	C9H13N3O6	517.148	0.5542	--	--	--	--	--	--	HMDB0257637	--	Organic compounds	Organic oxygen compounds	Organooxygen compounds	Carbohydrates and carbohydrate conjugates
neg_1201	Fluorodeoxyuridine monophosphate	2684.13	2849.32	2594.67	2217.63	2467.35	2332.93	2957.61	2871.18	2690.28	2265.29	2741.88	2407.07	-0.0731064	0.38712	0.490933	unchanged	-9.36421	C9H12FN2O8P	347.003	10.5544	--	--	--	--	--	--	HMDB0258002	--	Organic compounds	Organoheterocyclic compounds	Diazines	Pyrimidines and pyrimidine derivatives
neg_1203	Hexadecanoylcarnitine	2554.98	2691.73	3088.4	1120.62	3699.68	1930.32	961.477	1205.45	767.749	715.477	1111.98	986.311	1.39194	0.00746801	1.37419	up	20.4421	C23H45NO4	398.336	10.5544	--	--	--	--	--	--	HMDB0000222	2364-67-2	Organic compounds	Lipids and lipid-like molecules	Fatty Acyls	Fatty acid esters
neg_1205	7alpha,25-Dihydroxy-4-cholesten-3-one	455.72	460.569	501.847	284.506	614.011	399.688	141.614	259.431	117.569	150.341	251.146	178.376	1.30616	0.000805628	1.47956	up	18.7635	C27H44O3	451.345	10.5544	C17332	Primary bile acid biosynthesis(ko00120)	--	--	--	--	HMDB0060425	--	Organic compounds	Lipids and lipid-like molecules	Steroids and steroid derivatives	Cholestane steroids
neg_1207	Inosine diphosphate (IDP)	1959.47	2062.19	1889.74	1607.78	1784.73	1656.52	2111.25	2048.12	1924.93	1680.1	1970.37	1769.42	-0.0698559	0.379584	0.488339	unchanged	2.24547	C10H14N4O11P2	427.007	10.5544	--	--	--	--	--	--	--	--	--	--	--	--
neg_1208	12-Hydroxydodecanoic acid	20.1156	8.47424	27.9567	8.89007	25.4573	9.53823	3.33807e-06	2.75417	3.33807e-06	3.33807e-06	0.750673	3.33807e-06	4.84072	0.00642906	1.40363	up	2.56114	C12H24O3	431.339	10.5544	C08317	--	--	--	--	--	HMDB0002059	505-95-3	Organic compounds	Organic acids and derivatives	Hydroxy acids and derivatives	Medium-chain hydroxy acids and derivatives
neg_1214	DG(19:0/18:1(12Z)-O(9S,10R)/0:0)	1217.33	1566.86	1299.21	1077.84	2215.94	2372.5	1147.02	755.375	527.413	1135.47	1185.58	819.977	0.807459	0.0250689	1.13798	up	1.34051	C40H74O6	671.524	10.5544	--	--	--	--	--	--	HMDB0296135	--	--	--	--	--
neg_1218	PC(18:0/22:6(4Z,7Z,10Z,13E,15E,19Z)-OH(17))	673.266	765.935	1161.18	92.0807	173.343	275.653	599.354	935.718	397.058	332.636	967.57	416.001	-0.215803	0.689117	0.203498	unchanged	-7.81533	C48H84NO9P	870.556	10.5544	--	--	--	--	--	--	HMDB0286289	--	--	--	--	--
neg_1221	25-Hydroxyvitamin D3 3-sulfate ester	3.33807e-06	7.05502	3.33807e-06	58.5914	55.6937	10.4068	2.9231	34.9431	9.02269	2.72525	3.12246	11.7275	1.0312	0.394127	0.421794	unchanged	0.689107	C27H44O5S	1019.6	10.5615	--	--	--	--	--	--	HMDB0245688	--	Organic compounds	Lipids and lipid-like molecules	Prenol lipids	Sesquiterpenoids
neg_1224	4,7-Dihydroxy-2H-1-benzopyran-2-one	316.194	318.278	295.573	262.496	301.902	274.632	312.968	317.061	270.788	244.389	320.212	263.961	0.0327411	0.691148	0.200116	unchanged	-19.734	C9H6O4	198.998	10.5615	--	--	--	--	--	--	HMDB0032951	1983-81-9	Organic compounds	Phenylpropanoids and polyketides	Coumarins and derivatives	Hydroxycoumarins
neg_1227	(±)-Mevalonic acid 5-pyrophosphate tetralithium salt	1927.27	1918.91	1851.26	1528.88	1788.66	1723.75	2041.23	2022.16	1953.56	1613.32	1936.75	1756.82	-0.076538	0.313216	0.564893	unchanged	1.95471	C6H14O10P2	307	10.5615	--	--	--	--	--	--	--	--	--	--	--	--
neg_1228	leukotriene A4	539.664	639.371	692.814	412.765	802.457	667.716	241.688	332.025	143.413	277.151	373.161	254.699	1.21084	0.000501066	1.49831	up	17.9412	C20H30O3	635.465	10.5615	C00909	Arachidonic acid metabolism(ko00590);;Metabolic pathways(ko01100);;Serotonergic synapse(ko04726);;Eicosanoids(ko07034)	LMFA03020023	Fatty Acyls [FA]	Eicosanoids [FA03]	Leukotrienes [FA0302]	HMDB0001337	72059-45-1	Organic compounds	Lipids and lipid-like molecules	Fatty Acyls	Fatty acids and conjugates
neg_1232	UMP	1180.33	1235.46	1150.55	954.315	1068.1	984.627	1206.46	1231.51	1111.18	930.645	1164.66	1026.78	-0.021316	0.808586	0.147867	unchanged	-21.1284	C9H13N2O9P	345.004	10.5615	C00105	Pyrimidine metabolism(ko00240);;Metabolic pathways(ko01100);;Nucleotide metabolism(ko01232);;Biosynthesis of cofactors(ko01240)	--	--	--	--	HMDB0000288	58-97-9	Organic compounds	Nucleosides, nucleotides, and analogues	Pyrimidine nucleotides	Pyrimidine ribonucleotides
neg_1234	Inosine 2',3'-cyclic phosphate	3175.92	3248.66	2993.58	2557.91	2860.36	2700.35	3393.77	3271.84	3070.47	2555.6	3164.97	2731.12	-0.0525866	0.54262	0.355995	unchanged	-3.39398	C10H11N4O7P	365.005	10.5615	--	--	--	--	--	--	HMDB0011680	15569-30-9	Organic compounds	Organoheterocyclic compounds	Tetrapyrroles and derivatives	Porphyrins
neg_1235	Menthol	31.3744	43.4039	56.5025	23.9467	118.764	25.3238	3.33807e-06	8.83998	3.33807e-06	3.33807e-06	14.0458	8.26839	3.26417	0.0278944	1.17703	up	-6.00857	C10H20O	371.315	10.5615	--	--	--	--	--	--	HMDB0003352	2216-51-5	Organic compounds	Lipids and lipid-like molecules	Prenol lipids	Monoterpenoids
neg_1239	DG(15:0/20:0/0:0)	2255.59	3047.44	24334	4100.77	4346.7	4271.21	5876.2	5781.29	6215.97	3453.81	4639.04	4048.89	0.496864	0.581611	0.324594	unchanged	9.73046	C38H74O5	609.552	10.5615	--	--	--	--	--	--	HMDB0007078	--	Organic compounds	Lipids and lipid-like molecules	Glycerolipids	Diradylglycerols
neg_1241	DG(PGJ2/16:0/0:0)	633.335	707.846	604.85	506.866	721.723	646.988	492.03	490.436	359.987	457.091	523.82	411.272	0.482831	0.00132165	1.40944	up	-1.70409	C39H66O7	691.478	10.5615	--	--	--	--	--	--	HMDB0295464	--	--	--	--	--
neg_1244	PG(14:0/17:0)	914.172	1034.36	988.14	714.482	954.26	1136.87	607.876	716.215	648.885	449.483	657.288	621.705	0.633533	0.000918481	1.43885	up	0.911372	C37H73O10P	707.488	10.5615	--	--	LMGP04010096	Glycerophospholipids [GP]	Glycerophosphoglycerols [GP04]	Diacylglycerophosphoglycerols [GP0401]	--	--	--	--	--	--
neg_1246	DG(21:0/0:0/20:5(7Z,9Z,11E,13E,17Z)-3OH(5,6,15))	853.923	1078.16	1035.3	586.974	1134.05	892.217	666.845	813.46	550.803	666.184	877.848	703.374	0.383318	0.0504203	1.02523	unchanged	0.896466	C44H76O8	753.529	10.5615	--	--	--	--	--	--	HMDB0296581	--	--	--	--	--
neg_1248	SM(d20:1/18:3(9,11,15)-OH(13))	182.68	325.36	324.609	105.313	167.027	128.992	90.0287	115.705	61.6213	79.0389	119.424	103.795	1.11527	0.0365856	1.15338	up	2.59845	C43H81N2O7P	813.578	10.5615	--	--	--	--	--	--	HMDB0290757	--	--	--	--	--
neg_1250	N-Oleoyl Aspartic acid	26.5544	88.5666	69.7919	25.2071	33.7465	64.9845	16.7169	16.5032	3.33807e-06	4.53842	14.4737	9.34657	2.32641	0.0113827	1.31255	up	-2.43529	C22H39NO5	839.562	10.5615	--	--	--	--	--	--	HMDB0241956	--	--	--	--	--
neg_1255	2-Carboxy-2,5-dihydro-5-oxofuran-2-acetate	645.174	689.011	632.558	536.529	596.028	573.24	648.353	667.229	565.872	496.801	641.923	562.564	0.035714	0.678061	0.217016	unchanged	45.5453	C7H6O6	230.997	10.5687	C01278	Benzoate degradation(ko00362);;Metabolic pathways(ko01100);;Microbial metabolism in diverse environments(ko01120);;Degradation of aromatic compounds(ko01220)	--	--	--	--	--	--	--	--	--	--
neg_1259	5-Deoxyribose-1-phosphate	87.1612	94.8312	86.2735	73.8598	77.3267	73.8826	87.5674	88.3212	69.9346	57.4656	86.4575	65.9518	0.114489	0.355954	0.482907	unchanged	5.33792	C5H11O7P	235	10.5687	C16637	--	--	--	--	--	HMDB0060393	--	Organic compounds	Organic oxygen compounds	Organooxygen compounds	Carbohydrates and carbohydrate conjugates
neg_1260	SQ 26180	1354.58	1405.77	1291.77	1098.77	1218.08	1128.83	1357.38	1360.58	1224.47	1043.18	1320	1171.25	0.00403757	0.962048	0.0149585	unchanged	-2.13826	C6H10N2O6S	273.003	10.5687	C16842	Monobactam biosynthesis(ko00261)	--	--	--	--	--	--	--	--	--	--
neg_1261	1-epi-Valienol 7-phosphate	1465.73	1540.24	1384.05	1200.77	1375.74	1279.6	1524.33	1503.42	1383.19	1180.29	1472.14	1305.9	-0.0213822	0.786849	0.167341	unchanged	-42.1969	C7H13O8P	291.001	10.5687	C21205	Acarbose and validamycin biosynthesis(ko00525);;Metabolic pathways(ko01100);;Biosynthesis of secondary metabolites(ko01110)	--	--	--	--	--	--	--	--	--	--
neg_1271	uric acid citrate	2941.05	3068.74	2841.55	2424.04	2685.15	2539.29	3312.42	3148.84	3026.96	2454.75	3035.89	2658.96	-0.0962206	0.278341	0.609723	unchanged	2.26224	C11H6N4O10	353.002	10.5687	--	--	--	--	--	--	HMDB0259718	--	Organic compounds	Organoheterocyclic compounds	Imidazopyrimidines	Purines and purine derivatives
neg_1276	7alpha,12alpha-Dihydroxy-5beta-cholestan-3-one	62.4391	74.3429	83.8172	34.2378	111.477	104.55	7.50622	2.38253	3.33807e-06	1.82851	11.9621	4.9332	4.04059	0.0012614	1.53283	up	-4.4959	C27H46O3	417.336	10.5687	C05453	Primary bile acid biosynthesis(ko00120);;Metabolic pathways(ko01100)	LMST04030113	Sterol Lipids [ST]	Bile acids and derivatives [ST04]	C27 bile acids, alcohols, and derivatives [ST0403]	HMDB0006887	--	Organic compounds	Lipids and lipid-like molecules	Glycerolipids	Diradylglycerols
neg_1278	(2E)-2-dodecen-1-ol	44.3373	47.5036	50.2314	17.2923	57.2931	55.5486	3.33807e-06	9.21962	3.33807e-06	3.62344	6.1808	5.30157	3.48416	0.000686668	1.56212	up	-21.047	C12H24O	427.372	10.5687	--	--	--	--	--	--	HMDB0303903	--	Organic compounds	Lipids and lipid-like molecules	Fatty Acyls	Fatty alcohols
neg_1281	7,9-Octacosanedione	3.99513	62.5838	54.0632	5.81968	25.2595	8.13781	3.71931	12.8357	2.75333	5.80087	7.37317	33.1614	1.28407	0.216165	0.714212	unchanged	-14.429	C28H54O2	467.404	10.5687	--	--	--	--	--	--	HMDB0035542	--	Organic compounds	Organic oxygen compounds	Organooxygen compounds	Carbonyl compounds
neg_1282	Cadabicine methyl ether	383.617	479.557	379.572	224.044	642.8	304.338	5.17813	71.6969	1.25649	8.58612	85.9901	15.4451	3.68141	0.00115311	1.52086	up	-19.9934	C26H31N3O4	470.197	10.5687	--	--	--	--	--	--	HMDB0039857	--	Organic compounds	Phenylpropanoids and polyketides	Flavonoids	Flavonoid glycosides
neg_1285	1-nonadecanoyl-glycero-3-phosphate	193.808	276.911	243.781	128.533	379.862	192.897	78.9193	119.801	48.1375	57.6839	106.479	69.5949	1.55866	0.00569515	1.36804	up	-1.43621	C22H45O7P	497.288	10.5687	--	--	LMGP10050034	Glycerophospholipids [GP]	Glycerophosphates [GP10]	Monoacylglycerophosphates [GP1005]	HMDB0062322	--	Organic compounds	Lipids and lipid-like molecules	Glycerophospholipids	Glycerophosphates
neg_1287	FAHFA(16:0/9-O-18:0)	2894.39	3195.08	3452.72	1267.34	1704.25	2351.99	2991.8	2848.8	1820.58	2095.73	2844.8	1314.66	0.0952126	0.731945	0.207129	unchanged	-2.05497	C34H66O4	559.47	10.5687	--	--	LMFA07090004	Fatty Acyls [FA]	Fatty esters [FA07]	Fatty acid estolides [FA0709]	HMDB0112106	1481636-31-0	Organic compounds	Lipids and lipid-like molecules	Fatty Acyls	Fatty acids and conjugates
neg_1288	ergosteryl 3-beta-D-glucoside	4588.11	4733.76	3797.91	4099.34	6470.27	3531.47	137.415	630.027	62.9271	181.224	896.832	404.53	3.5569	9.54533e-05	1.61777	up	2.67012	C34H54O6	579.368	10.5687	--	--	--	--	--	--	--	--	--	--	--	--
neg_1293	DG(22:6(4Z,7Z,10Z,13E,15E,19Z)-OH(17)/16:0/0:0)	592.528	736.164	639.159	419.744	738.513	619.635	333.898	478.468	291.605	285.956	533.559	354.196	0.717686	0.00333289	1.32495	up	-14.3056	C41H68O6	677.492	10.5687	--	--	--	--	--	--	HMDB0295564	--	--	--	--	--
neg_13	3-(Cystein-S-yl)acetaminophen	11.8439	13.2352	8.76831	35.8052	6.60733	19.5063	42.0472	18.9487	52.0958	75.9201	21.8016	66.2488	-1.53262	0.0226784	1.13226	down	2.31957	C11H14N2O4S	585.134	0.5542	--	--	--	--	--	--	HMDB0240217	53446-10-9	Organic compounds	Organic acids and derivatives	Carboxylic acids and derivatives	Amino acids, peptides, and analogues
neg_1302	Galabiosylceramide (d18:1/25:0)	255.214	263.012	249.901	147.074	228.153	202.441	54.3379	101.005	12.0866	2.749	96.494	12.7951	2.2677	3.71331e-05	1.5633	up	-8.69372	C55H105NO13	986.743	10.5687	--	--	--	--	--	--	HMDB0004841	--	Organic compounds	Lipids and lipid-like molecules	Sphingolipids	Glycosphingolipids
neg_1311	2-methyl-3-methyldithiofuran	61.6646	61.0383	63.6921	50.1647	48.5205	51.5222	52.1384	60.6639	45.2403	38.3757	53.0503	40.3267	0.216011	0.110182	0.822946	unchanged	0.0158203	C6H8OS2	205	10.5758	--	--	--	--	--	--	--	--	--	--	--	--
neg_1312	Fluoromethyl 2,2-difluoro-1-(trifluoromethyl)vinyl ether	206.672	226.448	207.232	174.998	196.452	190.965	207.072	206.704	190.185	158.828	215.244	181.799	0.0524416	0.534069	0.32484	unchanged	0.859429	C4H2F6O	224.999	10.583	--	--	--	--	--	--	HMDB0246988	--	Organic compounds	Organohalogen compounds	Vinyl halides	Vinyl fluorides
neg_1314	Dihydroxyacetone phosphate acyl ester	469.858	496.293	465.647	394.895	465.911	423.539	479.056	488.838	452.583	380.957	479.509	415.064	0.0107349	0.88722	0.0553783	unchanged	16.3041	C4H7O7P	242.994	10.583	C03372	Glycerophospholipid metabolism(ko00564);;Ether lipid metabolism(ko00565);;Metabolic pathways(ko01100)	--	--	--	--	HMDB0011750	--	Organic compounds	Organic oxygen compounds	Organooxygen compounds	Carbonyl compounds
neg_1316	2-deoxy-D-ribose 5-phosphate	332.472	354.229	308.901	273.963	320.655	294.041	305.52	321.293	273.274	257.015	326.377	274.682	0.099932	0.230355	0.635687	unchanged	21.9731	C5H11O7P	248.998	10.583	C00673	Pentose phosphate pathway(ko00030);;Metabolic pathways(ko01100)	--	--	--	--	HMDB0001031	102916-66-5	Organic compounds	Organic oxygen compounds	Organooxygen compounds	Carbohydrates and carbohydrate conjugates
neg_1317	aldehydo-D-glucose 6-phosphate	1868.67	1964.79	1794.21	1548.58	1737.53	1610.25	1948.43	1942.03	1785.43	1529	1925.64	1688.77	-0.0399189	0.612887	0.295137	unchanged	-20.5027	C6H13O9P	280.999	10.583	--	--	--	--	--	--	--	--	--	--	--	--
neg_1323	4H-Thieno[3,2-b]pyrrole-5-carboxylic acid	4589.08	4822.82	4517.13	3789.15	4180.42	3978.01	5085.49	4907.48	4686.34	3954.22	4748.66	4181.09	-0.0910985	0.26968	0.610724	unchanged	4.18107	C7H5NO2S	333.002	10.583	--	--	--	--	--	--	HMDB0246706	--	Organic compounds	Organoheterocyclic compounds	Thienopyrroles	--
neg_1325	2-Mercapto-3-furan-2-ylpropenoic acid	2446.19	2538.65	2380.68	1958.86	2254.26	2134.71	2665.06	2602.54	2473.22	2074.73	2488.73	2232.21	-0.0840976	0.30588	0.568484	unchanged	2.45253	C7H6O3S	339.001	10.5758	--	--	--	--	--	--	HMDB0248229	--	Organic compounds	Organoheterocyclic compounds	Heteroaromatic compounds	--
neg_1327	Uridine 2'-phosphate	2556.72	2605.96	2471.91	1987.44	2300.9	2158.82	2745.93	2631.44	2541.06	2119.53	2539.65	2284.83	-0.0778455	0.364383	0.503573	unchanged	-13.0013	C9H13N2O9P	359.001	10.583	C03031	--	--	--	--	--	HMDB0011641	131-83-9	Organic compounds	Organic oxygen compounds	Organooxygen compounds	Carbohydrates and carbohydrate conjugates
neg_1329	L-Cysteate	897.553	944.482	824.154	718.74	823.164	766.805	873.436	872.838	767.122	683.086	881.792	726.019	0.0503434	0.573792	0.2978	unchanged	-2.86231	C3H7NO5S	383.006	10.5758	C00506	Cysteine and methionine metabolism(ko00270);;Taurine and hypotaurine metabolism(ko00430);;Metabolic pathways(ko01100);;Neuroactive ligand-receptor interaction(ko04080)	--	--	--	--	HMDB0002757	498-40-8	Organic compounds	Organic acids and derivatives	Carboxylic acids and derivatives	Amino acids, peptides, and analogues
neg_1337	6-Deoxocastasterone	64.9532	59.6622	65.2869	24.8038	59.9735	38.4186	3.33807e-06	6.324	3.33807e-06	1.17284	6.3171	2.64912	4.24931	0.000643958	1.58468	up	-1.48751	C28H50O4	485.34	10.5758	C15802	Brassinosteroid biosynthesis(ko00905);;Metabolic pathways(ko01100);;Biosynthesis of secondary metabolites(ko01110)	LMST01030127	Sterol Lipids [ST]	Sterols [ST01]	Ergosterols and C24-methyl derivatives [ST0103]	HMDB0033984	87833-54-3	Organic compounds	Lipids and lipid-like molecules	Steroids and steroid derivatives	Bile acids, alcohols and derivatives
neg_1341	1-Hydroxy-1,2-dihydrolycopene	3267.21	3726.69	3132.96	2080.87	4099.45	4290.68	1547.05	1878.94	1305.35	1903.08	2533.17	2396.14	0.832887	0.00405208	1.35574	up	33.2196	C40H58O	575.442	10.5758	C19795	Carotenoid biosynthesis(ko00906);;Metabolic pathways(ko01100);;Biosynthesis of secondary metabolites(ko01110)	--	--	--	--	HMDB0304015	--	Organic compounds	Lipids and lipid-like molecules	Prenol lipids	Tetraterpenoids
neg_1342	DG(14:0/14:1(9Z)/0:0)	404.108	668.523	634.203	428.098	851.88	718.643	417.506	132.879	81.0477	368.83	171.225	117.476	1.52344	0.00143809	1.39884	up	1.75149	C31H58O5	555.428	10.583	--	--	--	--	--	--	HMDB0007009	--	Organic compounds	Lipids and lipid-like molecules	Glycerolipids	Diradylglycerols
neg_1344	DG(15:0/16:1(9Z)/0:0)	1353.05	1469.51	1709.24	1113.66	1578.47	1359.67	848.055	792.178	650.407	777.211	788.225	645.501	0.931154	0.000186833	1.58876	up	0.736104	C34H64O5	573.45	10.5758	--	--	--	--	--	--	HMDB0007070	--	Organic compounds	Lipids and lipid-like molecules	Glycerolipids	Diradylglycerols
neg_1346	Capsicoside A1	282.695	194.708	228.424	315.562	151.701	208.291	162.312	280.356	59.9492	173.234	250.683	231.825	0.254028	0.383026	0.483125	unchanged	5.07414	C33H54O9	615.354	10.5758	--	--	--	--	--	--	HMDB0303762	--	Organic compounds	Lipids and lipid-like molecules	Steroids and steroid derivatives	Steroidal glycosides
neg_1347	2,4-cis-Trilobacinone	291.751	340.694	349.909	223.785	383.321	310.697	118.083	161.192	53.115	90.8768	141.539	97.4871	1.52058	3.98649e-05	1.58212	up	-6.99327	C37H66O7	621.469	10.583	--	--	--	--	--	--	HMDB0032097	189686-30-4	Organic compounds	Lipids and lipid-like molecules	Fatty Acyls	Fatty alcohols
neg_1350	TG(14:0/16:0/16:0)	13.6864	14.6524	15.2063	566.707	1182.21	11.7399	291.233	9.9249	611.014	50.1228	33.9679	29.8124	0.814227	0.574894	0.263588	unchanged	11.8318	C49H94O6	799.689	10.583	--	--	--	--	--	--	HMDB0042123	--	Organic compounds	Lipids and lipid-like molecules	Glycerolipids	Triradylcglycerols
neg_1354	SM(d20:1/PGF1alpha)	58.6208	67.1199	67.7542	73.2057	54.7666	99.6408	38.5324	29.2721	62.6392	13.3379	19.1297	42.1365	1.03823	0.00418975	1.27672	up	-26.1002	C45H87N2O9P	875.591	10.5758	--	--	--	--	--	--	HMDB0290760	--	--	--	--	--
neg_1356	2-Decaprenyl-3-methyl-6-methoxy-1,4-benzoquinone	1232.2	330.056	116.85	1107.76	1242.82	397.047	1131	1035.61	979.042	429.355	285.036	792.18	-0.0716807	0.884671	0.122079	unchanged	-25.4864	C58H88O4	883.616	10.583	--	--	--	--	--	--	HMDB0006484	14599-49-6	Organic compounds	Lipids and lipid-like molecules	Prenol lipids	Quinone and hydroquinone lipids
neg_1359	Cepagenin	37.8559	20.7819	17.9395	189.394	213.86	55.3979	65.1071	153.709	109.659	32.788	23.1947	92.2142	0.167159	0.819402	0.0712691	unchanged	-12.9394	C27H42O5	951.609	10.583	--	--	--	--	--	--	HMDB0030913	114317-59-8	Organic compounds	Lipids and lipid-like molecules	Prenol lipids	Terpene lactones
neg_1360	Benzodioxaphosphorin	935.474	958.978	900.45	780.102	882.735	842.268	963.949	951.602	851.93	742.589	947.903	801.041	0.011202	0.885402	0.0574665	unchanged	-0.995279	C7H5O2P	302.999	10.5901	--	--	--	--	--	--	HMDB0249013	--	Organic compounds	Benzenoids	--	--
neg_1361	ascorbic acid citrate	8551.87	8808.95	8058.11	6890.21	7717.38	7381.22	9285.63	9005.22	8578.22	7194.32	8656.11	7717.14	-0.0893496	0.276574	0.603652	unchanged	-1.85533	C12H10O13	407.006	10.5901	--	--	--	--	--	--	HMDB0248653	--	Organic compounds	Organic acids and derivatives	Carboxylic acids and derivatives	Tetracarboxylic acids and derivatives
neg_1363	n-Heptafluorobutyrylimidazole	556.921	569.406	542.742	475.482	529.253	492.189	568.798	575.718	541.906	440.084	555.331	492.375	-0.00374014	0.959542	0.058473	unchanged	-18.8331	C7H3F7N2O	263.001	10.6044	--	--	--	--	--	--	HMDB0255147	--	Organic compounds	Organoheterocyclic compounds	Azoles	Imidazoles
neg_1366	Antheraxanthin	339.844	383.467	341.508	260.555	400.81	361.821	126.986	222.762	101.286	211.563	279.26	216.203	0.850415	0.00120667	1.43235	up	0.0850223	C40H56O3	629.421	10.5972	C08579	Carotenoid biosynthesis(ko00906);;Metabolic pathways(ko01100);;Biosynthesis of secondary metabolites(ko01110)	LMPR01070262	Prenol Lipids [PR]	Isoprenoids [PR01]	C40 isoprenoids (tetraterpenes) [PR0107]	--	--	--	--	--	--
neg_1368	SM(d19:1/20:4(5Z,8Z,11Z,13E)+=O(15))	16.0583	9.46188	14.3412	4.71365	14.3499	15.2447	4.95618	6.33546	0.0640801	7.21374	9.68588	3.65243	1.21692	0.0115168	1.23236	up	-0.994248	C44H79N2O7P	823.56	10.5972	--	--	--	--	--	--	HMDB0290684	--	--	--	--	--
neg_1369	zymosterol intermediate 1a	2283.41	3287.89	2641.69	1490.85	4270.06	2192.84	1474.51	1279.57	982.801	1055.66	1389.23	1189.31	1.13308	0.0132145	1.29565	up	-6.13566	C28H46O2	459.345	10.6115	--	--	LMST01010169	Sterol Lipids [ST]	Sterols [ST01]	Cholesterol and derivatives [ST0101]	--	--	--	--	--	--
neg_1370	3-Methyl-4-(2,6,6-trimethyl-2-cyclohexen-1-yl)-3-buten-2-one	30.4433	29.2293	43.6131	10.8085	55.625	23.4264	3.33807e-06	5.60384	1.42152	5.43295	1.48405	6.06473	3.27111	0.0058613	1.41233	up	-0.236029	C14H22O	471.348	10.6115	--	--	--	--	--	--	HMDB0031738	127-51-5	Organic compounds	Lipids and lipid-like molecules	Prenol lipids	Sesquiterpenoids
neg_1371	FAHFA(18:1(9Z)/9-O-16:0)	1236.01	1716.38	1783.12	1075.92	2363.23	1971.9	1980.7	1274.56	594.403	1878.65	1382.05	721.49	0.373563	0.233408	0.650452	unchanged	-4.55284	C34H64O4	557.453	10.6115	--	--	LMFA07090060	Fatty Acyls [FA]	Fatty esters [FA07]	Fatty acid estolides [FA0709]	HMDB0112122	--	Organic compounds	Lipids and lipid-like molecules	Fatty Acyls	Fatty acids and conjugates
neg_1388	beta-Tocotrienol	132.85	118.712	107.873	273.637	316.165	151.097	236.462	277.193	274.555	164.272	145.218	216.717	-0.256482	0.425686	0.497885	unchanged	31.2456	C28H42O2	819.655	10.6686	C14154	Ubiquinone and other terpenoid-quinone biosynthesis(ko00130);;Metabolic pathways(ko01100);;Biosynthesis of secondary metabolites(ko01110)	LMPR02020055	Prenol Lipids [PR]	Quinones and hydroquinones [PR02]	Vitamin E [PR0202]	HMDB0304597	--	Organic compounds	Lipids and lipid-like molecules	Prenol lipids	Quinone and hydroquinone lipids
neg_1393	7C-aglycone	1379.96	1477.16	1289.18	1751.48	1717.14	1409.22	656.913	970.917	582.357	894.033	1119.02	879.916	0.822398	0.000167545	1.4982	up	0.466612	C18H18O4	297.113	10.6757	--	--	--	--	--	--	HMDB0004808	51732-61-7	Organic compounds	Lipids and lipid-like molecules	Prenol lipids	Quinone and hydroquinone lipids
neg_1396	Eicosopentanoic acid	5359.05	5407.6	4551.74	4890.38	4192.39	6220.53	5721.95	4396.04	5587.15	3800.28	5007.45	3926.41	0.106669	0.4354	0.383384	unchanged	-2.18265	C30H58O4	481.425	10.6829	--	--	--	--	--	--	HMDB0251724	--	Organic compounds	Lipids and lipid-like molecules	Fatty Acyls	Fatty acids and conjugates
neg_1398	Chenodeoxycholylisoleucine	309.846	286.932	640.992	51.9213	240.922	160.717	539.993	785.312	242.474	417.767	502.181	150.375	-0.641342	0.229692	0.636038	unchanged	0.584033	C30H51NO5	540.346	10.6757	--	--	--	--	--	--	HMDB0242394	--	--	--	--	--
neg_14	veratrine	13.0348	16.4457	9.81381	7.62162	6.5182	12.9898	31.3007	5.83539	61.4781	44.3897	6.68772	48.8609	-1.57974	0.0651574	0.992199	unchanged	-23.6771	C32H49NO9	636.325	0.54705	--	--	--	--	--	--	HMDB0259783	--	Organic compounds	Lipids and lipid-like molecules	Steroids and steroid derivatives	Steroidal alkaloids
neg_140	5-Nitrothiazole	35.7682	42.5251	39.1537	28.2175	39.0618	36.1634	93.0338	76.6252	77.7244	52.3248	64.9426	75.4162	-0.994396	0.000715664	1.53982	down	10.3221	C3H2N2O2S	164.954	0.597017	--	--	--	--	--	--	HMDB0246829	--	Organic compounds	Organoheterocyclic compounds	Azoles	Thiazoles
neg_1402	(Z)-3-Methyl-3-decen-1-ol	33.3261	36.3546	41.6217	15.8716	55.3885	21.0043	20.3049	20.6186	9.46056	17.5034	27.3704	28.2441	0.720968	0.077006	0.959676	unchanged	-2.15182	C11H22O	399.347	10.69	--	--	--	--	--	--	HMDB0031064	24404-66-8	Organic compounds	Lipids and lipid-like molecules	Fatty Acyls	Fatty alcohols
neg_1408	2-[(4S)-4-Amino-5-oxopentyl]guanidine	24.9527	34.1882	37.583	8.08108	38.1345	18.149	87.3637	83.7325	69.5153	59.2246	65.75	87.7182	-1.49263	4.04817e-05	1.55445	down	-23.3726	C6H14N4O	315.219	10.7257	--	--	--	--	--	--	HMDB0248581	--	Organic compounds	Organic nitrogen compounds	Organonitrogen compounds	Guanidines
neg_1411	DG(16:0/20:3(11Z,14Z,17Z)/0:0)	1302.02	1163.51	1253.58	1205.87	722.45	3408.26	1709.04	1241.65	1958.56	654.311	898.079	1358.7	0.211594	0.651099	0.223858	unchanged	-5.52657	C39H70O5	639.494	10.7257	--	--	--	--	--	--	HMDB0240593	127809-08-9	Organic compounds	Lipids and lipid-like molecules	Glycerolipids	Diradylglycerols
neg_1413	Exaltolide	301.87	504.715	407.147	105.851	180.085	253.601	40.0118	8.6983	15.1916	10.1167	9.21322	18.3824	4.10888	0.00571159	1.43625	up	0.572101	C15H28O2	285.207	10.7393	--	--	--	--	--	--	HMDB0034455	106-02-5	Organic compounds	Phenylpropanoids and polyketides	Macrolides and analogues	--
neg_1414	(E,Z)-2,4-Dodecadiene	338.837	322.964	275.9	199.669	225.34	282.449	132.74	71.0194	119.765	78.0909	119.613	114.696	1.3713	0.000216695	1.5711	up	0.0909534	C12H22	377.343	10.7393	--	--	--	--	--	--	HMDB0061818	--	Organic compounds	Hydrocarbons	Unsaturated hydrocarbons	Olefins
neg_1416	3-Hydroxy-1,10-bisaboladien-9-one	1989.09	2433.55	2361.14	526.513	1736	791.37	1894.82	2205	462.919	1817.88	1264.66	333.895	0.302077	0.514812	0.388208	unchanged	-0.425814	C15H24O2	531.436	10.7464	--	--	--	--	--	--	HMDB0034722	--	Organic compounds	Lipids and lipid-like molecules	Prenol lipids	Sesquiterpenoids
neg_1417	Prostaglandin D2 methyl ester	39728.3	33758.4	36498	26965.6	32301.3	28362.6	47999.5	48827.9	46439.4	38262.5	42503.2	46759.1	-0.454496	0.000840364	1.42373	down	9.87101	C21H34O5	365.237	10.7536	--	--	--	--	--	--	--	--	--	--	--	--
neg_1418	Asebotoxin	915.065	732.465	716.007	630.771	622.523	598.882	991.349	1021.12	1071.5	805.714	996.15	1018.15	-0.485911	0.00108048	1.41688	down	7.80452	C22H36O7	433.224	10.7607	--	--	--	--	--	--	HMDB0248654	--	Organic compounds	Lipids and lipid-like molecules	Prenol lipids	Diterpenoids
neg_1420	N-Eicosapentaenoyl Lysine	36.0291	18.5463	29.0422	3.33807e-06	39.7738	9.4527	19.633	65.0897	11.1182	52.3665	33.1783	3.33807e-06	-0.449329	0.518363	0.338174	unchanged	-2.96678	C26H42N2O3	919.65	10.7607	--	--	--	--	--	--	HMDB0242075	--	--	--	--	--
neg_1422	8,10-Hentriacontanedione	12041.6	12265.6	13424.5	2305.9	17349.6	7459.65	16896.9	20546.5	4838.55	25369.2	13679.7	3809.18	-0.392801	0.432867	0.401385	unchanged	-1.44607	C31H60O2	509.457	10.775	--	--	--	--	--	--	HMDB0035531	--	Organic compounds	Organic oxygen compounds	Organooxygen compounds	Carbonyl compounds
neg_1423	DG(8:0/20:4(8Z,11Z,14Z,17Z)-2OH(5S,6R)/0:0)	45.8633	53.9927	82.2604	15.1407	137.648	34.5079	153.473	227.351	65.1225	77.396	168.735	194.429	-1.2629	0.0242803	1.12017	down	-3.05872	C31H52O7	581.368	10.7678	--	--	--	--	--	--	HMDB0297211	--	--	--	--	--
neg_1426	4alpha-Formyl-4beta-methyl-5alpha-cholesta-8,24-dien-3beta-ol	88.0391	71.5066	106.361	0.945755	179.053	43.7719	125.697	234.84	7.37039	509.468	182.304	9.16544	-1.12615	0.272354	0.570093	unchanged	-29.1674	C29H46O2	897.673	10.7678	--	--	LMST01010229	Sterol Lipids [ST]	Sterols [ST01]	Cholesterol and derivatives [ST0101]	HMDB0012167	--	Organic compounds	Lipids and lipid-like molecules	Prenol lipids	Triterpenoids
neg_1427	Delta 8,14 -Sterol	1773.36	1344.47	1046.54	1727.22	618.078	2012.86	2015.6	1600.42	2237.38	581.771	1165.08	1655.37	-0.11905	0.714025	0.248043	unchanged	44.8637	C29H46O	409.366	10.7821	--	--	LMST01031020	Sterol Lipids [ST]	Sterols [ST01]	Ergosterols and C24-methyl derivatives [ST0103]	HMDB0006928	74635-33-9	Organic compounds	Lipids and lipid-like molecules	Steroids and steroid derivatives	Ergostane steroids
neg_1429	4,4-Dimethyl-14alpha-formyl-5alpha-cholesta-8-en-3beta-ol	87.5337	68.3919	47.8921	111.145	15.8225	139.767	96.5193	65.334	122.509	24.821	77.8661	93.5316	-0.030424	0.942753	0.082648	unchanged	6.53947	C30H50O2	477.353	10.7821	--	--	--	--	--	--	HMDB0012159	--	Organic compounds	Lipids and lipid-like molecules	Prenol lipids	Triterpenoids
neg_1444	4alpha-formyl,4beta,14alpha-dimethyl-9beta,19-cyclo-5alpha-ergost-24(241)-en-3beta-ol	146.578	156.432	136.606	153.217	139.73	145.716	57.2736	78.7736	78.6235	77.0125	83.1447	72.1817	0.974374	5.74963e-08	1.67423	up	16.1199	C31H50O2	489.358	10.8249	--	--	--	--	--	--	HMDB0304195	--	Organic compounds	Lipids and lipid-like molecules	Steroids and steroid derivatives	Cycloartanols and derivatives
neg_1450	Phosphogluconic acid	522.542	539.564	469.818	436.344	475.173	451.18	535.501	527.194	501.915	430.676	513.2	450.737	-0.0318433	0.663652	0.262855	unchanged	-3.1508	C6H13O10P	296.998	10.8392	--	--	--	--	--	--	HMDB0256477	--	Organic compounds	Organic oxygen compounds	Organooxygen compounds	Carbohydrates and carbohydrate conjugates
neg_1452	Obtusifoliol	3746.96	4312.19	4072.44	2899.87	3463.52	3400.21	4294	3535.64	3290.57	3035.23	3136.42	3304.74	0.0882073	0.454726	0.422508	unchanged	14.9923	C30H50O	461.362	10.8392	C01943	Steroid biosynthesis(ko00100);;Metabolic pathways(ko01100);;Biosynthesis of secondary metabolites(ko01110)	LMST01030101	Sterol Lipids [ST]	Sterols [ST01]	Ergosterols and C24-methyl derivatives [ST0103]	HMDB0001242	16910-32-0	Organic compounds	Lipids and lipid-like molecules	Steroids and steroid derivatives	Ergostane steroids
neg_1456	N-Arachidonoyl Histidine	137.421	84.6246	127.349	162.713	191.873	154.547	123.257	210.194	89.5736	183.361	171.142	183.223	-0.162298	0.486609	0.377314	unchanged	2.72569	C26H39N3O3	927.599	10.8392	--	--	LMFA08020131	Fatty Acyls [FA]	Fatty amides [FA08]	N-acyl amines [FA0802]	HMDB0241996	--	Organic compounds	Organic acids and derivatives	Carboxylic acids and derivatives	Amino acids, peptides, and analogues
neg_1457	Ursololactone	80.6214	102.698	109.503	110.935	201.046	134.872	32.0008	50.7317	14.6265	59.9425	71.4103	58.7074	1.36373	0.005056	1.33312	up	-10.0035	C32H50O4	1041.73	10.8463	--	--	--	--	--	--	HMDB0036674	28290-51-9	Organic compounds	Lipids and lipid-like molecules	Prenol lipids	Triterpenoids
neg_1461	3-Epipapyriferic acid	736.213	723.459	623.588	797.589	924.832	648.71	307.075	466.734	194.647	381.696	488.164	418.357	0.981031	0.000174404	1.50151	up	-1.83165	C35H56O8	625.371	10.8463	--	--	--	--	--	--	HMDB0040498	151890-02-7	Organic compounds	Lipids and lipid-like molecules	Prenol lipids	Terpene glycosides
neg_1471	TG(14:1(9Z)/14:1(9Z)/22:4(7Z,10Z,13Z,16Z))	1140.69	971.636	917.724	8611.48	11313.6	9881.11	403.806	477.748	9850.11	12547.9	7248.21	8615.79	-0.253485	0.723032	0.197932	unchanged	18.4949	C53H90O6	821.682	10.8677	--	--	--	--	--	--	HMDB0047899	--	Organic compounds	Lipids and lipid-like molecules	Glycerolipids	Triradylcglycerols
neg_1477	Cetylmannoside	298.063	531.954	505.088	312.378	435.487	475.656	596.132	237.383	377.878	362.915	240.409	181.721	0.357941	0.235469	0.634534	unchanged	-1.91126	C22H44O6	807.619	10.9106	--	--	--	--	--	--	HMDB0249840	--	Organic compounds	Lipids and lipid-like molecules	Fatty Acyls	Fatty acyl glycosides
neg_1478	Eicosen-1-ol	345.838	390.062	213.29	186.562	384.692	203.08	122.962	152.776	76.4831	242.295	406.533	293.078	0.413381	0.288014	0.610771	unchanged	0.309446	C20H40O	637.583	10.9177	--	--	--	--	--	--	HMDB0303126	--	Organic compounds	Organic oxygen compounds	Organooxygen compounds	Enols
neg_1479	4,6-Tetracosanedione	2472.94	2433.17	2736.55	1341.83	2517.19	2115.13	2743.59	2251.2	2003.72	1766.26	1919.78	2078.78	0.0933859	0.57775	0.323506	unchanged	0.270289	C24H46O2	411.348	10.9249	--	--	--	--	--	--	HMDB0035563	--	Organic compounds	Organic oxygen compounds	Organooxygen compounds	Carbonyl compounds
neg_1480	Cycloeucalenone	573.108	528.592	517.913	375.243	638.541	434.777	463.931	450.596	361.011	453.438	515.84	346.395	0.243755	0.124688	0.823821	unchanged	6.02227	C30H48O	459.342	10.9249	C22121	Steroid biosynthesis(ko00100);;Metabolic pathways(ko01100);;Biosynthesis of secondary metabolites(ko01110)	--	--	--	--	HMDB0030507	1255-12-5	Organic compounds	Lipids and lipid-like molecules	Steroids and steroid derivatives	Cycloartanols and derivatives
neg_1506	phosphonate	19.3037	16.6308	12.9134	16.7951	12.5631	14.1554	17.7999	18.6303	20.4754	16.2367	18.0069	17.5074	-0.234415	0.0574526	1.00496	unchanged	-12.3201	HO3P	114.935	10.9891	C06701	--	--	--	--	--	--	--	--	--	--	--
neg_1511	DG(18:4(6Z,9Z,12Z,15Z)/20:1(11Z)/0:0)	323.135	398.885	558.082	453.47	743.743	1008.26	580.9	640.534	506.795	724.87	621.81	558.686	-0.0600015	0.827996	0.131423	unchanged	9.58382	C41H70O5	687.527	10.9962	--	--	--	--	--	--	HMDB0007340	--	Organic compounds	Lipids and lipid-like molecules	Glycerolipids	Diradylglycerols
neg_1513	(±)-2-Dodecylcyclobutanone	259.75	301.725	306.137	136.236	396.171	174.28	312.004	400.668	249.27	363.084	264.959	261.972	-0.234342	0.344129	0.491831	unchanged	-3.02696	C16H30O	535.472	11.0105	--	--	--	--	--	--	HMDB0037544	--	Organic compounds	Organic oxygen compounds	Organooxygen compounds	Carbonyl compounds
neg_1514	ent-3beta-Hydroxycassa-12,15-dien-2-one	413.987	444.641	354.306	258.125	380.357	540.427	392.322	413.962	363.13	308.663	428.795	393.479	0.0562681	0.729134	0.19166	unchanged	3.58139	C20H30O2	663.465	11.0105	C21826	Diterpenoid biosynthesis(ko00904);;Biosynthesis of secondary metabolites(ko01110)	--	--	--	--	--	--	--	--	--	--
neg_1515	DG(18:1(12Z)-2OH(9,10)/16:0/0:0)	588.889	526.964	500.638	395.403	571.634	881.308	714.313	647.907	598.6	569.951	659.547	466.947	-0.077978	0.682859	0.249621	unchanged	-7.25376	C37H70O7	671.506	11.0105	--	--	--	--	--	--	HMDB0295508	--	--	--	--	--
neg_1516	S-Acetyl dihydroasparagusic acid	107.637	105.224	95.2627	86.6208	95.016	87.2313	113.171	112.159	112.871	90.7653	113.232	95.5547	-0.144445	0.0975208	0.883267	unchanged	-29.3708	C6H10O3S2	192.994	11.0176	--	--	--	--	--	--	HMDB0035717	38146-83-7	Organic compounds	Lipids and lipid-like molecules	Fatty Acyls	Fatty acids and conjugates
neg_1521	5-Hydroxyisourate	44.9872	49.584	43.4609	39.177	42.3028	40.7315	47.2429	47.4607	47.5099	39.8259	46.9783	39.8625	-0.0471023	0.522008	0.376412	unchanged	-3.26044	C5H4N4O4	204.997	11.0533	C11821	Purine metabolism(ko00230);;Metabolic pathways(ko01100);;Microbial metabolism in diverse environments(ko01120)	--	--	--	--	HMDB0030097	151359-24-9	Organic compounds	Organoheterocyclic compounds	Imidazopyrimidines	Purines and purine derivatives
neg_1524	DG(15:0/18:1(12Z)-O(9S,10R)/0:0)	89.8045	104.826	133.314	46.7053	95.5377	111.059	149.357	26.7172	45.276	80.1338	37.1141	23.9668	0.680912	0.148857	0.786202	unchanged	8.56812	C36H66O6	615.466	11.0462	--	--	--	--	--	--	HMDB0295303	--	--	--	--	--
neg_1527	PA(a-25:0/PGD1)	182.077	192.332	241.544	227.776	343.273	737.769	526.674	210.372	234.426	242.578	36.67	202.17	0.405763	0.485081	0.36399	unchanged	-1.01101	C48H89O11P	893.588	11.0605	--	--	--	--	--	--	HMDB0267305	--	--	--	--	--
neg_1533	Faradiol laurate	1058.84	858.804	859.933	900.171	887.269	1303.78	1214.53	895.386	1453.91	818.432	970.187	854.998	-0.0809357	0.661306	0.289914	unchanged	2.59895	C42H72O3	645.524	11.0812	--	--	--	--	--	--	HMDB0034840	270078-40-5	Organic compounds	Lipids and lipid-like molecules	Prenol lipids	Triterpenoids
neg_1535	Diamsar chelate	217.646	237.769	142.066	23.0604	141.648	106.092	188.309	164.976	107.748	260.791	101.502	102.46	-0.0925136	0.820266	0.0678329	unchanged	-9.93116	C14H34N8	673.573	11.0883	--	--	--	--	--	--	HMDB0251139	--	Organic compounds	Organic nitrogen compounds	Organonitrogen compounds	Amines
neg_1538	O-2545 (hydrochloride)	121.252	115.408	131.247	75.5356	192.801	68.1228	132.455	235.825	97.683	143.577	275.196	139.134	-0.539636	0.148461	0.77267	unchanged	1.6124	C26H36N2O2	443.248	11.0955	--	--	--	--	--	--	--	--	--	--	--	--
neg_1542	4-(Trifluoromethyl)benzaldehyde	65.4665	64.2127	58.6892	51.5454	55.351	56.0391	69.8459	71.0005	67.3336	52.1722	64.5522	57.5852	-0.1227	0.198121	0.715683	unchanged	-1.43962	C8H5F3O	208.998	11.1097	--	--	--	--	--	--	HMDB0246314	--	Organic compounds	Benzenoids	Benzene and substituted derivatives	Trifluoromethylbenzenes
neg_1544	Ganoderic acid Y	148.203	132.365	143.106	51.6411	154.587	100.743	577.732	638.104	444.675	459.204	450.179	556.236	-2.09714	9.84481e-06	1.64318	down	0.65814	C30H46O3	499.343	11.1097	--	--	--	--	--	--	HMDB0035090	86377-52-8	Organic compounds	Lipids and lipid-like molecules	Prenol lipids	Triterpenoids
neg_1545	PA(10:0/13:0)	417.174	446.446	471.7	179.957	518.627	317.137	1448.61	1691.75	1233.25	1283.69	1366.86	1578.25	-1.87144	8.72226e-07	1.65102	down	1.65435	C26H51O8P	567.33	11.1097	--	--	--	--	--	--	HMDB0114773	--	Organic compounds	Lipids and lipid-like molecules	Glycerophospholipids	Glycerophosphates
neg_1558	(Z,Z)-3,6-Dodecadien-1-ol	442.682	413.7	377.404	376.494	388.25	455.441	427.025	433.999	454.137	312.853	474.701	437.209	-0.0496684	0.610132	0.32412	unchanged	-22.4953	C12H22O	409.324	11.1311	--	--	LMFA05000573	Fatty Acyls [FA]	Fatty alcohols [FA05]	--	HMDB0031102	29125-78-8	Organic compounds	Lipids and lipid-like molecules	Fatty Acyls	Fatty alcohols
neg_1560	3-Hydroxy-4-aminopyridine sulfate	36.663	38.0819	37.397	29.3464	31.5339	33.4543	41.3146	39.027	37.4354	31.7913	38.6143	33.3362	-0.101451	0.25336	0.623721	unchanged	11.1899	C5H6N2O4S	189	11.1383	--	--	--	--	--	--	HMDB0061120	--	Organic compounds	Organic acids and derivatives	Organic sulfuric acids and derivatives	Arylsulfates
neg_1567	Cer(d16:1/18:1(12Z)-2OH(9,10))	633.245	676.887	504.379	154.916	437.757	231.261	440.659	413.919	295.214	750.43	189.368	265.56	0.16387	0.698338	0.27767	unchanged	-2.0281	C34H65NO5	566.478	11.1454	--	--	--	--	--	--	HMDB0289864	--	--	--	--	--
neg_1577	2-octaprenyl-3-methyl-5-hydroxy-6-methoxy-1,4-benzoquinone	275.204	268.378	271.015	330.794	465.633	436.221	304.413	364.534	317.098	366.575	482.993	411.623	-0.134468	0.477218	0.407709	unchanged	-0.806711	C48H72O4	747.512	11.2025	C05815	--	--	--	--	--	--	--	--	--	--	--
neg_1580	7-Hydroxy-4-(trifluoromethyl)coumarin	316.65	330.015	306.772	237.273	282.448	280.148	341.656	342.052	320.102	295.312	337.242	310.022	-0.15072	0.0736409	0.923532	unchanged	13.7329	C10H5F3O3	250.997	11.2168	--	--	--	--	--	--	HMDB0247257	--	Organic compounds	Phenylpropanoids and polyketides	Coumarins and derivatives	Hydroxycoumarins
neg_1583	Glucoputranjivin	38.5158	24.7501	27.0494	16.8975	25.9602	26.591	42.3747	36.7072	38.7008	27.0861	34.2109	32.4049	-0.404609	0.0376508	1.04759	down	-35.9066	C10H19NO9S2	396.007	11.2168	C08418	Glucosinolate biosynthesis(ko00966);;Biosynthesis of secondary metabolites(ko01110);;2-Oxocarboxylic acid metabolism(ko01210)	--	--	--	--	HMDB0301840	--	Organic compounds	Organic oxygen compounds	Organooxygen compounds	Carbohydrates and carbohydrate conjugates
neg_1610	Glucolepidiin	16.0943	32.7822	25.2462	19.8538	25.7328	32.0497	33.5768	21.0624	36.0621	29.6973	39.7176	37.994	-0.384521	0.0739029	0.911744	unchanged	2.02402	C9H17NO9S2	382.005	11.2454	C08413	--	--	--	--	--	HMDB0301839	--	Organic compounds	Organic oxygen compounds	Organooxygen compounds	Carbohydrates and carbohydrate conjugates
neg_1612	CDP	32.8637	33.8084	38.2067	16.58	21.5274	22.4347	13.2183	28.0456	33.6403	18.5339	23.2184	27.1509	0.202006	0.45037	0.438709	unchanged	47.1156	C9H15N3O11P2	438.007	11.2454	C00112	Pyrimidine metabolism(ko00240);;Metabolic pathways(ko01100);;Nucleotide metabolism(ko01232);;Biosynthesis of cofactors(ko01240)	--	--	--	--	HMDB0001546	63-38-7	Organic compounds	Nucleosides, nucleotides, and analogues	Pyrimidine nucleotides	Pyrimidine ribonucleotides
neg_1679	Nitrosylsulfuric acid	41.7616	54.5981	45.082	33.1322	40.9025	34.339	48.9146	44.6147	51.4996	34.1237	43.2437	42.3801	-0.0839121	0.550887	0.338221	unchanged	-0.07646	HNO5S	161.927	11.523	--	--	--	--	--	--	HMDB0034828	7782-78-7	Inorganic compounds	Homogeneous non-metal compounds	Non-metal oxoanionic compounds	Non-metal sulfates
neg_1686	alpha-Hydrojuglone 4-O-b-D-glucoside	172.344	185.316	166.585	203.688	196.025	187.1	232.578	185.224	256.105	247.1	240.643	216.009	-0.310286	0.00620864	1.31805	down	5.19068	C16H18O8	359.077	2.00747	--	--	--	--	--	--	HMDB0034242	39015-63-9	Organic compounds	Organic oxygen compounds	Organooxygen compounds	Carbohydrates and carbohydrate conjugates
neg_1687	dTDP-3-amino-3,4,6-trideoxy-D-glucose	13.572	1.59652	11.224	77.6352	20.767	33.0705	63.3968	15.3925	69.7493	140.561	81.5572	72.9685	-1.49065	0.0401606	1.02195	down	23.9736	C16H27N3O13P2	576.113	2.00747	C11910	Polyketide sugar unit biosynthesis(ko00523);;Metabolic pathways(ko01100);;Biosynthesis of secondary metabolites(ko01110);;Biosynthesis of nucleotide sugars(ko01250)	--	--	--	--	--	--	--	--	--	--
neg_1689	L-Adrenaline	27.6215	31.4852	25.3503	73.9001	26.5046	37.9344	29.7613	30.9393	41.1041	53.6364	42.896	34.4465	-0.063266	0.848886	0.126253	unchanged	1.98877	C9H13NO3	228.088	2.02173	C00788	Tyrosine metabolism(ko00350);;Metabolic pathways(ko01100);;Two-component system(ko02020);;Quorum sensing(ko02024);;cAMP signaling pathway(ko04024);;Neuroactive ligand-receptor interaction(ko04080);;Adrenergic signaling in cardiomyocytes(ko04261);;Regulation of lipolysis in adipocytes(ko04923);;Renin secretion(ko04924);;Chemical carcinogenesis - receptor activation(ko05207)	--	--	--	--	HMDB0000068	51-43-4	Organic compounds	Benzenoids	Phenols	Benzenediols
neg_1690	2-Amino-4-methyl-5-phosphonopent-3-enoic acid	3.33807e-06	3.33807e-06	3.33807e-06	9.6244	1.54479	3.33807e-06	6.69043	11.2549	12.9114	14.3279	10.8395	12.1027	-2.6087	0.000795902	1.45537	down	8.97848	C6H12NO5P	417.087	2.02173	--	--	--	--	--	--	HMDB0245966	--	Organic compounds	Organic acids and derivatives	Carboxylic acids and derivatives	Amino acids, peptides, and analogues
neg_1692	Gentisic acid	6.66936	4.79514	6.1972	3.48712	7.24044	5.59631	3.13731	4.26149	6.7893	4.46276	4.43439	4.31981	0.31048	0.169812	0.732443	unchanged	-1.91732	C7H6O4	153.019	2.06385	C00628	Tyrosine metabolism(ko00350);;Benzoate degradation(ko00362);;Naphthalene degradation(ko00626);;Metabolic pathways(ko01100);;Microbial metabolism in diverse environments(ko01120)	--	--	--	--	HMDB0000152	490-79-9	Organic compounds	Benzenoids	Benzene and substituted derivatives	Benzoic acids and derivatives
neg_1694	Hv-NCC-1	51.6825	43.473	35.0405	108.458	61.9137	54.1328	4.75351	3.33807e-06	3.14889	17.704	1.15089	2.34789	3.60725	0.00299117	1.42893	up	10.6652	C35H42N4O10	713.267	2.06385	--	--	--	--	--	--	HMDB0039005	135972-64-4	Organic compounds	Organoheterocyclic compounds	Tetrapyrroles and derivatives	--
neg_1696	Pyridoxamine	15.4224	13.4575	12.9047	26.6779	15.8667	16.2468	40.9888	51.9527	56.9637	54.7073	59.977	47.3699	-1.63307	2.91071e-06	1.64377	down	-19.477	C8H12N2O2	203.056	2.07813	C00534	Vitamin B6 metabolism(ko00750);;Metabolic pathways(ko01100);;Microbial metabolism in diverse environments(ko01120);;Vitamin digestion and absorption(ko04977)	--	--	--	--	HMDB0001431	85-87-0	Organic compounds	Organoheterocyclic compounds	Pyridines and derivatives	Pyridoxamines
neg_1698	(S)-b-aminoisobutyric acid	15.0972	17.5033	18.1799	16.0401	15.863	15.5051	16.3327	17.4746	23.5138	21.8807	18.9985	21.3901	-0.284474	0.024204	1.12959	down	15.1908	C4H9NO2	124.04	2.0924	--	--	--	--	--	--	HMDB0002166	4249-19-8	Organic compounds	Organic acids and derivatives	Carboxylic acids and derivatives	Amino acids, peptides, and analogues
neg_1702	N-benzylbenzamidine	10.0739	11.3121	10.4256	12.233	13.5008	12.9497	12.6159	6.3941	9.69375	11.0159	9.93023	9.91468	0.243069	0.104913	0.843071	unchanged	29.1031	C14H15N2+	246.099	2.09955	--	--	--	--	--	--	--	--	--	--	--	--
neg_1705	Telotristat	1129.45	938.929	708.533	2591.44	1008.01	1325.88	3219.66	3477.51	3948.72	4619.08	3337.32	3473.77	-1.51913	5.70255e-05	1.56014	down	-8.3361	C25H22ClF3N6O3	545.128	2.09955	--	--	--	--	--	--	HMDB0258794	--	Organic compounds	Organic acids and derivatives	Carboxylic acids and derivatives	Amino acids, peptides, and analogues
neg_1706	Fluorescein	3.33807e-06	3.33807e-06	1.19068	23.6196	0.835975	11.3144	21.0841	17.3169	34.039	63.101	31.8771	41.6655	-2.50002	0.00604311	1.27923	down	-28.869	C20H12O5	723.132	2.10668	--	--	--	--	--	--	HMDB0014831	2321-07-05	Organic compounds	Organoheterocyclic compounds	Benzopyrans	1-benzopyrans
neg_1707	4-Dedimethylamino sancycline	913.377	1069.52	754.713	1758.25	837.17	1060.64	453.365	495.771	462.003	756.123	555.002	589.608	0.948998	0.0160093	1.2299	up	19.3563	C19H17NO7	801.229	2.10668	--	--	--	--	--	--	HMDB0246406	--	Organic compounds	Phenylpropanoids and polyketides	Tetracyclines	--
neg_1708	2'-Fluorothymidine	136.403	142.114	95.5073	208.247	144.486	136.685	73.048	83.5715	106.279	170.975	141.616	112.054	0.328649	0.193501	0.696302	unchanged	9.31426	C10H13FN2O5	305.081	2.12095	--	--	--	--	--	--	HMDB0245532	--	Organic compounds	Nucleosides, nucleotides, and analogues	Pyrimidine nucleosides	Pyrimidine 2'-deoxyribonucleosides
neg_1709	Codeinone	7.27987	15.6148	3.99727	20.5368	12.2124	8.75287	17.6661	17.0743	24.3462	21.7649	24.3113	18.8701	-0.858779	0.0110904	1.26518	down	4.6962	C18H19NO3	318.113	2.12095	C06171	Isoquinoline alkaloid biosynthesis(ko00950);;Biosynthesis of alkaloids derived from shikimate pathway(ko01063);;Metabolic pathways(ko01100);;Biosynthesis of secondary metabolites(ko01110)	--	--	--	--	HMDB0304293	--	Organic compounds	Alkaloids and derivatives	Morphinans	--
neg_1710	Benzyloxycarbonyl-Val-Ala-Asp-fluoromethylketone	92.5921	121.653	64.836	231.787	93.6183	122.762	82.5205	104.135	123.102	181.363	132.176	119.473	-0.030467	0.927058	0.0614827	unchanged	11.6402	C21H28FN3O7	474.171	2.12095	--	--	--	--	--	--	HMDB0259975	--	Organic compounds	Organic acids and derivatives	Peptidomimetics	Hybrid peptides
neg_1711	Phenylacetylglutamine	81.7256	90.8956	54.586	147.519	79.4555	96.4808	67.0208	68.4395	76.5616	111.047	81.7723	76.7144	0.193464	0.442502	0.414389	unchanged	-2.40464	C13H16N2O4	309.109	2.1281	C04148	Phenylalanine metabolism(ko00360)	--	--	--	--	HMDB0006344	28047-15-6	Organic compounds	Organic acids and derivatives	Carboxylic acids and derivatives	Amino acids, peptides, and analogues
neg_1712	Emerin	9.78523	7.318	8.34598	47.9436	13.9552	22.4675	1.70577	5.05846	3.33807e-06	35.7342	16.4028	19.7855	0.480889	0.553078	0.337439	unchanged	11.9919	C20H16N2O2	677.248	2.1281	--	--	--	--	--	--	HMDB0251772	--	Organic compounds	Lignans, neolignans and related compounds	--	--
neg_1713	Glycyl-Phenylalanine	9.93334	11.2425	5.75928	34.0899	16.0085	23.9855	3.33807e-06	1.56607	3.33807e-06	13.2347	3.01281	7.10334	2.01943	0.0315299	1.0913	up	-2.98118	C11H14N2O3	221.093	2.13523	--	--	--	--	--	--	HMDB0028848	--	Organic compounds	Organic acids and derivatives	Carboxylic acids and derivatives	Amino acids, peptides, and analogues
neg_1715	4'-Dihydroabscisic acid	4.8323	5.02577	0.986244	20.6515	6.7499	12.3836	8.0068	11.785	14.9316	33.0425	16.8508	15.9934	-0.990729	0.0975497	0.846588	unchanged	-3.81417	C15H22O4	287.125	2.17092	--	--	--	--	--	--	HMDB0039516	84026-26-6	Organic compounds	Lipids and lipid-like molecules	Prenol lipids	Sesquiterpenoids
neg_1717	Linusitamarin	31.1007	24.1046	23.1569	11.2647	25.1475	22.3423	21.4576	8.60531	17.7549	12.9535	14.5705	15.9499	0.586849	0.0408191	1.05591	up	6.43132	C17H22O9	391.103	2.17092	--	--	--	--	--	--	HMDB0040865	--	Organic compounds	Organic oxygen compounds	Organooxygen compounds	Carbohydrates and carbohydrate conjugates
neg_1718	5-Acetyl-2,3-dihydro-1,4-thiazine	63.1959	67.5269	55.5793	63.4951	63.1536	59.7722	63.7053	51.4249	68.792	67.7057	65.8919	58.7308	-0.0135901	0.85647	0.0985069	unchanged	16.8686	C6H9NOS	345.1	2.17805	--	--	--	--	--	--	HMDB0034882	164524-93-0	Organic compounds	Organoheterocyclic compounds	Thiazines	1,4-thiazines
neg_1719	Saccharin	74.5039	83.9684	67.5225	112.328	80.7064	86.482	17.0834	12.4481	23.2904	20.7706	16.3767	18.0365	2.22664	7.77585e-05	1.62495	up	-1.92718	C7H5NO3S	181.991	2.1852	C12283	Taste transduction(ko04742)	--	--	--	--	HMDB0029723	1981-07-02	Organic compounds	Organoheterocyclic compounds	Benzothiazoles	--
neg_1720	3-Methyldioxyindole	12.0521	15.6009	10.8169	35.4419	20.7657	18.9323	3.33807e-06	1.68212	3.33807e-06	2.30877	2.7007	3.33807e-06	4.08559	0.00428348	1.40693	up	-0.983022	C9H9NO2	208.061	2.1852	C05834	Tryptophan metabolism(ko00380)	--	--	--	--	HMDB0004186	3040-34-4	Organic compounds	Organoheterocyclic compounds	Indoles and derivatives	Indolines
neg_1721	Asparaginylhistidine	3.33807e-06	3.33807e-06	3.33807e-06	5.32165	1.24064	2.2927	17.4109	10.0818	16.0913	14.4107	8.20708	14.913	-3.1954	9.94204e-05	1.57151	down	8.22416	C10H15N5O4	290.089	2.19233	--	--	--	--	--	--	HMDB0028733	224638-52-2	Organic compounds	Organic acids and derivatives	Carboxylic acids and derivatives	Amino acids, peptides, and analogues
neg_1724	m-Coumaric acid	57.5214	57.2611	65.6591	67.6488	56.9623	63.2567	8.48112	5.93062	16.8275	19.7012	9.26745	11.4658	2.3614	1.16903e-08	1.68704	up	-0.0673905	C9H8O3	209.046	2.19947	--	--	--	--	--	--	HMDB0001713	14755-02-3	Organic compounds	Phenylpropanoids and polyketides	Cinnamic acids and derivatives	Hydroxycinnamic acids and derivatives
neg_1725	Dethiobiotin	44.1196	42.3901	32.0253	107.147	50.2218	59.0176	55.453	47.1462	54.1209	105.562	66.5433	65.8038	-0.236673	0.489021	0.3777	unchanged	-2.29258	C10H18N2O3	259.129	2.19947	C01909	Biotin metabolism(ko00780);;Metabolic pathways(ko01100);;Biosynthesis of cofactors(ko01240)	--	--	--	--	HMDB0003581	533-48-2	Organic compounds	Lipids and lipid-like molecules	Fatty Acyls	Fatty acids and conjugates
neg_1726	N-[2-(3,5-Dioxopiperazino)propyl]-N-(2-amino-2-oxoethyl)glycine	30.2884	23.3373	24.1104	38.3361	32.1287	33.1421	27.4834	16.9053	26.8312	30.1223	14.1022	24.358	0.375332	0.0759066	0.903059	unchanged	5.4981	C11H18N4O5	321.099	2.19947	--	--	--	--	--	--	HMDB0255034	--	Organic compounds	Organic acids and derivatives	Carboxylic acids and derivatives	Amino acids, peptides, and analogues
neg_1727	Ascochitin	65.4618	54.9798	55.914	63.5439	65.483	62.2194	69.2258	61.2344	66.2363	58.1926	74.1364	63.1305	-0.0932841	0.208041	0.719885	unchanged	2.75995	C15H16O5	275.093	2.2066	--	--	--	--	--	--	--	--	--	--	--	--
neg_1728	Uridine, 2'-deoxy-2'-fluoro-2'-methyl-, (2'R)-	97.0282	97.6164	75.7714	104.31	111.69	92.3004	97.8472	84.3567	158.65	133.622	141.137	106.261	-0.318889	0.103197	0.888768	unchanged	9.44718	C10H13FN2O5	305.082	2.21375	--	--	--	--	--	--	HMDB0247529	--	Organic compounds	Nucleosides, nucleotides, and analogues	Pyrimidine nucleosides	Pyrimidine 2'-deoxyribonucleosides
neg_1729	Isolimonic acid glucoside	8.9237	17.1808	16.7147	30.9308	16.7755	22.1847	3.33807e-06	3.33807e-06	6.76452	8.0141	2.91644	3.33807e-06	2.6712	0.00183367	1.40827	up	2.25085	C32H44O15	713.268	2.21375	--	--	--	--	--	--	HMDB0039365	--	Organic compounds	Lipids and lipid-like molecules	Saccharolipids	--
neg_1731	N,N'-Diacetylchitobiosyldiphosphodolichol	393.35	413.639	335.248	623.818	370.42	441.329	326.163	276.439	454.317	334.526	281.045	272.245	0.40657	0.0657823	0.907705	unchanged	7.77998	C28H50N2O19P2	801.229	2.22088	C04537	--	--	--	--	--	HMDB0001196	--	Organic compounds	Organic oxygen compounds	Organooxygen compounds	Carbohydrates and carbohydrate conjugates
neg_1733	4-ACETOXYPHENOL	50.0319	59.0866	54.7372	52.8063	58.7462	60.9727	36.501	26.2163	33.3036	36.2542	29.8413	38.3324	0.746862	4.95436e-06	1.62205	up	-6.79193	C8H8O3	151.039	2.23517	--	--	--	--	--	--	HMDB0060390	--	Organic compounds	Benzenoids	Phenol esters	--
neg_1734	METHYL ORSELLINATE	71.4815	76.9966	66.9268	70.3131	69.39	75.0791	63.3484	38.6984	64.084	74.1977	45.1292	66.3613	0.290131	0.0666475	1.03202	unchanged	-2.94369	C9H10O4	181.05	2.23517	--	--	--	--	--	--	--	--	--	--	--	--
neg_1735	Minoxidil	4.5372	5.10658	9.08423	10.9754	8.63056	5.007	54.0624	64.5661	69.3793	63.9589	46.3398	63.2363	-3.06036	6.29379e-06	1.67454	down	1.83789	C9H15N5O	230.103	2.23517	--	--	--	--	--	--	HMDB0014494	38304-91-5	Organic compounds	Organic nitrogen compounds	Organonitrogen compounds	Amines
neg_1736	(2S,4S)-Monatin	30.8443	27.6425	12.0369	82.8934	34.0298	39.6677	14.9657	22.6533	20.915	51.5651	32.3168	33.7721	0.366303	0.468086	0.392993	unchanged	-3.19757	C14H16N2O5	291.098	2.23517	--	--	--	--	--	--	HMDB0041309	146142-94-1	Organic compounds	Organic acids and derivatives	Carboxylic acids and derivatives	Amino acids, peptides, and analogues
neg_1737	5-(Hydroxymethyl)-1H-pyrrole-2-carbaldehyde	34.3835	41.588	34.3213	64.6367	32.7535	43.311	37.6093	35.4595	52.1129	61.9856	41.7697	49.7064	-0.150768	0.487208	0.377203	unchanged	-5.10256	C6H7NO2	309.108	2.23517	--	--	--	--	--	--	HMDB0246729	--	Organic compounds	Organic oxygen compounds	Organooxygen compounds	Carbonyl compounds
neg_1738	2-(3-(2-Aminoethyl)-1h-indol-5-yloxy)acetyl-l-tyrosyl-glycinamide	42.5499	44.5416	26.3623	80.6682	40.7665	48.7983	57.6171	53.9372	74.2835	78.0078	72.8373	70.6977	-0.522079	0.040313	1.06816	down	-11.9255	C23H27N5O5	474.17	2.23517	--	--	--	--	--	--	HMDB0244551	--	Organic compounds	Organic acids and derivatives	Carboxylic acids and derivatives	Amino acids, peptides, and analogues
neg_1741	Kanzonol N	6.4878	5.83235	8.70139	27.933	10.2123	12.166	17.7551	3.33807e-06	31.2296	27.9573	5.31904	15.6424	-0.456791	0.480589	0.397046	unchanged	-4.5733	C22H24O6	429.154	2.24943	--	--	--	--	--	--	HMDB0041100	156250-71-4	Organic compounds	Phenylpropanoids and polyketides	Isoflavonoids	O-methylated isoflavonoids
neg_1742	N-hydroxyl-tryptamine	42.1349	38.3227	27.7416	47.3517	37.7032	40.8557	36.0136	16.6486	30.7986	39.3526	22.543	37.7055	0.354854	0.0956888	0.885002	unchanged	-4.08949	C10H12N2O	221.092	2.25657	C17203	Tryptophan metabolism(ko00380);;Metabolic pathways(ko01100)	--	--	--	--	HMDB0255154	--	Organic compounds	Organoheterocyclic compounds	Indoles and derivatives	Indoles
neg_1744	Ajugol	26.1157	22.5667	13.9907	62.9305	19.0505	31.0734	2.9451	1.6341	1.9564	16.9619	9.02051	7.48765	2.13506	0.023352	1.16663	up	-4.8848	C15H24O9	369.115	2.25657	--	--	--	--	--	--	HMDB0248074	--	Organic compounds	Lipids and lipid-like molecules	Prenol lipids	Terpene glycosides
neg_1745	3'-(1-Butylphosphoryl)adenosine	20.0254	19.0239	15.7467	33.2738	13.6093	18.3896	5.55324	1.31439	3.33807e-06	22.3419	2.54856	17.4918	1.28567	0.0343798	1.09091	up	5.03667	C14H22N5O7P	424.102	2.26372	--	--	--	--	--	--	HMDB0246085	--	Organic compounds	Nucleosides, nucleotides, and analogues	Ribonucleoside 3'-phosphates	--
neg_1749	menaquinone-1	18.9807	18.7757	8.7023	27.4101	19.556	20.8455	19.5737	25.8241	20.8267	37.1706	36.2781	31.9998	-0.58721	0.0382072	1.02424	down	-14.4997	C16H18O2	287.125	2.27085	--	--	--	--	--	--	--	--	--	--	--	--
neg_1750	7-Ethoxy-4-methyl-2H-1-benzopyran-2-one	312.862	331.199	272.119	434.698	341.734	354.395	314.963	578.964	338.539	361.238	625.605	346.694	-0.326007	0.196151	0.745319	unchanged	10.0032	C12H12O3	239.05	2.27798	--	--	--	--	--	--	HMDB0035095	1987-05-08	Organic compounds	Phenylpropanoids and polyketides	Coumarins and derivatives	--
neg_1751	N-(1-Deoxy-1-fructosyl)glycine	12.9764	31.5877	13.3937	48.8581	33.3334	28.6741	9.6303	1280.64	19.579	33.7548	1189.48	83.1617	-3.95391	0.168065	0.803431	unchanged	-9.17581	C8H15NO7	272.052	2.27798	--	--	--	--	--	--	HMDB0037848	60644-20-4	Organic compounds	Organic oxygen compounds	Organooxygen compounds	Carbohydrates and carbohydrate conjugates
neg_1752	Spectinomycin	65.0981	74.3619	50.7844	92.6502	67.3686	80.7009	61.8867	138.947	80.1179	96.5429	144.059	85.1327	-0.493384	0.0893203	0.931274	unchanged	-12.7517	C14H24N2O7	331.147	2.27798	C02078	--	--	--	--	--	HMDB0015055	1695-77-8	Organic compounds	Organoheterocyclic compounds	Dioxanes	1,4-dioxanes
neg_1753	Cefadroxil	26.215	44.7313	17.4325	77.4707	50.4353	50.7991	40.7339	1428.85	46.6074	76.3985	1206.29	98.4266	-3.43935	0.15987	0.818575	unchanged	5.51771	C16H17N3O5S	362.084	2.27798	C06878	--	--	--	--	--	HMDB0015271	66592-87-8	Organic compounds	Organoheterocyclic compounds	Benzoxepines	Dibenzoxepines
neg_1754	Fostedil	3.33807e-06	3.33807e-06	3.33807e-06	3.33807e-06	3.33807e-06	3.33807e-06	3.33807e-06	7664.73	3.33807e-06	3.33807e-06	5783.84	3.33807e-06	-29.3228	0.179868	0.784289	unchanged	-0.692076	C18H20NO3PS	721.173	2.27798	--	--	--	--	--	--	HMDB0252471	--	Organic compounds	Organoheterocyclic compounds	Benzothiazoles	--
neg_1755	Kaempferol 3-(2'',4''-di-(Z)-p-coumaroylrhamnoside)	3.33807e-06	3.33807e-06	3.33807e-06	3.33807e-06	3.33807e-06	3.33807e-06	3.33807e-06	19335.6	3.33807e-06	3.33807e-06	13661.4	3.33807e-06	-30.6176	0.182489	0.779948	unchanged	1.03035	C39H32O14	723.173	2.27798	--	--	LMPK12111943	Polyketides [PK]	Flavonoids [PK12]	Flavones and Flavonols [PK1211]	HMDB0032778	205534-17-4	Organic compounds	Phenylpropanoids and polyketides	Flavonoids	Flavonoid glycosides
neg_1756	Flavin adenine dinucleotide (FAD)	655.214	738.08	641.777	505.14	782.371	652.165	446.861	660.556	371.373	819.548	689.45	724.797	0.0984392	0.602534	0.351548	unchanged	-7.45775	C27H33N9O15P2	784.144	2.27798	--	--	--	--	--	--	--	--	--	--	--	--
neg_1757	(3R)-3-Hydroxy-N-[(3S)-2-oxooxolan-3-yl]butanamide	14.517	21.9376	13.9536	19.7638	26.7663	17.0941	3.33807e-06	10.0223	2.05038	2.97664	12.8732	3.94086	1.83947	0.000725946	1.41419	up	9.25193	C8H13NO4	208.061	2.29227	--	--	--	--	--	--	HMDB0243607	--	Organic compounds	Organic acids and derivatives	Carboxylic acids and derivatives	Amino acids, peptides, and analogues
neg_1758	xi-2,3-Dihydro-2-oxo-1H-indole-3-acetic acid	10.9378	13.4371	9.54954	17.4539	16.3736	16.5236	3.87343	3.22761	6.78578	12.6933	4.89788	9.99125	1.02307	0.00568371	1.28595	up	1.15169	C10H9NO3	236.057	2.29227	--	--	--	--	--	--	HMDB0035514	2971-31-5	Organic compounds	Organoheterocyclic compounds	Indoles and derivatives	Indolyl carboxylic acids and derivatives
neg_1759	5-Isoxazoleacetic acid, 4,5-dihydro-3-(4-hydroxyphenyl)-, methyl ester	109.433	132.243	74.9452	142.65	164.546	108.803	124.09	5182.04	140.417	179.59	4630.38	345.818	-3.85517	0.159461	0.818832	unchanged	-0.0436024	C12H13NO4	270.054	2.28512	--	--	--	--	--	--	HMDB0253597	--	Organic compounds	Benzenoids	Phenols	1-hydroxy-2-unsubstituted benzenoids
neg_1760	N-lactoyl-Tryptophan	26.1014	32.4868	16.1208	49.1358	33.8159	34.5483	14.3608	17.9567	28.4849	36.374	36.543	27.961	0.249531	0.402592	0.445092	unchanged	2.5997	C14H16N2O4	275.104	2.29227	--	--	--	--	--	--	HMDB0062178	--	Organic compounds	Organic acids and derivatives	Carboxylic acids and derivatives	Amino acids, peptides, and analogues
neg_1761	Sulfamoxole	7.49312	10.785	8.95056	47.2828	30.2835	28.0896	6.73541	744.245	10.7982	40.1653	644.898	80.0317	-3.52233	0.158426	0.819736	unchanged	-3.02	C11H13N3O3S	312.065	2.28512	--	--	--	--	--	--	HMDB0015688	729-99-7	Organic compounds	Benzenoids	Benzene and substituted derivatives	Benzenesulfonamides
neg_1765	Biochanin A 7-(6-methylmalonylglucoside)	3.33807e-06	3.33807e-06	3.33807e-06	2.52837	3.33807e-06	3.33807e-06	3.33807e-06	57.6986	3.33807e-06	0.281702	62.3693	3.33807e-06	-5.57287	0.181531	0.781401	unchanged	1.43845	C26H26O13	581.108	2.28512	--	--	--	--	--	--	HMDB0030641	34232-19-4	Organic compounds	Phenylpropanoids and polyketides	Isoflavonoids	Isoflavonoid O-glycosides
neg_1768	gamma-Glutamylphenylalanine	71.4991	67.8267	45.1132	83.479	70.2151	83.8279	43.0631	48.5123	56.7139	65.5607	73.9566	60.2431	0.277816	0.127203	0.790881	unchanged	-1.67119	C14H18N2O5	293.114	2.2994	--	--	--	--	--	--	HMDB0000594	7432-24-8	Organic compounds	Organic acids and derivatives	Carboxylic acids and derivatives	Amino acids, peptides, and analogues
neg_1775	Carbidopa	31.5723	25.7911	27.9302	34.3959	32.2964	31.3307	30.6488	17.0468	36.1188	27.0587	17.8861	33.3203	0.177635	0.348049	0.516219	unchanged	13.4693	C10H14N2O4	247.073	2.31367	--	--	--	--	--	--	HMDB0014336	28860-95-9	Organic compounds	Phenylpropanoids and polyketides	Phenylpropanoic acids	--
neg_1776	THIARABINE	22.6615	20.1996	17.5195	18.5605	16.6071	18.3282	14.3347	19.7694	12.8931	12.9628	20.526	14.1628	0.266813	0.0881216	0.883389	unchanged	-26.1252	C9H13N3O4S	258.049	2.30653	--	--	--	--	--	--	HMDB0258974	--	Organic compounds	Nucleosides, nucleotides, and analogues	Nucleoside and nucleotide analogues	Thionucleosides
neg_1779	2-Phenylethyl beta-D-glucopyranoside	485.573	479.395	316.261	633.87	515.467	501.124	517.818	464.912	697.821	861.186	645.75	697.8	-0.406289	0.052673	0.971003	unchanged	5.7267	C14H20O6	319.097	2.30653	--	--	--	--	--	--	HMDB0029819	18997-54-1	Organic compounds	Organic oxygen compounds	Organooxygen compounds	Carbohydrates and carbohydrate conjugates
neg_1780	Glutaminyltyrosine	45.0126	41.575	35.3111	58.7124	38.4844	49.171	75.8941	82.3455	93.9543	93.9828	82.2068	84.9089	-0.936114	4.64295e-06	1.62109	down	-9.16666	C14H19N3O5	344.099	2.30653	--	--	--	--	--	--	HMDB0028809	457662-02-1	Organic compounds	Organic acids and derivatives	Carboxylic acids and derivatives	Amino acids, peptides, and analogues
neg_1783	2-Phenylaminoadenosine	21.3725	11.02	9.18401	48.011	21.3185	27.0087	11.8552	12.1277	29.3962	39.6763	17.9515	26.915	-7.44841e-05	0.999873	0.00443928	unchanged	2.51744	C16H18N6O4	379.115	2.32082	--	--	--	--	--	--	HMDB0001069	53296-10-9	Organic compounds	Nucleosides, nucleotides, and analogues	Purine nucleosides	--
neg_1784	GDP-D-mannuronate	182.984	168.298	153.764	99.8217	152.852	133.681	188.501	93.2791	144.668	106.521	89.3442	136.782	0.231792	0.285698	0.593617	unchanged	-1.54269	C16H23N5O17P2	654.025	2.32082	C00976	Fructose and mannose metabolism(ko00051);;Amino sugar and nucleotide sugar metabolism(ko00520);;Metabolic pathways(ko01100);;Biosynthesis of nucleotide sugars(ko01250)	--	--	--	--	--	--	--	--	--	--
neg_1789	Indole-3-carboxylic acid	54.2782	52.9157	47.7144	52.4239	50.5977	53.5227	65.1259	85.8045	63.8629	59.593	84.5875	61.9865	-0.434672	0.0119775	1.33011	down	-0.89394	C9H7NO2	160.04	2.32795	C19837	--	--	--	--	--	HMDB0003320	771-50-6	Organic compounds	Organoheterocyclic compounds	Indoles and derivatives	Indolecarboxylic acids and derivatives
neg_1790	6-Hydroxy-3,4-dihydro-2(1H)-quinolinone	858.982	870.316	824.771	659.867	853.738	838.473	954.212	642.895	886.675	633.821	626.363	795.589	0.11204	0.387411	0.47091	unchanged	-4.1188	C9H9NO2	162.055	2.32795	--	--	--	--	--	--	HMDB0246939	--	Organic compounds	Organoheterocyclic compounds	Quinolines and derivatives	Quinolones and derivatives
neg_1791	2-Chloro-L-phenylalanine	15994.6	15869.4	14305.7	11775.5	14548.4	13797.3	16916.4	14520.8	14125.5	11021.6	13885.6	13404.6	0.0409756	0.696007	0.200977	unchanged	0.547834	C9H10ClNO2	198.033	2.32795	--	--	--	--	--	--	--	--	--	--	--	--
neg_1793	2-Propenamide, 3-(3,4-dihydroxyphenyl)-	5385.82	5302.76	4797.46	3904.09	4882.54	4650.6	5660.28	4581.47	4715.5	3678.35	4450.99	4487.66	0.0689089	0.522592	0.34189	unchanged	-17.4006	C9H9NO3	200.03	2.32795	--	--	--	--	--	--	HMDB0245300	--	Organic compounds	Phenylpropanoids and polyketides	Cinnamic acids and derivatives	Hydroxycinnamic acids and derivatives
neg_1795	Plastoquinol-1	58.3376	53.6077	32.1605	88.3772	65.4667	68.5484	70.2371	38.9367	68.414	85.4248	58.8647	85.6293	-0.153018	0.52735	0.344465	unchanged	-0.711609	C13H18O2	227.105	2.32795	C02185	Photosynthesis(ko00195);;Metabolic pathways(ko01100)	LMPR02010037	Prenol Lipids [PR]	Quinones and hydroquinones [PR02]	Ubiquinones [PR0201]	--	--	--	--	--	--
neg_1796	3'-thiacytidine	197.918	211.79	172.661	253.608	209.181	227.35	163.992	96.718	125.579	171.626	129.674	175.209	0.56058	0.0025162	1.35364	up	-7.1709	C8H11N3O4S	266.02	2.32795	--	--	--	--	--	--	HMDB0246108	--	Organic compounds	Nucleosides, nucleotides, and analogues	Nucleoside and nucleotide analogues	3'-thia pyrimidine nucleosides
neg_1797	1'-Hydroxyversicolorone	543.334	542.776	452.136	606.946	544.621	580.721	411.205	218.996	371.61	430.955	285.993	448.205	0.593851	0.00257154	1.39206	up	-0.561209	C20H16O8	419.054	2.32795	C20503	Aflatoxin biosynthesis(ko00254);;Metabolic pathways(ko01100);;Biosynthesis of secondary metabolites(ko01110)	--	--	--	--	--	--	--	--	--	--
neg_1798	5-Hydroxyindoxyl sulfate	338.261	348.008	284.014	386.895	340.974	358.554	257.048	134.538	236.926	247.794	170.501	282.16	0.630031	0.00189196	1.4084	up	-5.44763	C9H9NO3S	421.051	2.32795	--	--	--	--	--	--	HMDB0304936	--	--	--	--	--
neg_1806	Emtricitabine	45.3711	52.1166	41.5631	56.3792	41.6574	47.2791	40.2418	15.7141	32.1015	42.6438	26.8338	39.1818	0.531631	0.0161756	1.20568	up	4.99499	C8H10FN3O3S	268.019	2.33508	C12599	--	--	--	--	--	HMDB0015017	143491-57-0	Organic compounds	Nucleosides, nucleotides, and analogues	Nucleoside and nucleotide analogues	3'-thia pyrimidine nucleosides
neg_1808	Littorine	18.6041	17.5796	13.2379	31.502	20.709	25.9879	48.3487	61.6328	63.3229	78.5098	59.8764	69.4167	-1.57834	1.64535e-05	1.60051	down	-26.5475	C17H23NO3	310.135	2.34222	C10860	Tropane, piperidine and pyridine alkaloid biosynthesis(ko00960);;Biosynthesis of alkaloids derived from ornithine, lysine and nicotinic acid(ko01064);;Metabolic pathways(ko01100);;Biosynthesis of secondary metabolites(ko01110)	--	--	--	--	--	--	--	--	--	--
neg_1810	Cortisol lactate	3.33807e-06	3.33807e-06	3.33807e-06	5.42954	3.33807e-06	3.33807e-06	595.518	506.112	619.762	625.377	346.855	638.059	-9.2612	6.89382e-05	1.65005	down	-0.710239	C24H34O8	471.2	2.33508	--	--	--	--	--	--	HMDB0250468	--	Organic compounds	Lipids and lipid-like molecules	Steroids and steroid derivatives	Hydroxysteroids
neg_1811	3''-Oxoribostamycin	3.33807e-06	3.33807e-06	3.33807e-06	7.2775	1.03221	1.4409	187.2	166.428	198.804	205.729	127.867	205.528	-6.80668	2.4753e-05	1.66728	down	24.2295	C17H32N4O10	473.197	2.33508	C21176	Neomycin, kanamycin and gentamicin biosynthesis(ko00524);;Biosynthesis of secondary metabolites(ko01110)	--	--	--	--	--	--	--	--	--	--
neg_1813	Dihydroxyphenylacetic acid	9.72292	14.973	7.97501	33.9364	11.2688	18.1996	5.52523	6.66185	6.79304	25.3404	12.8852	15.3597	0.404888	0.449728	0.423358	unchanged	-0.895827	C8H8O4	167.035	2.34937	--	--	--	--	--	--	HMDB0001336	102-32-9	Organic compounds	Benzenoids	Phenols	Benzenediols
neg_1814	Arginylhydroxyproline	0.628048	3.33807e-06	3.33807e-06	15.3716	3.0864	3.67746	119.764	149.957	133.885	183.974	127.358	177.474	-5.29291	2.55724e-05	1.65107	down	10.9273	C11H21N5O4	308.137	2.34937	--	--	--	--	--	--	HMDB0028710	182002-02-4	Organic compounds	Organic acids and derivatives	Carboxylic acids and derivatives	Amino acids, peptides, and analogues
neg_1816	(1R,4R,5S)-1-[(1S)-1-Hydroxy-2-methylpropyl]-4-propyl-6-oxa-2-azabicyclo[3.2.0]heptane-3,7-dione	15.7988	26.2712	13.1532	65.6125	16.6126	31.0179	1.28713	3.59821	10.9129	33.8383	12.3122	22.6808	0.993225	0.175634	0.726525	unchanged	-4.34226	C12H19NO4	286.129	2.3565	--	--	--	--	--	--	HMDB0242338	--	Organic compounds	Organic acids and derivatives	Carboxylic acids and derivatives	Amino acids, peptides, and analogues
neg_1819	4-aminobenzoate	61.169	74.2738	60.0385	104.036	62.1714	73.0139	68.3265	71.5062	66.1223	92.69	78.4005	77.5929	-0.0646918	0.683466	0.228259	unchanged	16.2878	C7H6NO2-	171.011	2.3772	C00568	Aminobenzoate degradation(ko00627);;Folate biosynthesis(ko00790);;Biosynthesis of phenylpropanoids(ko01061);;Metabolic pathways(ko01100);;Microbial metabolism in diverse environments(ko01120);;Biosynthesis of cofactors(ko01240)	--	--	--	--	HMDB0304171	--	Organic compounds	Benzenoids	Benzene and substituted derivatives	Benzoic acids and derivatives
neg_1820	1-Nitronaphthalene	118.012	134.955	123.845	134.051	119.766	127.064	89.3708	77.5489	91.9043	102.21	100.306	96.3285	0.442206	4.12766e-05	1.57623	up	29.0813	C10H7NO2	345.098	2.3772	C14040	Metabolism of xenobiotics by cytochrome P450(ko00980)	--	--	--	--	HMDB0062188	86-57-7	Organic compounds	Benzenoids	Naphthalenes	Nitronaphthalenes
neg_1821	Thymidine glycol	286.209	332.166	280.185	310.365	328.521	318.896	146.817	95.2579	188.645	163.119	126.19	150.275	1.09287	2.9617e-06	1.63826	up	-15.9976	C10H16N2O7	297.066	2.3772	--	--	--	--	--	--	HMDB0042036	32645-65-1	Organic compounds	Nucleosides, nucleotides, and analogues	Pyrimidine nucleosides	Pyrimidine 2'-deoxyribonucleosides
neg_1824	Rufloxacin	762.318	819.708	726.941	1275.71	925.828	941.012	1591.01	1362.81	1910.73	2192.59	1590.68	1757.19	-0.932549	0.000294812	1.49567	down	4.02618	C17H18FN3O3S	785.227	2.38435	C11240	--	--	--	--	--	HMDB0042009	101363-10-4	Organic compounds	Organoheterocyclic compounds	Quinolines and derivatives	Quinoline carboxylic acids
neg_1825	2-Methylguanosine	103.979	65.2152	80.8622	160.461	174.053	132.7	113.474	1826.76	149.627	215.57	1738.87	279.779	-2.5918	0.134525	0.865638	unchanged	-12.3291	C11H15N5O5	332.073	2.39148	--	--	--	--	--	--	HMDB0005862	2140-77-4	Organic compounds	Nucleosides, nucleotides, and analogues	Purine nucleosides	--
neg_1828	cis-trans-Nepetalactol	5.95871	2.89341	2.39578	10.815	8.08121	3.45018	9.81078	4.2977	11.6454	12.3776	8.37009	7.38359	-0.681672	0.0939146	0.881721	unchanged	0.724519	C10H16O2	213.113	2.39862	C09804	Monoterpenoid biosynthesis(ko00902);;Metabolic pathways(ko01100);;Biosynthesis of secondary metabolites(ko01110)	--	--	--	--	--	--	--	--	--	--
neg_1829	2-(3-Carboxy-3-(methylammonio)propyl)-L-histidine	3.33807e-06	3.33807e-06	3.33807e-06	3.33807e-06	3.33807e-06	3.33807e-06	30.6731	17.5769	41.9149	42.3268	20.9524	31.0919	-23.1354	0.000741571	1.56154	down	42.839	C11H19N4O4+	270.145	2.4129	--	--	--	--	--	--	HMDB0011654	--	Organic compounds	Organic acids and derivatives	Carboxylic acids and derivatives	Amino acids, peptides, and analogues
neg_1831	Alvameline	43.085	46.5816	32.5906	74.9861	39.6809	44.277	28.136	29.5898	32.2496	39.5599	35.1548	31.2904	0.520893	0.0633564	0.985059	unchanged	3.36308	C9H15N5	214.108	2.43432	--	--	--	--	--	--	HMDB0248263	--	Organic compounds	Organoheterocyclic compounds	Pyridines and derivatives	Hydropyridines
neg_1832	N-Acetyl-7-O-acetylneuraminic acid	6.03915	9.59438	8.55623	64.6126	28.0074	32.2819	7.98103	5.39385	15.7649	34.3766	21.0549	24.279	0.453854	0.528577	0.331981	unchanged	10.9035	C13H21NO10	386.09	2.43432	--	--	--	--	--	--	HMDB0000785	18529-63-0	Organic compounds	Organic oxygen compounds	Organooxygen compounds	Carbohydrates and carbohydrate conjugates
neg_1833	5-O-[(3S)-1-Benzylpyrrolidin-3-yl] 3-O-methyl (4R)-2,6-dimethyl-4-(3-nitrophenyl)-3,4-dihydropyridine-3,5-dicarboxylate	35.4622	34.0309	14.4986	61.5174	28.7728	34.0787	30.8644	10.0379	30.8736	43.1964	20.0141	34.0597	0.301665	0.422991	0.439002	unchanged	-3.72532	C27H29N3O6	536.202	2.42717	--	--	--	--	--	--	HMDB0260407	--	Organic compounds	Organoheterocyclic compounds	Pyridines and derivatives	Hydropyridines
neg_1835	N-Acetyl-D-valine	13.7572	13.9522	13.7642	21.9756	18.3828	20.0733	28.3009	47.2902	31.0842	41.1901	48.9134	35.4447	-1.18828	0.000780494	1.50805	down	-3.93751	C7H13NO3	158.082	2.44145	--	--	--	--	--	--	--	--	--	--	--	--
neg_1836	gamma-Glutamyl-2-aminobutyrate	154.277	177.388	138.395	270.746	161.915	182.903	156.539	158.361	180.612	205.69	161.169	176.916	0.0629317	0.719546	0.181855	unchanged	9.8008	C9H15N2O5-	276.099	2.44145	--	--	--	--	--	--	HMDB0242176	--	Organic compounds	Organic acids and derivatives	Carboxylic acids and derivatives	Amino acids, peptides, and analogues
neg_1837	N5-(4-Methoxybenzyl)glutamine	51.5971	53.0027	46.6696	112.492	55.6088	86.025	37.959	49.9534	53.1018	62.4568	66.5668	49.7779	0.34209	0.25551	0.596298	unchanged	-5.38258	C13H18N2O4	311.123	2.44145	--	--	--	--	--	--	HMDB0033598	--	Organic compounds	Organic acids and derivatives	Carboxylic acids and derivatives	Amino acids, peptides, and analogues
neg_1841	Ethyl 2-furanacrylate	40.5408	37.6248	44.0239	44.5197	40.3449	49.2873	32.6655	33.1433	33.1949	41.3143	43.8287	31.0924	0.252125	0.0327478	1.06413	up	-6.5291	C9H10O3	211.06	2.45573	--	--	--	--	--	--	HMDB0041611	53282-12-5	Organic compounds	Lipids and lipid-like molecules	Fatty Acyls	Fatty acid esters
neg_1842	(2R,3R)-3-Methylglutamyl-5-semialdehyde-N6-lysine	3.33807e-06	3.33807e-06	3.33807e-06	0.760628	3.33807e-06	3.33807e-06	53.7856	74.2434	69.3138	82.8063	54.0797	69.3341	-9.05136	2.9106e-05	1.6643	down	-3.05553	C12H23N3O4	272.161	2.45573	C20279	Lysine biosynthesis(ko00300);;Metabolic pathways(ko01100);;Microbial metabolism in diverse environments(ko01120)	--	--	--	--	--	--	--	--	--	--
neg_1843	Isovestitol	44.2231	44.6335	36.3949	161.664	44.0439	79.814	16.3487	20.8539	33.5902	39.9172	32.9565	27.0401	1.26682	0.0981074	0.885125	unchanged	9.35066	C16H16O4	317.106	2.48428	--	--	LMPK12080028	Polyketides [PK]	Flavonoids [PK12]	Isoflavans [PK1208]	HMDB0030526	63631-42-5	Organic compounds	Phenylpropanoids and polyketides	Isoflavonoids	O-methylated isoflavonoids
neg_1845	N-Acetyl-DL-methionine	260.733	238.228	162.148	341.974	259.798	237.615	662.292	564.526	754.901	1047.41	729.766	776.74	-1.59586	0.000302458	1.55092	down	-2.08789	C7H13NO3S	190.054	2.49142	--	--	--	--	--	--	--	--	--	--	--	--
neg_1846	L-Pyridosine	16.283	20.373	11.6266	16.0384	13.0212	13.6289	15.3973	22.981	21.1383	28.905	21.0883	22.4086	-0.536167	0.0119845	1.17175	down	-0.620415	C12H18N2O4	275.101	2.49142	--	--	--	--	--	--	HMDB0029443	31489-08-4	Organic compounds	Organic acids and derivatives	Carboxylic acids and derivatives	Amino acids, peptides, and analogues
neg_1847	Hydroxyprolyl-Tyrosine	3.28768	7.73604	6.01095	24.8836	13.4477	10.7006	3.33807e-06	6.62687	7.8678	17.6189	10.8594	14.664	0.196928	0.735449	0.186514	unchanged	-4.62268	C14H18N2O5	315.095	2.49142	--	--	--	--	--	--	HMDB0028875	--	Organic compounds	Organic acids and derivatives	Carboxylic acids and derivatives	Amino acids, peptides, and analogues
neg_1848	3-((4-(5-(Hydroxymethyl)-2-oxo-3-oxazolidinyl)phenoxy)methyl)benzonitrile	4.91442	4.85474	9.07237	15.7767	15.8933	12.7232	17.9903	19.9768	17.8398	26.7895	16.3846	20.3097	-0.915692	0.00503759	1.2991	down	0.189574	C18H16N2O4	359.08	2.49142	--	--	--	--	--	--	HMDB0249397	--	Organic compounds	Benzenoids	Phenol ethers	--
neg_1851	Tyrosylhydroxyproline	54.9646	62.8364	35.3436	111.461	56.3808	64.989	56.1213	60.9431	67.7006	106.548	69.0447	69.2585	-0.154541	0.580031	0.306952	unchanged	-2.22863	C14H18N2O5	293.114	2.50568	--	--	--	--	--	--	HMDB0029106	936346-34-8	Organic compounds	Organic acids and derivatives	Carboxylic acids and derivatives	Amino acids, peptides, and analogues
neg_1852	N-(4-Methylphenyl)diphenimide	3.33807e-06	2.31172	3.33807e-06	6.29467	6.7717	3.52222	49.4286	42.9178	40.354	17.7196	35.3979	30.3754	-3.51584	0.000515392	1.59428	down	21.2021	C21H15NO2	312.11	2.51283	--	--	--	--	--	--	HMDB0255014	--	Organic compounds	Organoheterocyclic compounds	Benzazepines	--
neg_1854	Psilocybin	34.0419	51.0356	35.7654	103.255	56.5242	74.4392	81.0677	61.6111	123.858	133.924	117.073	101.239	-0.80134	0.0177691	1.15187	down	45.7228	C12H17N2O4P	627.225	2.51283	C07576	Indole alkaloid biosynthesis(ko00901);;Biosynthesis of alkaloids derived from shikimate pathway(ko01063);;Metabolic pathways(ko01100);;Biosynthesis of secondary metabolites(ko01110)	--	--	--	--	--	--	--	--	--	--
neg_1856	Tetrahydrofurfuryl propionate	39.9018	35.816	35.8094	64.5735	41.0075	43.9293	32.3544	32.5448	42.7901	49.5045	36.4325	39.1888	0.165072	0.387722	0.461627	unchanged	-5.19776	C8H14O3	203.092	2.53423	--	--	--	--	--	--	HMDB0031177	637-65-0	Organic compounds	Organoheterocyclic compounds	Tetrahydrofurans	--
neg_1857	N-(3-Oxooctanoyl)homoserine lactone	129.302	114.231	94.1753	213.556	114.796	137.75	126.526	128.952	157.661	188.966	154.207	149.929	-0.173043	0.405449	0.471224	unchanged	-1.39772	C12H19NO4	286.129	2.5271	C11841	Quorum sensing(ko02024)	LMFA08030004	Fatty Acyls [FA]	Fatty amides [FA08]	Fatty acyl homoserine lactones [FA0803]	--	--	--	--	--	--
neg_1858	S-(Indolylmethylthiohydroximoyl)-L-cysteine	35.728	42.1419	40.037	63.3368	71.8804	58.4517	11.2949	6.19089	23.8149	30.8648	29.203	20.0851	1.35918	0.0018333	1.37917	up	-23.0164	C13H15N3O3S	338.075	2.53423	C16518	Tryptophan metabolism(ko00380);;Glucosinolate biosynthesis(ko00966);;Metabolic pathways(ko01100);;Biosynthesis of secondary metabolites(ko01110);;2-Oxocarboxylic acid metabolism(ko01210)	--	--	--	--	--	--	--	--	--	--
neg_1859	5-[[5-[[5-(Pyrrol-2-ylidenemethyl)pyrrol-2-ylidene]methyl]-1H-pyrrol-2-yl]methylidene]pyrrole-2-carboxylic acid	3.33807e-06	3.33807e-06	1.33569	3.37591	3.33807e-06	1.15674	47.5536	37.6873	41.3273	37.6009	40.7942	46.8179	-5.42307	6.30674e-07	1.69803	down	0.863839	C20H14N4O2	387.11	2.53423	--	--	--	--	--	--	HMDB0260427	--	Organic compounds	Organoheterocyclic compounds	Tetrapyrroles and derivatives	--
neg_1860	Malvidin glucoside-ethyl-catechin	8.63775	10.7324	2.12919	30.6021	11.1014	11.2423	7.53412	12.1057	13.7698	36.8105	33.1714	21.0197	-0.74087	0.212793	0.65625	unchanged	47.3234	C41H43O17+	852.286	2.53423	--	--	--	--	--	--	--	--	--	--	--	--
neg_1861	2,5-Dihydroxybenzaldehyde	162.879	149.401	161.476	193.662	147.683	175.626	72.8088	57.5413	70.5374	58.1305	52.6871	62.564	1.40441	3.29656e-06	1.65701	up	-5.96936	C7H6O3	137.024	2.54138	C05585	Tyrosine metabolism(ko00350);;Metabolic pathways(ko01100);;Microbial metabolism in diverse environments(ko01120)	--	--	--	--	HMDB0004062	1194-98-5	Organic compounds	Organic oxygen compounds	Organooxygen compounds	Carbonyl compounds
neg_1863	Mevalonolactone	41.7965	44.4979	33.9803	85.2568	42.9605	54.4372	43.7421	49.0445	54.1299	87.3968	63.2372	56.5788	-0.225295	0.402476	0.454397	unchanged	-3.76309	C6H10O3	175.061	2.54852	--	--	--	--	--	--	HMDB0006024	503-48-0	Organic compounds	Organoheterocyclic compounds	Lactones	Delta valerolactones
neg_1864	1,2,4-Benzotriazin-3-amine	19.722	20.397	13.9406	25.8224	16.2639	19.519	14.6781	14.4048	16.6474	22.4221	18.9964	17.0373	0.150789	0.375728	0.490898	unchanged	-14.1384	C7H6N4	145.05	2.55565	--	--	--	--	--	--	HMDB0244140	--	Organic compounds	Organoheterocyclic compounds	Triazines	Aminotriazines
neg_1865	Alpha-Trisaccharide	41.4428	49.6984	40.098	103.045	52.4435	63.6139	31.3127	18.9556	46.7242	85.9782	36.0335	61.6668	0.319881	0.416927	0.456253	unchanged	15.3287	C20H37NO14	536.204	2.56278	--	--	--	--	--	--	HMDB0006595	49777-13-1	Organic compounds	Organic oxygen compounds	Organooxygen compounds	Carbohydrates and carbohydrate conjugates
neg_1866	1,5-Bis(4'-glucopyranosyloxy-3'-hydroxyphenyl)pent-4-en-1-yne	49.7902	49.4972	31.4878	111.075	58.811	73.162	122.598	139.647	140.328	174.011	123.122	117.631	-1.12858	0.00047017	1.47756	down	19.8799	C29H34O14	651.205	2.57707	--	--	--	--	--	--	HMDB0247507	--	Organic compounds	Organic oxygen compounds	Organooxygen compounds	Carbohydrates and carbohydrate conjugates
neg_1868	Quinoline-4,8-diol	40.1852	35.3445	35.3003	41.6106	37.5979	40.3762	61.2166	58.648	69.7331	63.7051	59.3835	62.2181	-0.70229	8.17155e-07	1.66378	down	-3.48716	C9H7NO2	160.04	2.59135	C05637	Tryptophan metabolism(ko00380)	--	--	--	--	HMDB0060289	--	Organic compounds	Organoheterocyclic compounds	Quinolines and derivatives	Quinolones and derivatives
neg_1870	Bn-NCC-1	12.3147	12.6659	2.13601	74.0086	37.3101	30.6947	67.8373	45.7408	75.931	84.6633	69.3963	68.5839	-1.28505	0.0102829	1.27906	down	16.2671	C37H40N4O11	737.256	2.59848	--	--	--	--	--	--	HMDB0038229	152571-56-7	Organic compounds	Organoheterocyclic compounds	Tetrapyrroles and derivatives	--
neg_1871	Panthenol	15.9737	21.4088	12.2763	30.5541	14.1852	22.0273	16.42	17.665	22.2978	27.1472	19.3417	21.2334	-0.0921555	0.69575	0.223457	unchanged	0.899674	C9H19NO4	226.106	2.61275	C05944	Pantothenate and CoA biosynthesis(ko00770)	--	--	--	--	HMDB0004231	81-13-0	Organic compounds	Organic oxygen compounds	Organooxygen compounds	Alcohols and polyols
neg_1872	Riboflavin cyclic-4',5'-phosphate	462.485	429.073	498.86	1130.44	440.753	633.911	8.5558	55.7006	10.4242	33.5588	62.2508	23.7674	4.21016	0.00358461	1.43523	up	-2.78555	C17H19N4O8P	437.086	2.61988	C16071	--	--	--	--	--	HMDB0059614	--	Organic compounds	Organoheterocyclic compounds	Pteridines and derivatives	Alloxazines and isoalloxazines
neg_1873	3-Hydroxyquinolin-2(1h)-One	52.3546	45.2017	40.4778	75.3414	47.2323	56.9908	52.8178	59.8872	55.8267	68.9886	56.162	54.9949	-0.134687	0.383877	0.500101	unchanged	-1.76843	C9H7NO2	206.046	2.63417	--	--	--	--	--	--	HMDB0245908	--	Organic compounds	Organoheterocyclic compounds	Quinolines and derivatives	Quinolones and derivatives
neg_1879	Butyric acid	3.33807e-06	3.33807e-06	4.0875	3.33807e-06	0.659183	3.33807e-06	9.2271	5.85739	10.2217	10.1012	8.37366	8.96903	-3.47418	6.4437e-06	1.59544	down	14.5689	C4H8O2	109.028	2.66272	C00246	Butanoate metabolism(ko00650);;Metabolic pathways(ko01100);;Carbohydrate digestion and absorption(ko04973);;Protein digestion and absorption(ko04974)	LMFA01010004	Fatty Acyls [FA]	Fatty Acids and Conjugates [FA01]	Straight chain fatty acids [FA0101]	HMDB0000039	107-92-6	Organic compounds	Lipids and lipid-like molecules	Fatty Acyls	Fatty acids and conjugates
neg_1880	Piperidione	20.0298	18.2701	14.0591	31.1751	18.6912	21.1385	15.7354	18.4278	21.7988	25.9213	20.676	17.7127	0.036619	0.856442	0.0826276	unchanged	-1.45387	C9H15NO2	214.108	2.66272	C17730	--	--	--	--	--	--	--	--	--	--	--
neg_1881	(2S,3S,4S,5R)-3,4,5-Trihydroxy-6-(5-methyl-2-propan-2-ylphenoxy)oxane-2-carboxylic acid	504.422	483.582	426.936	619.614	545.631	562.903	447.512	534.07	580.694	714.757	589.763	590.199	-0.137336	0.272726	0.58056	unchanged	5.22749	C16H22O7	361.093	2.66272	--	--	--	--	--	--	HMDB0255323	--	Organic compounds	Lipids and lipid-like molecules	Prenol lipids	Terpene glycosides
neg_1882	Gibberellin A20	6.41544	9.9339	5.79152	34.6563	14.3674	14.3089	34.3696	23.0995	39.5899	49.1135	34.7681	38.2366	-1.35855	0.00274101	1.34957	down	-32.1755	C19H24O5	331.144	2.66272	C02035	Diterpenoid biosynthesis(ko00904);;Metabolic pathways(ko01100);;Biosynthesis of secondary metabolites(ko01110)	LMPR0104170004	Prenol Lipids [PR]	Isoprenoids [PR01]	C20 isoprenoids (diterpenes) [PR0104]	HMDB0303457	--	Organic compounds	Lipids and lipid-like molecules	Prenol lipids	Diterpenoids
neg_1884	L-DOPA 3'-glucoside	27.9994	12.588	25.0244	44.2451	14.7679	25.1501	7.11904	3.33807e-06	14.7307	19.0484	6.50899	15.1426	1.25972	0.0271124	1.1093	up	28.5257	C15H21NO9	763.262	2.65558	--	--	--	--	--	--	HMDB0029452	2275-95-8	Organic compounds	Organic acids and derivatives	Carboxylic acids and derivatives	Amino acids, peptides, and analogues
neg_1885	Gibberellin A1	11.5361	13.1103	11.4787	24.1057	16.2182	13.8229	5.512	8.88574	8.8192	16.0155	6.26445	10.4714	0.689667	0.0450504	1.0095	up	34.2433	C19H24O6	369.144	2.68413	C00859	Diterpenoid biosynthesis(ko00904);;Biosynthesis of terpenoids and steroids(ko01062);;Biosynthesis of plant hormones(ko01070);;Metabolic pathways(ko01100);;Biosynthesis of secondary metabolites(ko01110);;Plant hormone signal transduction(ko04075)	LMPR0104170001	Prenol Lipids [PR]	Isoprenoids [PR01]	C20 isoprenoids (diterpenes) [PR0104]	--	--	--	--	--	--
neg_1886	5-phosphonooxy-L-lysine	6.80449	7.3805	6.62461	7.04261	12.1735	9.38734	10.8882	11.2198	12.8508	17.995	14.6429	19.5807	-0.819061	0.00600423	1.26892	down	16.1182	C6H15N2O6P	543.155	2.68413	C03366	Lysine degradation(ko00310);;Metabolic pathways(ko01100)	--	--	--	--	HMDB0059600	--	Organic compounds	Organic acids and derivatives	Carboxylic acids and derivatives	Amino acids, peptides, and analogues
neg_1887	Cornoside	3.18625	3.34856	3.33807e-06	18.835	4.81747	6.98588	28.1343	17.6613	44.5877	79.6955	57.8705	46.8393	-2.88599	0.00565778	1.35066	down	5.88219	C14H20O8	677.234	2.68413	--	--	--	--	--	--	HMDB0302801	--	Organic compounds	Organic oxygen compounds	Organooxygen compounds	Carbohydrates and carbohydrate conjugates
neg_1889	Apigenidin	3.33807e-06	3.33807e-06	3.2803	7.56514	7.18808	2.44086	3.33807e-06	188.452	3.33807e-06	6.04555	230.435	2.92569	-4.38524	0.183729	0.776177	unchanged	1.84467	C15H11O4+	254.059	2.69127	--	--	--	--	--	--	HMDB0303074	--	Organic compounds	Phenylpropanoids and polyketides	Flavonoids	Hydroxyflavonoids
neg_1890	Methyl helianthenoate A glucoside	7.59623	6.97475	3.33807e-06	17.5946	5.72308	10.6564	26.3549	17.257	29.4725	15.1888	11.1419	17.8368	-1.27221	0.0118679	1.23679	down	-20.2542	C19H24O8	425.138	2.69127	--	--	--	--	--	--	HMDB0040899	152230-54-1	Organic compounds	Lipids and lipid-like molecules	Fatty Acyls	Fatty acyl glycosides
neg_1891	Cyclo(L-prolyl-L-valyl)	25.614	23.4579	17.2252	24.3352	12.6196	19.7048	3.33807e-06	3.33807e-06	3.33807e-06	0.902106	3.33807e-06	3.33807e-06	7.09061	0.000159391	1.63736	up	-10.5745	C10H16N2O2	241.117	2.70485	--	--	--	--	--	--	HMDB0240493	--	Organic compounds	Organic acids and derivatives	Carboxylic acids and derivatives	Amino acids, peptides, and analogues
neg_1892	Grifola frandosa Lectin	6.64587	6.21916	9.79184	16.7729	12.6893	8.5829	49.0503	38.8537	48.6314	49.4544	50.3876	48.6267	-2.23117	2.53478e-08	1.68183	down	-7.51124	C6H11FO5	181.05	2.71198	--	--	--	--	--	--	HMDB0303396	--	Organic compounds	Organic oxygen compounds	Organooxygen compounds	Carbohydrates and carbohydrate conjugates
neg_1894	Tetrahydrofurfuryl cinnamate	42.1736	48.6766	40.1205	87.9701	52.2403	65.2012	27.421	33.6906	39.303	51.0537	46.1664	41.3733	0.493043	0.0851018	0.894934	unchanged	-3.59337	C14H16O3	253.084	2.72625	--	--	--	--	--	--	HMDB0036189	65505-25-1	Organic compounds	Phenylpropanoids and polyketides	Cinnamic acids and derivatives	Cinnamic acid esters
neg_1895	Phenol-formaldehyde resin	70.1651	74.0002	58.9957	107.003	68.3464	77.6289	55.0648	65.1334	66.3821	82.3905	64.6677	64.5742	0.195934	0.242205	0.625214	unchanged	-5.21103	C8H10O2	321.133	2.7334	--	--	--	--	--	--	HMDB0256408	--	Organic compounds	Benzenoids	Benzene and substituted derivatives	Phenoxy compounds
neg_1898	methyl-1,4-benzoquinone	51.7621	49.0076	43.714	48.2489	46.8939	51.1346	41.7929	37.2963	46.8462	53.6324	51.0515	52.0844	0.0405434	0.65645	0.295671	unchanged	-7.76348	C7H6O2	121.029	2.74767	--	--	--	--	--	--	--	--	--	--	--	--
neg_1900	Benzoquinoneacetic acid	32.7084	21.8343	18.1612	24.5719	22.5502	23.6324	16.2811	20.0491	21.6137	27.1902	20.5427	20.2511	0.188033	0.262655	0.635131	unchanged	-1.17225	C8H6O4	165.019	2.74767	--	--	--	--	--	--	HMDB0002334	10275-07-7	Organic compounds	Organic oxygen compounds	Organooxygen compounds	Carbonyl compounds
neg_1901	2-[(4-Oxo-3-phenyl-4H-chromen-7-YL)oxy]propanoic acid	28.7921	39.2084	37.3697	52.0679	43.5427	47.3077	37.2833	42.6042	48.5994	55.7953	41.996	38.4861	-0.0926906	0.544908	0.351421	unchanged	3.96889	C18H14O5	309.078	2.7548	--	--	--	--	--	--	HMDB0247697	--	Organic compounds	Phenylpropanoids and polyketides	Isoflavonoids	Isoflav-2-enes
neg_1903	Oxindanac	765.866	897.658	786.488	806.605	869.175	825.204	923.741	888.381	949.856	973.448	898.491	935.683	-0.169855	0.00244049	1.36585	down	-1.47729	C17H14O4	327.087	2.7548	--	--	--	--	--	--	HMDB0255985	--	Organic compounds	Benzenoids	Benzene and substituted derivatives	Benzophenones
neg_1904	2-(4-Methyl-5-thiazolyl)ethyl formate	37.2878	29.6406	27.0291	62.1511	39.0651	44.4576	16.9909	20.7256	22.615	29.7572	30.1193	23.5378	0.737297	0.0252982	1.13036	up	10.7187	C7H9NO2S	341.067	2.74767	--	--	--	--	--	--	HMDB0032420	90731-56-9	Organic compounds	Organoheterocyclic compounds	Azoles	Thiazoles
neg_1905	Glandulone B	18.3145	22.5635	12.8867	14.852	17.7905	20.7717	14.5513	17.9035	19.9067	23.566	16.7204	20.3692	-0.0765214	0.628892	0.226837	unchanged	1.77382	C15H16O3	265.085	2.76195	--	--	--	--	--	--	HMDB0038548	--	Organic compounds	Lipids and lipid-like molecules	Prenol lipids	Sesquiterpenoids
neg_1906	Noopept	43.0889	47.0664	47.8497	35.9768	43.0378	37.6138	57.9056	36.6848	52.1937	62.1194	40.657	65.2111	-0.305884	0.0937718	0.845479	unchanged	3.39532	C17H22N2O4	339.134	2.76195	--	--	--	--	--	--	HMDB0255714	--	Organic compounds	Organic acids and derivatives	Carboxylic acids and derivatives	Amino acids, peptides, and analogues
neg_1907	4',5-Dihydroxy-7-methoxy-6-methylflavone	359.118	373.786	292.849	508.45	341.425	384.859	175.366	180.776	217.987	230.455	214.264	205.088	0.885104	0.00143833	1.47887	up	-0.737805	C17H14O5	297.077	2.76908	--	--	--	--	--	--	HMDB0029512	80621-54-1	Organic compounds	Phenylpropanoids and polyketides	Flavonoids	O-methylated flavonoids
neg_1908	(1R,4E,6S,7S,17R)-4-Ethylidene-7-hydroxy-7-(hydroxymethyl)-6-methyl-2,9-dioxa-14-azatricyclo[9.5.1.014,17]heptadec-11-ene-3,8-dione	4.50187	11.682	11.6259	45.657	19.8379	24.4093	2.65422	4.88174	6.27228	20.5466	15.463	11.1867	0.948297	0.192338	0.690293	unchanged	14.3026	C18H25NO6	386.143	2.76908	--	--	--	--	--	--	HMDB0242334	--	Organic compounds	Phenylpropanoids and polyketides	Macrolides and analogues	--
neg_1911	Dexamethasone isonicotinate	28.2493	26.3278	26.9649	46.1737	21.3938	42.2686	16.527	18.1085	21.2042	23.4751	13.8374	26.5981	0.676394	0.0315235	1.09784	up	-4.34158	C28H32FNO6	518.194	2.77622	--	--	--	--	--	--	HMDB0251081	--	Organic compounds	Lipids and lipid-like molecules	Steroids and steroid derivatives	Pregnane steroids
neg_1914	5-Dihydroxyhept-6-enoic acid	15.85	22.2678	16.5607	19.5119	13.0838	20.1342	12.8415	12.3424	15.0549	19.1067	15.8037	16.1034	0.235169	0.145659	0.800346	unchanged	-1.86221	C7H12O4	181.048	2.7905	--	--	--	--	--	--	HMDB0246781	--	Organic compounds	Lipids and lipid-like molecules	Fatty Acyls	Fatty acids and conjugates
neg_1915	2-[benzyl(methyl)amino]ethyl methyl 2,6-dimethyl-4-(3-nitrophenyl)pyridine-3,5-dicarboxylate	24.5894	16.3663	17.396	78.3785	45.3515	38.1851	17.7662	37.1198	28.9172	70.355	56.7883	56.1781	-0.27826	0.547627	0.330847	unchanged	6.69673	C26H29N3O6	514.178	2.7905	--	--	--	--	--	--	HMDB0244964	--	Organic compounds	Organoheterocyclic compounds	Pyridines and derivatives	Hydropyridines
neg_1916	5-Hydroxy-p-mentha-6,8-dien-2-one	43.4547	48.9122	44.0804	59.8038	39.3322	44.8936	33.9766	38.8046	46.5289	50.5525	44.9511	39.3667	0.142029	0.276974	0.58454	unchanged	-10.0746	C10H14O2	211.096	2.79763	--	--	--	--	--	--	HMDB0037011	56423-48-4	Organic compounds	Lipids and lipid-like molecules	Prenol lipids	Monoterpenoids
neg_1917	L-Glutamic acid 5-benzyl ester	26.727	31.9986	22.3692	54.8216	33.9334	39.2332	11.7051	20.4532	15.6142	28.749	19.7163	19.885	0.848425	0.019383	1.16106	up	-0.330964	C12H15NO4	236.093	2.80477	--	--	--	--	--	--	HMDB0250759	--	Organic compounds	Organic acids and derivatives	Carboxylic acids and derivatives	Amino acids, peptides, and analogues
neg_1918	Neobyakangelicol	71.5238	82.5358	78.433	63.9151	83.0272	65.5257	79.1091	82.779	86.1199	85.1685	89.9369	83.2503	-0.186496	0.0298773	1.10217	down	1.96869	C17H16O6	315.088	2.80477	C17126	--	--	--	--	--	HMDB0302539	--	Organic compounds	Phenylpropanoids and polyketides	Coumarins and derivatives	Furanocoumarins
neg_1919	Dicaffeoylputrescine	39.9194	44.3261	58.9164	10.3358	54.8459	34.0607	179.513	143.337	159.432	150.96	174.673	162.346	-2.00096	1.74432e-07	1.66353	down	-3.94711	C22H24N2O6	411.155	2.8119	--	--	--	--	--	--	HMDB0033467	60422-23-3	Organic compounds	Phenylpropanoids and polyketides	Cinnamic acids and derivatives	Hydroxycinnamic acids and derivatives
neg_1920	Dide-O-methyl-4-O-alpha-D-glucopyranosylsimmondsin	24.6865	22.0216	10.2281	48.1399	28.8885	23.9754	18.2954	14.0798	28.7843	51.5221	33.7461	33.939	-0.191555	0.625537	0.256683	unchanged	-24.1473	C20H31NO14	554.16	2.8119	--	--	--	--	--	--	HMDB0038329	370068-00-1	Organic compounds	Organic oxygen compounds	Organooxygen compounds	Carbohydrates and carbohydrate conjugates
neg_1921	Caffeic Acid	14.2005	23.2535	15.7429	1.88845	18.3429	11.0979	22.1931	16.9086	30.1758	22.2137	19.1866	21.0698	-0.640309	0.052436	0.976449	unchanged	-2.23374	C9H8O4	179.035	2.81905	C01197	Phenylpropanoid biosynthesis(ko00940);;Biosynthesis of phenylpropanoids(ko01061);;Metabolic pathways(ko01100);;Biosynthesis of secondary metabolites(ko01110);;Degradation of aromatic compounds(ko01220)	--	--	--	--	HMDB0001964	501-16-6	Organic compounds	Phenylpropanoids and polyketides	Cinnamic acids and derivatives	Hydroxycinnamic acids and derivatives
neg_1922	(±)-Sphaerosin	34.4241	38.9508	40.8206	44.5785	36.9453	36.721	32.436	23.9377	31.8707	36.0467	35.8875	32.413	0.271316	0.0174603	1.15838	up	-0.189455	C17H18O5	347.114	2.81905	--	--	--	--	--	--	HMDB0038128	52305-06-3	Organic compounds	Phenylpropanoids and polyketides	Isoflavonoids	O-methylated isoflavonoids
neg_1923	11-Methoxynoryangonin	246.66	234.061	228.458	175.275	237.927	213.687	223.524	195.578	205.307	177.097	192.43	188.756	0.175921	0.0704061	0.945198	unchanged	0.383686	C15H14O5	273.077	2.82618	--	--	--	--	--	--	HMDB0030754	77900-31-3	Organic compounds	Phenylpropanoids and polyketides	Kavalactones	--
neg_1924	Desmethyl Fluvoxamine	13.4339	15.2766	16.2789	19.8488	12.261	16.597	9.68861	5.63378	11.2177	22.8985	19.2131	18.8176	0.0992138	0.735197	0.236608	unchanged	21.4353	C14H19F3N2O2	303.139	2.83332	--	--	--	--	--	--	HMDB0251053	--	Organic compounds	Benzenoids	Benzene and substituted derivatives	Trifluoromethylbenzenes
neg_1925	Threonyltryptophan	14.991	16.8434	11.4897	26.3197	8.42146	13.2268	7.28851	5.90873	10.1661	15.2403	16.4666	11.4668	0.45633	0.209293	0.676749	unchanged	2.1701	C15H19N3O4	304.131	2.83332	--	--	--	--	--	--	HMDB0029072	186761-42-2	Organic compounds	Organic acids and derivatives	Carboxylic acids and derivatives	Amino acids, peptides, and analogues
neg_1927	Flavin mononucleotide	18.5333	32.9398	28.6746	29.6298	25.7281	22.3808	17.4018	24.4766	22.8008	22.5302	11.3792	19.292	0.421563	0.0443702	1.00761	up	-5.03297	C17H21N4O9P	455.095	2.82618	C00061	Oxidative phosphorylation(ko00190);;Riboflavin metabolism(ko00740);;Biosynthesis of various antibiotics(ko00998);;Biosynthesis of type II polyketide products(ko01057);;Metabolic pathways(ko01100);;Biosynthesis of secondary metabolites(ko01110);;Biosynthesis of cofactors(ko01240);;Vitamin digestion and absorption(ko04977)	--	--	--	--	HMDB0001520	146-17-8	Organic compounds	Nucleosides, nucleotides, and analogues	Flavin nucleotides	--
neg_1928	Lificiguat	116.166	109.206	72.6624	196.386	114.082	118.332	93.3244	115.581	128.796	201.922	153.554	144.782	-0.205254	0.429608	0.42401	unchanged	0.243666	C19H16N2O2	667.256	2.82618	--	--	--	--	--	--	HMDB0259948	--	Organic compounds	Organoheterocyclic compounds	Benzopyrazoles	Indazoles
neg_1929	3-Nonanon-1-yl acetate	20.8964	30.3197	19.979	38.0599	23.158	26.5783	17.0613	23.3383	21.9728	32.6265	28.715	26.5079	0.0818545	0.691337	0.224854	unchanged	-3.58022	C11H20O3	245.139	2.84045	--	--	--	--	--	--	HMDB0037179	7779-54-6	Organic compounds	Lipids and lipid-like molecules	Fatty Acyls	Fatty alcohol esters
neg_1931	Piperolactam C	21.2905	36.6129	20.8959	60.2928	37.7057	37.1048	18.0197	9.67707	15.0313	25.221	18.196	22.0255	0.983647	0.0290296	1.11878	up	6.2033	C18H15NO4	663.202	2.84045	--	--	--	--	--	--	HMDB0038584	116064-76-7	Organic compounds	Alkaloids and derivatives	Aristolactams	--
neg_1932	Chorismic acid	13.1402	21.6796	17.3619	18.483	14.2677	16.1876	11.6087	9.74333	13.3062	16.4231	14.5902	13.7163	0.349076	0.0458176	1.03308	up	2.04471	C10H10O6	225.041	2.8476	C00251	Ubiquinone and other terpenoid-quinone biosynthesis(ko00130);;Phenylalanine, tyrosine and tryptophan biosynthesis(ko00400);;Phenazine biosynthesis(ko00405);;Folate biosynthesis(ko00790);;Biosynthesis of various alkaloids(ko00996);;Biosynthesis of various other secondary metabolites(ko00997);;Biosynthesis of various antibiotics(ko00998);;Biosynthesis of various plant secondary metabolites(ko00999)…	--	--	--	--	HMDB0012199	617-12-9	Organic compounds	Organic acids and derivatives	Carboxylic acids and derivatives	Dicarboxylic acids and derivatives
neg_1933	Hydroquinone	18.7971	18.6135	15.4323	14.3334	12.1284	12.9742	2.5518	5.48504	5.20889	6.97287	5.98744	3.67911	1.62657	5.14634e-05	1.60626	up	-9.81368	C6H6O2	109.028	2.86187	C00530	Tyrosine metabolism(ko00350);;Chlorocyclohexane and chlorobenzene degradation(ko00361);;Benzoate degradation(ko00362);;Bisphenol degradation(ko00363);;Aminobenzoate degradation(ko00627);;Metabolic pathways(ko01100);;Microbial metabolism in diverse environments(ko01120);;Chemical carcinogenesis - reactive oxygen species(ko05208)	--	--	--	--	HMDB0002434	123-31-9	Organic compounds	Benzenoids	Phenols	Benzenediols
neg_1934	10-Hydroxycamptothecin	59.5419	55.2248	62.9861	78.0218	71.3786	80.0075	134.625	133.553	129.109	134.017	163.235	148.772	-1.05047	1.23416e-06	1.65039	down	4.87612	C20H16N2O5	409.135	2.86187	C17939	--	--	--	--	--	HMDB0244271	--	Organic compounds	Alkaloids and derivatives	Camptothecins	--
neg_1937	Mopidralazine	7.56868	2.95626	7.56928	3.33807e-06	16.5664	5.43844	3.33807e-06	3.53596	32.7917	1.92243	3.33807e-06	7.52564	-0.191017	0.871839	0.113327	unchanged	6.32259	C14H19N5O	294.135	2.87615	--	--	--	--	--	--	HMDB0254879	--	Organic compounds	Organic nitrogen compounds	Organonitrogen compounds	Amines
neg_1939	4,8-Dihydroxyquinoline	9.01894	13.7108	11.9919	7.89168	10.2625	10.2354	16.0418	11.6251	12.4784	11.7021	11.906	12.3883	-0.270791	0.0759712	0.902641	unchanged	-4.29576	C9H7NO2	160.04	2.89042	C05637	Tryptophan metabolism(ko00380)	--	--	--	--	HMDB0060289	--	Organic compounds	Organoheterocyclic compounds	Quinolines and derivatives	Quinolones and derivatives
neg_1940	2,5-Dimethoxycinnamic acid	21.7549	21.7225	22.0962	15.9411	21.1355	21.2048	24.9088	21.6937	28.3125	24.5785	22.0803	24.5678	-0.238714	0.0211683	1.09956	down	-1.04006	C11H12O4	207.066	2.89042	--	--	--	--	--	--	--	--	--	--	--	--
neg_1941	2-Deoxy-2-fluoro-alpha-D-galactopyranose	24.7671	19.519	17.3016	25.7832	20.0747	20.2358	16.5991	13.8159	20.5902	25.8515	22.774	23.7816	0.0490618	0.763795	0.198736	unchanged	-11.8318	C6H11FO5	181.05	2.9047	--	--	--	--	--	--	HMDB0245096	--	Organic compounds	Organic oxygen compounds	Organooxygen compounds	Carbohydrates and carbohydrate conjugates
neg_1942	XANTHOXYLIN	16.0604	17.6635	20.4383	15.0634	16.5507	16.6857	10.5608	5.26898	6.99293	8.44456	7.01806	8.76694	1.12275	5.60725e-06	1.62497	up	-1.87373	C10H12O4	195.066	2.91183	C10726	--	--	--	--	--	HMDB0029645	90-24-4	Organic compounds	Organic oxygen compounds	Organooxygen compounds	Carbonyl compounds
neg_1944	5-Amino-1-[(2R,3R,4S,5R)-3,4-dihydroxy-5-(hydroxymethyl)oxolan-2-yl]oxyimidazole-4-carboxamide	3.33807e-06	3.33807e-06	3.33807e-06	1.62121	3.33807e-06	3.33807e-06	17.2873	13.5494	26.1031	26.0483	35.7211	24.5184	-6.46508	0.000653122	1.57179	down	-5.89504	C9H14N4O6	607.193	2.91897	--	--	--	--	--	--	HMDB0257644	--	Organic compounds	Organic oxygen compounds	Organooxygen compounds	Carbohydrates and carbohydrate conjugates
neg_1945	Terizidone	55.0014	52.5007	60.9559	70.6669	54.1451	59.2346	54.5486	63.2792	60.6506	72.0974	75.823	67.1117	-0.15876	0.133235	0.780875	unchanged	4.63716	C14H14N4O4	347.101	2.93325	--	--	--	--	--	--	HMDB0258834	--	Organic compounds	Benzenoids	Benzene and substituted derivatives	--
neg_1948	3-Methoxybenzenepropanoic acid	112.371	127.519	92.4578	199.293	108.158	132.815	78.421	81.7282	90.499	124.072	109.269	101.992	0.398893	0.107124	0.852074	unchanged	-3.4827	C10H12O3	179.071	2.94038	--	--	--	--	--	--	HMDB0011751	10516-71-9	Organic compounds	Phenylpropanoids and polyketides	Phenylpropanoic acids	--
neg_1949	Eltoprazine	428.66	456.057	419.14	380.933	458.735	419.909	494.942	493.947	432.58	407.466	418.289	468.635	-0.0833304	0.225213	0.658911	unchanged	-2.27356	C12H16N2O2	255.09	2.94038	--	--	--	--	--	--	HMDB0251757	--	Organic compounds	Organoheterocyclic compounds	Diazinanes	Piperazines
neg_1950	Enokipodin D	18.2572	26.8942	23.3307	35.8309	26.4275	26.4538	6.77739	17.7791	23.6289	31.0918	27.222	24.9323	0.258236	0.336819	0.533793	unchanged	4.93664	C15H18O4	283.096	2.94038	--	--	--	--	--	--	HMDB0038399	359701-29-4	Organic compounds	Lipids and lipid-like molecules	Prenol lipids	Quinone and hydroquinone lipids
neg_1951	CAY10616	40.9678	39.3369	29.0427	42.7481	42.5225	41.6147	40.6198	41.6993	43.5909	58.5142	47.7013	46.4073	-0.237638	0.0664386	0.915798	unchanged	2.95385	C17H18O4	285.114	2.94038	--	--	--	--	--	--	--	--	--	--	--	--
neg_1952	(Z)-2-Decene-4,6,8-triyn-1-ol	34.317	33.7477	23.8471	45.588	27.9277	33.4348	22.8874	25.8694	24.6755	37.7887	33.8872	28.0821	0.199413	0.290398	0.578208	unchanged	2.26082	C10H8O	287.108	2.94038	--	--	LMFA05000569	Fatty Acyls [FA]	Fatty alcohols [FA05]	--	HMDB0031001	6071-46-1	Organic compounds	Lipids and lipid-like molecules	Fatty Acyls	Fatty alcohols
neg_1953	Pseudomonine	1294.32	1386.77	1224.53	1248	1383.8	1235.49	1461.05	1493.03	1403.64	1417.69	1434.75	1488.03	-0.162262	0.00219317	1.40805	down	-3.3433	C16H18N4O4	375.13	2.94038	--	--	--	--	--	--	HMDB0041438	172923-94-3	Organic compounds	Organic acids and derivatives	Carboxylic acids and derivatives	Amino acids, peptides, and analogues
neg_1955	L-Ala-gamma-D-Glu-DAP-D-Ala	27.0726	9.58271	11.8402	53.9961	30.8405	31.4899	198.325	165.994	192.481	132.202	80.8592	107.923	-2.41296	0.0010341	1.53026	down	-24.0248	C18H30N5O9-	505.191	2.94038	--	--	--	--	--	--	--	--	--	--	--	--
neg_1956	Heliannone B	34.1449	34.9179	34.1419	37.7766	39.2531	36.5613	28.8446	37.63	43.3926	40.7168	53.7284	43.1917	-0.191117	0.189378	0.735834	unchanged	6.90857	C17H16O5	599.196	2.94038	--	--	--	--	--	--	HMDB0031421	--	Organic compounds	Phenylpropanoids and polyketides	Flavonoids	O-methylated flavonoids
neg_1957	L-Malic acid	43.4708	49.5912	45.4571	74.0478	53.2338	53.7376	88.0243	92.6921	112.962	146.187	125.752	113.733	-1.08817	0.000385802	1.50982	down	-6.03381	C4H6O5	133.013	2.95467	C00149	Citrate cycle (TCA cycle)(ko00020);;Pyruvate metabolism(ko00620);;Glyoxylate and dicarboxylate metabolism(ko00630);;Methane metabolism(ko00680);;Carbon fixation in photosynthetic organisms(ko00710);;Carbon fixation pathways in prokaryotes(ko00720);;Biosynthesis of plant secondary metabolites(ko01060);;Biosynthesis of phenylpropanoids(ko01061);;Biosynthesis of terpenoids and steroids(ko01062);;Bio…	--	--	--	--	HMDB0000156	97-67-6	Organic compounds	Organic acids and derivatives	Hydroxy acids and derivatives	Beta hydroxy acids and derivatives
neg_1958	7-Methylguanosine	82.0406	88.9506	64.7284	174.797	87.4679	112.056	134.254	150.212	198.52	283.726	239.999	215.107	-1.00205	0.00520461	1.28671	down	-6.89534	C11H16N5O5+	333.082	2.95467	--	--	--	--	--	--	HMDB0001107	20244-86-4	Organic compounds	Nucleosides, nucleotides, and analogues	Purine nucleosides	--
neg_1963	3-Hydroxy-3-(3,4-dihydroxy-4-methylpentanoyl)-5-(3-methylbutyl)-1,2,4-cyclopentanetrione	14.546	6.48219	9.97275	15.0301	8.22543	11.6487	5.11566	4.09878	5.07072	9.73571	11.1843	9.70473	0.553357	0.091304	0.890412	unchanged	-0.195085	C16H22O8	363.106	2.96893	--	--	--	--	--	--	HMDB0030107	--	Organic compounds	Organic oxygen compounds	Organooxygen compounds	Carbonyl compounds
neg_1964	Tropolone	130.123	126.455	112.675	171.211	125.95	126.625	76.9131	80.5973	89.051	115.543	97.6192	88.821	0.531783	0.00276893	1.35415	up	-8.29401	C7H6O2	243.095	2.98322	C15474	Catecholamine transferase inhibitors(ko07216)	--	--	--	--	HMDB0259299	--	Organic compounds	Hydrocarbon derivatives	Tropones	Tropolones
neg_1966	5,6-Dihydro-5'-azacytidine	69.9535	83.562	66.7037	97.6086	66.7124	81.7217	57.9572	58.3421	75.4309	91.0206	73.8043	73.223	0.117549	0.411436	0.461256	unchanged	-8.66465	C8H14N4O5	281.064	2.97607	--	--	--	--	--	--	HMDB0246861	--	Organic compounds	Organic oxygen compounds	Organooxygen compounds	Carbohydrates and carbohydrate conjugates
neg_1967	Vicine	48.3459	74.9244	60.253	79.5755	52.467	68.6918	14.8476	22.0469	24.7358	31.4746	24.0897	23.3688	1.45085	0.000184166	1.5714	up	-6.32855	C10H16N4O7	325.075	2.98322	C08437	--	--	--	--	--	HMDB0034073	152-93-2	Organic compounds	Organic oxygen compounds	Organooxygen compounds	Carbohydrates and carbohydrate conjugates
neg_1968	TWS119	162.915	157.471	135.01	192.813	152.956	162.345	73.016	85.2891	94.3463	90.2375	91.9903	95.8162	0.860415	6.23437e-05	1.59845	up	-4.84597	C18H14N4O2	317.103	2.97607	--	--	--	--	--	--	HMDB0259330	--	Organic compounds	Organoheterocyclic compounds	Pyrroles	Substituted pyrroles
neg_1969	N1-(alpha-D-ribosyl)-5,6-dimethyl-benzimidazole	158.788	176.76	142.72	209.513	148.36	158.761	115.181	112.879	152.67	158.109	146.874	135.204	0.277319	0.0464516	0.999864	unchanged	-31.766	C14H18N2O4	299.092	2.99035	--	--	--	--	--	--	HMDB0011112	--	Organic compounds	Nucleosides, nucleotides, and analogues	Benzimidazole ribonucleosides and ribonucleotides	--
neg_1970	Sitostanol-beta	4940.2	5087.49	4268.9	6385.97	4753.67	5052.3	3800.56	3703.63	4259.58	4560.28	4278.54	4155.78	0.300351	0.0195136	1.16984	up	12.3929	C12H14N2O7	343.082	2.99035	--	--	--	--	--	--	HMDB0304734	--	Organic compounds	Organic acids and derivatives	Carboxylic acids and derivatives	Amino acids, peptides, and analogues
neg_1971	Stachyose	87.4975	80.6235	68.2631	198.286	100.1	110.407	88.1312	102.543	122.304	172.67	144.349	125.425	-0.227589	0.44059	0.435995	unchanged	-30.4153	C24H42O21	711.245	2.99035	C01613	Galactose metabolism(ko00052);;Metabolic pathways(ko01100)	--	--	--	--	HMDB0003553	470-55-3	Organic compounds	Organic oxygen compounds	Organooxygen compounds	Carbohydrates and carbohydrate conjugates
neg_1972	N-(2-Hydroxypropyl)valine	305.369	344.444	283.29	514.867	307.663	366.71	124.777	128.587	167.228	191.502	187.336	163.177	1.14064	0.00169811	1.4579	up	10.6451	C8H17NO3	196.097	2.99748	--	--	--	--	--	--	HMDB0254992	--	Organic compounds	Organic acids and derivatives	Carboxylic acids and derivatives	Amino acids, peptides, and analogues
neg_1974	Acetyl-L-tyrosine	80.0454	83.9949	73.7114	120.059	74.109	91.3742	39.43	36.4786	47.9676	64.2625	61.8491	60.8114	0.751639	0.00275936	1.35439	up	-2.85559	C11H13NO4	222.077	3.00462	--	--	--	--	--	--	HMDB0000866	537-55-3	Organic compounds	Organic acids and derivatives	Carboxylic acids and derivatives	Amino acids, peptides, and analogues
neg_1975	Methocarbamol	1127.71	1210.91	964.607	1739.48	1056.09	1207.78	448.307	438.906	566.965	674.599	612.544	552.833	1.14929	0.00117217	1.487	up	-1.38371	C11H15NO5	240.087	2.99748	--	--	--	--	--	--	HMDB0014567	532-03-6	Organic compounds	Benzenoids	Phenol ethers	Anisoles
neg_1976	Eperezolid	2.69391	3.33807e-06	4.91487	8.42186	6.25436	8.1906	2.89018	0.964808	6.32216	8.80512	5.89648	5.26874	0.0156165	0.975666	0.0131067	unchanged	11.1111	C18H23FN4O5	429.139	2.99748	--	--	--	--	--	--	HMDB0251836	--	Organic compounds	Organoheterocyclic compounds	Diazinanes	Piperazines
neg_1978	3,4,5-trihydroxy-6-({2-[3-(7-methoxy-2-oxo-2H-chromen-6-yl)oxiran-2-yl]propan-2-yl}oxy)oxane-2-carboxylic acid	110.508	120.676	114.806	132.523	104.89	117.52	115.324	107.895	132.132	142.877	112.184	123.256	-0.0658696	0.433102	0.40782	unchanged	8.29246	C21H24O11	903.264	2.99748	--	--	--	--	--	--	HMDB0130523	133644-78-7	Organic compounds	Organic oxygen compounds	Organooxygen compounds	Carbohydrates and carbohydrate conjugates
neg_1979	3-Carboxy-4-methyl-5-propyl-2-furanpropionic acid	6.97648	7.4126	5.66372	17.9487	8.20677	10.6104	2.72991	3.26608	7.54489	12.0962	6.82811	10.1875	0.41373	0.343126	0.517759	unchanged	0.753071	C12H16O5	239.093	3.01177	--	--	--	--	--	--	HMDB0061112	86879-39-2	Organic compounds	Lipids and lipid-like molecules	Fatty Acyls	Fatty acids and conjugates
neg_1980	2-Methoxyestrone 3-glucuronide	30.233	52.3172	40.8427	46.265	53.248	53.5139	53.4435	63.7921	65.3624	71.9784	63.9833	69.5373	-0.489556	0.00287649	1.34845	down	-3.24947	C25H32O9	497.178	3.01177	C11132	Steroid hormone biosynthesis(ko00140)	LMST05010010	Sterol Lipids [ST]	Steroid conjugates [ST05]	Glucuronides [ST0501]	HMDB0004482	25577-70-2	Organic compounds	Lipids and lipid-like molecules	Steroids and steroid derivatives	Steroidal glycosides
neg_1981	L-Lysine	70.4126	69.9441	64.4543	40.4493	67.1346	61.3188	51.6438	47.6405	52.5269	35.1698	43.318	45.5769	0.437914	0.0149894	1.20298	up	9.74468	C6H14N2O2	181.076	3.0189	C00047	Lysine biosynthesis(ko00300);;Lysine degradation(ko00310);;D-Amino acid metabolism(ko00470);;Biotin metabolism(ko00780);;Tropane, piperidine and pyridine alkaloid biosynthesis(ko00960);;Aminoacyl-tRNA biosynthesis(ko00970);;Biosynthesis of various other secondary metabolites(ko00997);;Biosynthesis of plant secondary metabolites(ko01060);;Biosynthesis of alkaloids derived from ornithine, lysine an…	--	--	--	--	HMDB0000182	56-87-1	Organic compounds	Organic acids and derivatives	Carboxylic acids and derivatives	Amino acids, peptides, and analogues
neg_1983	L-arogenate	289.836	283.32	275.384	168.552	284.804	245.673	239.208	213.139	215.47	145.83	177.503	197.785	0.380334	0.0301346	1.08313	up	12.9793	C10H12NO5-	225.067	3.0189	C00826	Phenylalanine, tyrosine and tryptophan biosynthesis(ko00400);;Metabolic pathways(ko01100);;Biosynthesis of secondary metabolites(ko01110);;Biosynthesis of amino acids(ko01230)	--	--	--	--	HMDB0304400	--	Organic compounds	Organic acids and derivatives	Carboxylic acids and derivatives	Amino acids, peptides, and analogues
neg_1984	Artemidinol	13.3162	15.3926	17.1862	21.0519	16.6911	15.4198	18.3047	10.8933	12.299	13.093	6.69669	13.4696	0.406077	0.0590643	0.954608	unchanged	1.07614	C13H12O3	431.15	3.0189	--	--	--	--	--	--	HMDB0030647	62268-43-3	Organic compounds	Phenylpropanoids and polyketides	Isocoumarins and derivatives	--
neg_1985	4-Hydroxy-5-(3',4'-dihydroxyphenyl)-valeric acid-O-methyl-O-glucuronide	50.062	53.4711	39.329	80.8462	44.1025	43.6817	28.0221	35.2453	31.374	50.641	44.267	35.2839	0.470342	0.0748544	0.928738	unchanged	-24.7474	C18H26O12	469.101	3.0189	--	--	--	--	--	--	HMDB0059972	--	Organic compounds	Organic oxygen compounds	Organooxygen compounds	Carbohydrates and carbohydrate conjugates
neg_1987	Sinapyl alcohol	11.9074	9.76958	9.81447	26.9412	9.22731	16.1767	10.2781	12.2113	13.4798	11.1247	12.6834	11.5785	0.232549	0.494568	0.342243	unchanged	11.2333	C11H14O4	209.084	3.05388	C02325	Phenylpropanoid biosynthesis(ko00940);;Biosynthesis of phenylpropanoids(ko01061);;Metabolic pathways(ko01100);;Biosynthesis of secondary metabolites(ko01110)	--	--	--	--	HMDB0013070	537-33-7	Organic compounds	Benzenoids	Phenols	Methoxyphenols
neg_1989	Lamivudine	420.436	433.229	442.327	252.871	403.73	352.714	660.589	521.068	520.986	343.029	440.658	478.563	-0.363021	0.0637969	0.966542	unchanged	-16.2095	C8H11N3O3S	228.041	3.04675	C07065	Bile secretion(ko04976)	--	--	--	--	HMDB0014847	134678-17-4	Organic compounds	Nucleosides, nucleotides, and analogues	Nucleoside and nucleotide analogues	3'-thia pyrimidine nucleosides
neg_1992	Thienamycin	16.5273	12.8257	9.69168	28.3032	37.2473	29.5406	77.6942	108.477	119.735	101.932	95.4136	103.761	-2.17803	1.25132e-06	1.65341	down	-4.53596	C11H16N2O4S	543.156	3.04675	C06664	Carbapenem biosynthesis(ko00332);;Biosynthesis of secondary metabolites(ko01110)	--	--	--	--	HMDB0258982	--	Organic compounds	Organoheterocyclic compounds	Lactams	Beta lactams
neg_1993	3-[(3aS,4S,7aS)-7a-Methyl-1,5-dioxo-octahydro-1H-inden-4-yl]propanoate	4.23834	9.54041	1.14829	9.61381	7.33768	6.75257	46.686	46.6329	51.6339	42.3391	31.7424	39.4037	-2.74198	6.73305e-06	1.66418	down	12.9754	C13H18O4	259.098	3.06102	C20199	Steroid degradation(ko00984);;Metabolic pathways(ko01100);;Microbial metabolism in diverse environments(ko01120);;Degradation of aromatic compounds(ko01220)	--	--	--	--	--	--	--	--	--	--
neg_1994	6'''-Deamino-6'''-hydroxyparomomycin II	40.8454	42.1466	33.4678	118.418	49.0637	57.0586	30.0429	39.6212	51.2416	77.6191	60.789	51.5375	0.133548	0.736977	0.170872	unchanged	14.6455	C23H44N4O15	651.259	3.06102	C21262	Neomycin, kanamycin and gentamicin biosynthesis(ko00524);;Biosynthesis of secondary metabolites(ko01110)	--	--	--	--	--	--	--	--	--	--
neg_1995	Methysticin	18.7242	23.1977	28.9028	14.5705	24.819	21.286	49.6594	40.2038	41.427	33.7917	39.793	41.3074	-0.904661	6.20738e-05	1.5491	down	1.34924	C15H14O5	273.077	3.06817	C09952	--	--	--	--	--	HMDB0254671	--	Organic compounds	Phenylpropanoids and polyketides	Kavalactones	--
neg_1996	Tezacitabine	68.9879	41.4488	64.9771	65.1449	39.514	63.2275	32.3795	35.9073	43.8748	45.884	40.3214	42.47	0.511414	0.0226872	1.18771	up	10.5172	C10H12FN3O4	559.166	3.06817	--	--	--	--	--	--	HMDB0258943	--	Organic compounds	Organoheterocyclic compounds	Diazines	Pyrimidines and pyrimidine derivatives
neg_1997	2-Methylquinolin-4-ol	170.439	188.71	165.985	208.767	185.324	178.993	192.158	180.027	189.513	202.077	188.41	196.656	-0.0650141	0.262599	0.625152	unchanged	17.5531	C10H9NO	317.103	3.08243	C21873	Biosynthesis of various antibiotics(ko00998);;Metabolic pathways(ko01100);;Biosynthesis of secondary metabolites(ko01110)	--	--	--	--	--	--	--	--	--	--
neg_1999	2-(p-Acetamidophenyl)-2-ethylglutarimide	11.2754	21.4689	17.3468	40.7245	22.5191	29.4056	5.72384	5.60698	19.0551	30.8936	19.4201	24.1819	0.444631	0.307666	0.556767	unchanged	3.11994	C15H18N2O3	309.102	3.08243	--	--	--	--	--	--	HMDB0247904	--	Organic compounds	Organoheterocyclic compounds	Piperidines	Phenylpiperidines
neg_2000	S-(Hercyn-2-yl)-L-cysteine S-oxide	40.1348	69.5715	56.7097	99.6602	62.7327	58.3983	56.0578	70.7654	222.827	89.8389	75.9653	98.2988	-0.664554	0.19821	0.741314	unchanged	10.6288	C12H21N4O5S+	332.12	3.08243	C20994	Histidine metabolism(ko00340);;Metabolic pathways(ko01100)	--	--	--	--	--	--	--	--	--	--
neg_2001	(R+)-3-(4-hydroxyphenyl)lactate	65.2882	74.0722	70.4373	77.3808	79.4765	66.4474	65.8138	62.4951	68.4697	71.527	67.3267	70.3619	0.0932493	0.134627	0.799135	unchanged	8.01592	C9H9O4-	361.096	3.0753	--	--	--	--	--	--	HMDB0303993	--	Organic compounds	Phenylpropanoids and polyketides	Phenylpropanoic acids	--
neg_2002	Histidyltryptophan	7.16137	8.11619	9.28146	20.832	12.4707	14.524	4.17357	4.45727	4.52736	12.7766	6.65912	12.2437	0.690996	0.115559	0.8274	unchanged	-1.53511	C17H19N5O3	376.118	3.08243	--	--	--	--	--	--	HMDB0028896	23403-90-9	Organic compounds	Organic acids and derivatives	Carboxylic acids and derivatives	Amino acids, peptides, and analogues
neg_2003	Cortisone	15.0476	22.8334	15.4661	5.98874	15.9949	15.4556	41.4751	35.8844	37.2947	24.357	29.2301	33.8675	-1.15459	0.00024128	1.49966	down	-10.4839	C21H28O5	395.159	3.08243	C00762	Steroid hormone biosynthesis(ko00140);;Metabolic pathways(ko01100);;Aldosterone-regulated sodium reabsorption(ko04960);;Pathways in cancer(ko05200);;Prostate cancer(ko05215);;Glucocorticoid and mineralocorticoid receptor agonists/antagonists(ko07225)	LMST02030090	Sterol Lipids [ST]	Steroids [ST02]	C21 steroids (gluco/mineralocorticoids, progestogins) and derivatives [ST0203]	HMDB0002802	1953-06-05	Organic compounds	Lipids and lipid-like molecules	Steroids and steroid derivatives	Hydroxysteroids
neg_2004	Comuside	63.0736	35.0041	50.2994	49.1987	72.1608	57.1241	61.3025	39.8763	61.4604	42.1074	35.1801	44.6926	0.199642	0.335539	0.495041	unchanged	3.93194	C24H30O14	563.14	3.0753	--	--	--	--	--	--	HMDB0250428	--	Organic compounds	Lipids and lipid-like molecules	Prenol lipids	Terpene glycosides
neg_2005	Northienamycin	3.04966	2.2892	5.19841	17.3341	8.54499	5.51878	27.526	13.572	126.844	17.2817	17.3183	44.925	-2.561	0.111767	0.916505	unchanged	17.2133	C10H14N2O4S	575.158	3.08243	C17369	Carbapenem biosynthesis(ko00332)	--	--	--	--	--	--	--	--	--	--
neg_2008	3-Formyl-6-hydroxyindole	745.759	772.098	742.356	564.959	696.83	691.602	1926.65	1570.11	1867.81	1259.48	1318.1	1508.3	-1.16533	0.000365209	1.59245	down	-3.82371	C9H7NO2	160.04	3.10385	--	--	--	--	--	--	HMDB0031172	192184-71-7	Organic compounds	Organoheterocyclic compounds	Indoles and derivatives	Hydroxyindoles
neg_2011	Phe-Ser-OH	41.1278	44.8031	35.8903	42.5163	40.117	37.8934	37.4339	33.7407	26.7513	30.1928	34.3222	36.18	0.287061	0.00612242	1.27027	up	-20.013	C17H16N2O7	359.081	3.10385	--	--	--	--	--	--	--	--	--	--	--	--
neg_2012	Libenzapril	10.3338	18.3165	6.47802	25.9689	13.6027	13.5818	3.33807e-06	3.33807e-06	3.33807e-06	3.33807e-06	3.33807e-06	3.33807e-06	22.0716	0.00313155	1.45233	up	-23.1683	C18H25N3O5	384.146	3.09672	--	--	--	--	--	--	HMDB0254077	--	Organic compounds	Organic acids and derivatives	Carboxylic acids and derivatives	Amino acids, peptides, and analogues
neg_2013	Lefradafibanum	1.36757	8.31341	1.32818	15.3991	5.39866	10.7147	1.86462	9.38805	6.16062	13.9595	6.85758	14.2631	-0.30394	0.590705	0.289975	unchanged	-18.6044	C23H25N3O6	460.141	3.10385	--	--	--	--	--	--	HMDB0254003	--	Organic compounds	Benzenoids	Benzene and substituted derivatives	Biphenyls and derivatives
neg_2014	Ureidosuccinic acid	26.1318	19.6453	17.8102	33.0044	25.1443	28.0997	23.1984	22.1126	26.7891	32.5534	26.5946	27.0169	-0.0789596	0.618822	0.280821	unchanged	23.714	C5H8N2O5	221.046	3.11098	--	--	--	--	--	--	HMDB0000828	13184-27-5	Organic compounds	Organic acids and derivatives	Carboxylic acids and derivatives	Amino acids, peptides, and analogues
neg_2015	Paclitaxel	3.33807e-06	3.33807e-06	3.33807e-06	1.05458	3.33807e-06	3.33807e-06	19.5158	76.1866	54.4921	97.662	62.8731	90.2836	-8.57081	0.00218392	1.47642	down	5.19445	C47H51NO14	874.31	3.11098	C07394	Diterpenoid biosynthesis(ko00904);;Biosynthesis of terpenoids and steroids(ko01062);;Metabolic pathways(ko01100);;Biosynthesis of secondary metabolites(ko01110);;Bile secretion(ko04976)	LMPR0104390001	Prenol Lipids [PR]	Isoprenoids [PR01]	C20 isoprenoids (diterpenes) [PR0104]	HMDB0015360	33069-62-4	Organic compounds	Benzenoids	Benzene and substituted derivatives	Diphenylmethanes
neg_2016	Madam	17.5455	25.681	17.8943	55.1888	24.8322	29.1367	23.899	29.0204	33.0579	45.7549	38.9937	32.1661	-0.252816	0.42671	0.456492	unchanged	10.6228	C16H20N2S	293.112	3.11813	--	--	--	--	--	--	HMDB0249942	--	Organic compounds	Organosulfur compounds	Thioethers	Aryl thioethers
neg_2017	5,4'-DIMETHOXY-7-HYDROXYFLAVONE	39.2779	51.1174	40.4552	69.3043	41.0458	55.6829	33.2401	37.1389	38.2076	47.1431	36.4402	35.6242	0.382166	0.0638901	0.968927	unchanged	0.0758801	C17H14O5	297.077	3.11813	--	--	--	--	--	--	--	--	--	--	--	--
neg_2018	Pandamarilactone 1	28.4162	33.4228	30.3762	47.3951	33.2706	36.1803	29.7344	22.3992	28.7982	23.8283	20.4613	23.7994	0.488412	0.013047	1.1824	up	-10.5868	C18H23NO4	352.129	3.11813	--	--	--	--	--	--	HMDB0039765	152606-63-8	Organic compounds	Organoheterocyclic compounds	Azaspirodecane derivatives	--
neg_2019	2-Acetylaminophenoxazin-3-one	3.33807e-06	3.33807e-06	3.33807e-06	13.5645	3.33807e-06	15.1907	56.0437	66.083	110.21	72.4983	82.7275	82.8186	-4.03193	6.38218e-05	1.62496	down	9.08362	C14H10N2O3	567.157	3.11813	--	--	--	--	--	--	HMDB0240369	1916-55-8	Organic compounds	Organoheterocyclic compounds	Benzoxazines	Phenoxazines
neg_2020	salicyl-6-hydroxy-2-cyclohexene-on-oyl	2.49682	3.33807e-06	4.80669	13.5889	2.30724	10.272	3.96742	44.8023	5.13814	3.55734	12.4274	8.13244	-1.221	0.319228	0.590524	unchanged	6.60416	C14H14O5	569.17	3.11813	--	--	--	--	--	--	HMDB0304479	--	Organic compounds	Benzenoids	Benzene and substituted derivatives	Benzyloxycarbonyls
neg_2021	4-Hydroxybenzaldehyde	343.64	263.756	353.597	240.095	182.643	310.474	115.043	73.4875	92.29	74.1865	65.8837	80.162	1.75757	0.000468745	1.57846	up	-7.37093	C7H6O2	121.029	3.12527	C00633	Bisphenol degradation(ko00363);;Toluene degradation(ko00623);;Aminobenzoate degradation(ko00627);;Biosynthesis of phenylpropanoids(ko01061);;Metabolic pathways(ko01100);;Microbial metabolism in diverse environments(ko01120)	--	--	--	--	HMDB0011718	123-08-0	Organic compounds	Organic oxygen compounds	Organooxygen compounds	Carbonyl compounds
neg_2022	Phenylalanylhydroxyproline	1.20672	6.9637	7.18497	7.52833	10.4344	5.98973	16.0335	25.2977	13.9715	13.5431	16.3038	11.8083	-1.30254	0.00279265	1.39319	down	-0.24632	C14H18N2O4	313.096	3.12527	--	--	--	--	--	--	HMDB0011176	90965-82-5	Organic compounds	Organic acids and derivatives	Carboxylic acids and derivatives	Amino acids, peptides, and analogues
neg_2023	Nicotinate D-ribonucleoside	42.224	30.9436	44.1896	71.9346	54.7004	44.5111	126.794	182.586	134.224	132.394	173.593	156.067	-1.65038	1.36305e-05	1.63257	down	-2.11652	C11H14NO6+	511.156	3.1324	C05841	Nicotinate and nicotinamide metabolism(ko00760);;Metabolic pathways(ko01100)	--	--	--	--	--	--	--	--	--	--
neg_2024	10-Hydroxy-2-oxabicyclo[6.2.2]dodeca-1(10),8,11-trien-3-one	123.664	132.975	108.832	142.616	134.027	130.436	111.095	99.7881	116.509	110.97	111.712	107.501	0.232471	0.00756223	1.2701	up	11.0375	C11H12O3	213.055	3.13953	--	--	--	--	--	--	HMDB0255348	--	Organic compounds	Benzenoids	Phenols	1-hydroxy-4-unsubstituted benzenoids
neg_2025	1,2,3,4,5,6-Hexahydro-5-(1-hydroxyethylidene)-7H-cyclopenta[b]pyridin-7-one	159.933	163.904	151.446	180.776	164.13	162.139	143.768	139.903	148.253	154.885	146.972	140.763	0.167675	0.00406991	1.32577	up	-7.55955	C10H13NO2	214.063	3.13953	--	--	--	--	--	--	HMDB0039655	118355-70-7	Organic compounds	Organoheterocyclic compounds	Pyridines and derivatives	Hydropyridines
neg_2026	Diphenylmethylphosphine oxide	233.215	240.901	196.886	277.44	228.756	228.714	197.729	179.01	197.015	214.256	198.205	194.412	0.251954	0.0145613	1.21721	up	34.9287	C13H13OP	215.071	3.13953	--	--	--	--	--	--	--	--	--	--	--	--
neg_2027	2',3'-Didehydro-2',3'-dideoxycytidine	23.1327	27.7731	21.742	32.1152	23.4028	23.7449	21.1824	18.1376	19.5739	20.497	19.4464	20.3723	0.349722	0.0174083	1.22155	up	-1.82235	C9H11N3O3	230.054	3.13953	--	--	--	--	--	--	HMDB0245545	--	Organic compounds	Nucleosides, nucleotides, and analogues	Nucleoside and nucleotide analogues	--
neg_2028	2beta,9xi-Dihydroxy-8-oxo-1(10),4,11(13)-germacratrien-12,6alpha-olide	382.463	431.804	366.808	481.982	417.777	410.55	342.039	351.252	378.167	370.508	368.3	365.325	0.19554	0.0228131	1.15832	up	8.00884	C15H18O5	299.092	3.13953	--	--	--	--	--	--	HMDB0036662	--	Organic compounds	Lipids and lipid-like molecules	Prenol lipids	Terpene lactones
neg_2029	Pisatin	174.982	187.684	144.083	278.179	219.127	202.529	169.654	159.04	193.277	201.236	147.833	155.522	0.233107	0.187519	0.682483	unchanged	-2.08576	C17H14O6	687.171	3.13953	C10516	Isoflavonoid biosynthesis(ko00943);;Biosynthesis of phenylpropanoids(ko01061);;Biosynthesis of secondary metabolites(ko01110)	--	--	--	--	HMDB0033732	469-01-2	Organic compounds	Phenylpropanoids and polyketides	Isoflavonoids	Furanoisoflavonoids
neg_2030	Lettucenin A	33.1552	32.9457	33.4941	55.1073	35.4902	39.1728	25.494	30.1547	29.9134	31.0379	30.1359	32.0785	0.359185	0.0616103	0.986342	unchanged	14.357	C15H12O3	239.075	3.14668	--	--	--	--	--	--	HMDB0036738	97915-46-3	Organic compounds	Organoheterocyclic compounds	Cycloheptafurans	--
neg_2031	Coriandrone E	84.3421	83.1294	69.6432	84.0426	67.0448	71.1206	71.0475	65.2394	71.7531	69.5692	68.6614	69.3575	0.144215	0.0798629	0.957547	unchanged	-0.853478	C13H12O5	247.061	3.14668	--	--	--	--	--	--	HMDB0029971	177795-34-5	Organic compounds	Organoheterocyclic compounds	Benzopyrans	2-benzopyrans
neg_2032	Histidylaspartic acid	112.835	113.383	101.666	120.556	110.008	115.969	115.252	121.266	114.45	103.142	117.466	114.73	-0.0252121	0.59255	0.36015	unchanged	-3.87741	C10H14N4O5	315.094	3.15382	--	--	--	--	--	--	HMDB0028881	41658-60-0	Organic compounds	Organic acids and derivatives	Carboxylic acids and derivatives	Amino acids, peptides, and analogues
neg_2033	2,3-Dihydro-2,5-dihydoxy-6-methyl-4-H-pyran-4-one	28.0346	34.1506	32.0275	49.2967	29.5496	39.3115	26.5621	29.1496	33.194	34.5599	30.3051	33.9386	0.178084	0.276096	0.583796	unchanged	22.1468	C6H8O4	347.105	3.14668	--	--	--	--	--	--	--	--	--	--	--	--
neg_2034	Muscomin	22.8521	29.1675	24.457	33.0921	26.486	23.4218	22.4435	20.8694	19.7957	24.9667	24.3874	30.3172	0.15955	0.239014	0.645434	unchanged	8.50477	C18H18O7	367.083	3.14668	--	--	--	--	--	--	HMDB0037250	96910-98-4	Organic compounds	Phenylpropanoids and polyketides	Homoisoflavonoids	Homoisoflavans
neg_2036	100-2	73.2357	64.2804	81.8978	120.239	87.0529	81.7767	65.1252	76.934	92.9028	68.208	61.0685	65.3408	0.243273	0.187928	0.655965	unchanged	-44.591	C31H36O12	599.187	3.14668	C12408	Biosynthesis of type II polyketide products(ko01057);;Biosynthesis of secondary metabolites(ko01110)	--	--	--	--	--	--	--	--	--	--
neg_2037	S(8)-succinyldihydrolipoamide	12.9271	13.4051	10.7944	11.6515	7.31895	11.7696	10.5239	14.3227	10.2442	12.0082	7.56686	9.51007	0.0806685	0.643471	0.271707	unchanged	-7.1154	C12H21NO4S2	673.192	3.15382	--	--	--	--	--	--	--	--	--	--	--	--
neg_2038	5-(3',4',5'-Trihydroxyphenyl)-gamma-valerolactone	14.2006	18.5527	26.8835	17.2129	29.9796	22.807	51.0243	39.3742	41.0796	37.461	40.0798	43.6039	-0.962516	8.68641e-05	1.54869	down	11.1458	C11H12O5	245.046	3.16095	--	--	--	--	--	--	HMDB0041691	--	Organic compounds	Benzenoids	Phenols	Benzenetriols and derivatives
neg_2039	Asparaginyl-Gamma-glutamate	11.2227	7.8698	8.14047	18.5574	13.0936	11.4259	18.5755	18.6899	22.7436	35.3894	22.6669	26.5478	-1.0404	0.00311844	1.33702	down	7.60133	C9H16N4O5	305.112	3.16095	--	--	--	--	--	--	HMDB0028745	--	Organic compounds	Organic acids and derivatives	Carboxylic acids and derivatives	Amino acids, peptides, and analogues
neg_2041	Isolariciresinol 9'-O-alpha-L-arabinofuranoside	6.50105	7.01084	23.0144	22.2838	19.1534	14.4138	61.3047	73.1316	54.9079	81.4854	102.301	80.6519	-2.29639	9.91937e-05	1.58851	down	-14.5961	C25H32O10	513.167	3.16095	--	--	--	--	--	--	HMDB0032906	63358-10-1	Organic compounds	Lignans, neolignans and related compounds	Lignan glycosides	--
neg_2042	Kuwanol E	93.1365	97.1477	69.7514	207.024	101.252	116.486	95.6275	152.557	135.574	193.269	142.783	163.391	-0.367064	0.195777	0.698972	unchanged	-4.14092	C39H38O9	695.247	3.16095	--	--	--	--	--	--	HMDB0035941	125850-38-6	Organic compounds	Phenylpropanoids and polyketides	Diarylheptanoids	Linear diarylheptanoids
neg_2044	FUSARENON X	196.241	191.219	192.756	142.172	217.838	194.543	212.991	190.706	182.993	142.119	180.559	159.562	0.0862304	0.4619	0.376337	unchanged	4.79175	C17H22O8	375.108	3.16808	--	--	--	--	--	--	HMDB0252553	--	Organic compounds	Lipids and lipid-like molecules	Prenol lipids	Sesquiterpenoids
neg_2045	4'-O-methyl-(-)-epicatechin-3'-O-beta-glucuronide	7.23458	17.6407	28.6661	45.3161	31.6363	32.8637	63.141	96.9761	84.4409	95.6138	113.581	80.4129	-1.70925	5.2129e-05	1.57062	down	-5.02051	C23H26O12	539.138	3.16808	--	--	--	--	--	--	HMDB0029180	--	Organic compounds	Phenylpropanoids and polyketides	Flavonoids	Flavonoid glycosides
neg_2046	Desmethyldeschlorobenzoyl Indomethacin	8.49368	5.93521	5.96444	9.84352	7.85553	8.97729	6.91196	8.0609	9.29371	10.0965	7.87457	8.39293	-0.105212	0.476704	0.401336	unchanged	-2.80127	C10H9NO3	190.05	3.18237	--	--	--	--	--	--	--	--	--	--	--	--
neg_2047	5-Heptyltetrahydro-2-oxo-3-furancarboxylic acid	28.1773	31.6857	27.4798	56.0788	31.6189	39.5645	26.6358	26.5665	30.7409	39.1981	31.9611	31.2943	0.203307	0.362025	0.486586	unchanged	-3.363	C12H20O4	227.128	3.17523	--	--	--	--	--	--	HMDB0030994	--	Organic compounds	Organoheterocyclic compounds	Lactones	Gamma butyrolactones
neg_2048	Cyclopentenyl cytosine	15.4007	5.67576	9.55298	10.7222	23.0865	13.3515	2.15787	3.40365	3.01524	2.32909	4.24899	2.5554	2.13499	0.00896014	1.34008	up	-5.20843	C10H13N3O4	260.064	3.17523	--	--	--	--	--	--	HMDB0250668	--	Organic compounds	Nucleosides, nucleotides, and analogues	Nucleoside and nucleotide analogues	Cyclopentyl nucleosides
neg_2049	6-O-Acetylarbutin	16.3415	28.8022	22.3058	15.8741	23.2437	19.9051	11.1112	58.7126	13.0109	16.7315	57.1727	19.2491	-0.476654	0.413825	0.47812	unchanged	6.99936	C14H18O8	313.095	3.18237	--	--	--	--	--	--	HMDB0034060	10338-88-2	Organic compounds	Organic oxygen compounds	Organooxygen compounds	Carbohydrates and carbohydrate conjugates
neg_2050	Brivanib	3.02359	9.61851	8.82167	13.2701	8.30402	11.5535	11.7226	8.01563	12.3712	9.1065	9.77548	12.6862	-0.22211	0.380745	0.518247	unchanged	10.0693	C19H19FN4O3	369.141	3.17523	--	--	--	--	--	--	HMDB0249386	--	Organic compounds	Organic oxygen compounds	Organooxygen compounds	Ethers
neg_2051	D-Gal alpha 1->6D-Gal alpha 1->6D-Glucose	31.4926	27.9082	36.4387	63.0281	50.0214	47.5243	92.3001	83.41	89.7764	91.8711	85.2139	92.265	-1.06063	0.000193698	1.61368	down	-1.53179	C18H32O16	525.143	3.17523	C05404	Galactose metabolism(ko00052);;Metabolic pathways(ko01100)	--	--	--	--	HMDB0060468	--	Organic compounds	Organic oxygen compounds	Organooxygen compounds	Carbohydrates and carbohydrate conjugates
neg_2053	Wyerol	6.35552	8.71255	4.49766	13.3171	16.137	13.3453	23.1203	17.525	17.5518	17.0129	16.2832	18.7234	-0.821531	0.0059065	1.3437	down	0.81605	C15H16O4	259.098	3.1895	--	--	--	--	--	--	HMDB0039142	20450-52-6	Organic compounds	Lipids and lipid-like molecules	Fatty Acyls	Fatty acids and conjugates
neg_2054	10-Hydroxycamtothecin	63.6045	61.0706	67.0828	45.0671	69.2203	68.1951	85.1244	63.907	62.5962	50.4656	58.2695	51.2837	0.0100345	0.947127	0.0129229	unchanged	-15.7112	C20H16N2O5	363.093	3.1895	--	--	--	--	--	--	--	--	--	--	--	--
neg_2055	Cysteinyl-Glutamine	34.956	36.4658	43.4947	70.8626	51.8114	61.4091	177.836	223.762	221.242	198.776	229.322	202.749	-2.06796	4.79096e-08	1.69097	down	-7.76719	C8H15N3O4S	543.151	3.1895	--	--	--	--	--	--	HMDB0028773	--	Organic compounds	Organic acids and derivatives	Carboxylic acids and derivatives	Amino acids, peptides, and analogues
neg_2058	Porphobilinogen	46.5321	51.5874	51.6366	47.7048	47.0295	39.3077	30.6635	42.8946	48.566	49.7432	45.2529	41.9733	0.131393	0.251278	0.650144	unchanged	-33.1452	C10H14N2O4	497.174	3.20378	C00931	Porphyrin metabolism(ko00860);;Metabolic pathways(ko01100);;Biosynthesis of secondary metabolites(ko01110);;Microbial metabolism in diverse environments(ko01120);;Biosynthesis of cofactors(ko01240)	--	--	--	--	HMDB0000245	487-90-1	Organic compounds	Organic nitrogen compounds	Organonitrogen compounds	Amines
neg_2059	Egonol glucoside	11.6563	21.4467	21.1279	21.0881	16.5352	15.1176	13.2818	13.3525	21.2924	19.1045	20.3591	20.8654	-0.0172122	0.92601	0.0410494	unchanged	4.7675	C25H28O10	509.145	3.20378	--	--	--	--	--	--	HMDB0034280	77690-83-6	Organic compounds	Phenylpropanoids and polyketides	2-arylbenzofuran flavonoids	--
neg_2060	Ethyl 4-hydroxybutanoate	8.44722	9.70389	15.7836	29.5652	11.5491	16.2948	131.761	118.975	143.145	198.408	150.567	151.939	-3.29218	3.09139e-05	1.64014	down	-6.17242	C6H12O3	131.071	3.21092	--	--	--	--	--	--	HMDB0303848	--	Organic compounds	Lipids and lipid-like molecules	Fatty Acyls	Fatty acid esters
neg_2061	Dehydrocyanaropicrin	3.33807e-06	35.3828	3.33807e-06	63.818	45.5828	66.1652	281.927	250.463	279.364	103.269	106.613	112.829	-2.42705	0.00713128	1.38546	down	-6.19467	C19H20O6	389.122	3.21092	--	--	--	--	--	--	HMDB0035029	35821-02-4	Organic compounds	Lipids and lipid-like molecules	Prenol lipids	Terpene lactones
neg_2062	3-Methoxynobiletin	12.0766	29.049	24.4281	34.0129	24.1302	23.6365	27.2555	29.2207	37.2192	33.2038	27.0709	30.5678	-0.324833	0.105528	0.882712	unchanged	9.51949	C22H24O9	477.144	3.21092	--	--	--	--	--	--	HMDB0037689	1178-24-1	Organic compounds	Phenylpropanoids and polyketides	Flavonoids	O-methylated flavonoids
neg_2067	Deoxynogalonate	25.3708	23.0449	24.1064	27.6149	28.0326	21.8487	13.4155	12.0869	14.6657	18.1207	11.47	12.969	0.858694	1.22074e-05	1.59698	up	-1.41569	C20H16O7	367.082	3.21805	C18629	Biosynthesis of type II polyketide products(ko01057);;Metabolic pathways(ko01100);;Biosynthesis of secondary metabolites(ko01110)	--	--	--	--	--	--	--	--	--	--
neg_2068	Hydroxymyricanone	163.731	184.583	224.03	112.15	199.021	175.565	505.713	253.486	502.007	439.039	254.102	459.52	-1.18853	0.00420057	1.38492	down	-7.49557	C21H24O6	407.124	3.21805	--	--	--	--	--	--	HMDB0041416	--	Organic compounds	Phenylpropanoids and polyketides	Diarylheptanoids	Cyclic diarylheptanoids
neg_207	4-methyl-5-(2-phosphonooxyethyl)thiazole	27.958	32.1046	22.4255	45.6114	26.3881	34.9424	29.9751	30.7588	29.8441	51.962	38.9214	36.8115	-0.204469	0.342221	0.497333	unchanged	-0.952604	C6H10NO4PS	221.999	0.6113	C04327	Thiamine metabolism(ko00730);;Metabolic pathways(ko01100);;Biosynthesis of cofactors(ko01240)	--	--	--	--	HMDB0304185	--	Organic compounds	Organoheterocyclic compounds	Azoles	Thiazoles
neg_2071	Acetyl-DL-Leucine	98.9694	113.887	88.3968	187.272	92.6388	112.466	169.412	229.378	185.357	248.347	233.883	194.469	-0.862154	0.000765382	1.43572	down	-3.12314	C8H15NO3	172.097	3.22518	--	--	--	--	--	--	HMDB0011756	1188-21-2	Organic compounds	Organic acids and derivatives	Carboxylic acids and derivatives	Amino acids, peptides, and analogues
neg_2072	7-Nonene-3,5-diyn-1-ol	3.80453	2.98492	2.58347	7.50759	4.25751	4.37113	11.8974	11.284	15.5119	18.1513	15.5512	16.7407	-1.805	2.88861e-05	1.5871	down	-2.47355	C9H10O	179.071	3.23233	--	--	--	--	--	--	HMDB0034563	90535-88-9	Organic compounds	Lipids and lipid-like molecules	Fatty Acyls	Fatty alcohols
neg_2074	6-Oxo-1,4,5,6-tetrahydronicotinate	14.4211	13.0163	15.7712	17.4381	13.9251	14.0068	12.3415	9.12386	13.6267	12.7413	6.62052	9.3745	0.472763	0.0118384	1.21805	up	14.1579	C6H7NO3	281.082	3.23233	C04226	Nicotinate and nicotinamide metabolism(ko00760);;Microbial metabolism in diverse environments(ko01120)	--	--	--	--	--	--	--	--	--	--
neg_2075	Diphenylphosphine Acid	669.66	714.439	603.941	879.005	684.449	697.076	426.316	430.233	522.793	550.558	469.549	509.325	0.546566	0.000884264	1.45649	up	28.1866	C17H19O3P	301.108	3.22518	--	--	--	--	--	--	--	--	--	--	--	--
neg_2077	Mocetinostat	509.861	556.693	660.406	165.466	489.1	421.506	630.197	523.356	520.602	354.832	459.815	503.16	-0.0941026	0.696574	0.200402	unchanged	-6.30468	C23H20N6O	395.16	3.22518	--	--	--	--	--	--	HMDB0254820	--	Organic compounds	Benzenoids	Benzene and substituted derivatives	Anilides
neg_2078	Dihydroresveratrol 3-glucuronide	44.9928	40.3166	38.875	60.8797	29.1707	42.2229	33.5343	45.9815	58.6473	50.7198	42.7817	44.0841	-0.104633	0.568869	0.329054	unchanged	4.81566	C20H22O9	405.121	3.23233	--	--	--	--	--	--	HMDB0240499	--	Organic compounds	Organic oxygen compounds	Organooxygen compounds	Carbohydrates and carbohydrate conjugates
neg_2081	PI-103	17.2671	25.1046	18.4785	18.5569	23.6556	25.867	21.211	17.021	24.9942	27.9756	19.3979	23.8411	-0.0603879	0.691525	0.192286	unchanged	6.82135	C19H16N4O3	741.247	3.22518	--	--	--	--	--	--	HMDB0256521	--	Organic compounds	Organoheterocyclic compounds	Furopyridines	--
neg_2083	(2xi,6xi)-7-Methyl-3-methylene-1,2,6,7-octanetetrol	135.51	141.418	114.689	224.512	125.367	149.564	106.045	113.049	127.977	154.728	138.08	123.645	0.22285	0.264905	0.596838	unchanged	-3.46664	C10H20O4	203.128	3.23947	--	--	LMFA05000554	Fatty Acyls [FA]	Fatty alcohols [FA05]	--	HMDB0033217	217449-59-7	Organic compounds	Lipids and lipid-like molecules	Fatty Acyls	Fatty alcohols
neg_2084	Tryptophyl-Glutamine	94.7374	100.674	77.0756	157.301	100.601	102.658	63.865	69.2978	87.2998	108.711	98.6854	98.3191	0.266761	0.212197	0.664044	unchanged	-17.7238	C16H20N4O4	353.117	3.23947	--	--	--	--	--	--	HMDB0029081	--	Organic compounds	Organic acids and derivatives	Carboxylic acids and derivatives	Amino acids, peptides, and analogues
neg_2086	4-Hydroxymethylcatechol	38.5559	35.777	34.9568	38.7704	41.4783	31.5635	57.7862	57.2498	61.5237	45.3503	44.8248	54.596	-0.539347	0.000969879	1.49342	down	-11.1702	C7H8O3	339.134	3.25375	C14110	Naphthalene degradation(ko00626);;Microbial metabolism in diverse environments(ko01120)	--	--	--	--	--	--	--	--	--	--
neg_2087	5,10-Methenyltetrahydrofolate	4.88105	3.62228	9.89103	21.5015	16.44	5.66126	69.9275	52.9481	65.8662	33.7614	28.1374	30.6063	-2.18156	0.00338789	1.43867	down	-7.25243	C20H22N7O6+	501.158	3.2466	C00445	One carbon pool by folate(ko00670);;Carbon fixation pathways in prokaryotes(ko00720);;Metabolic pathways(ko01100);;Microbial metabolism in diverse environments(ko01120);;Carbon metabolism(ko01200);;Biosynthesis of cofactors(ko01240)	--	--	--	--	HMDB0001354	7444-29-3	Organic compounds	Organoheterocyclic compounds	Pteridines and derivatives	Pterins and derivatives
neg_2089	2-Hydroxyphenylacetic acid	12.4895	17.0557	13.3634	15.5601	12.4603	14.8932	14.4751	13.9061	12.8367	12.4079	11.5162	13.4366	0.127215	0.203313	0.671647	unchanged	-3.84784	C8H8O3	151.039	3.26088	C05852	Phenylalanine metabolism(ko00360);;Styrene degradation(ko00643);;Metabolic pathways(ko01100);;Microbial metabolism in diverse environments(ko01120)	--	--	--	--	HMDB0000669	614-75-5	Organic compounds	Benzenoids	Benzene and substituted derivatives	Phenylacetic acids
neg_2090	4-(4-Methylcyclohexyl)-4-oxobutanoic acid	976.595	1090.16	886.562	1738.33	960.523	1120.72	854.714	950.237	1050.16	1306.23	1091.33	1045.77	0.104776	0.5925	0.285354	unchanged	-1.62162	C11H18O3	243.123	3.26088	--	--	--	--	--	--	HMDB0253742	--	Organic compounds	Organic acids and derivatives	Keto acids and derivatives	Gamma-keto acids and derivatives
neg_2092	Ceranapril	3.33807e-06	4.3214	5.89445	7.00999	5.21021	4.09844	32.0424	24.0486	36.4998	20.701	32.3082	26.5364	-2.69761	4.88927e-05	1.6425	down	-7.56567	C21H33N2O6P	461.179	3.26088	--	--	--	--	--	--	HMDB0249824	--	Organic compounds	Organic acids and derivatives	Carboxylic acids and derivatives	Amino acids, peptides, and analogues
neg_2093	5-Methyltetrahydropteroyltri-L-glutamic acid	25.4819	32.3657	27.4839	40.4968	48.2919	31.7774	20.4083	23.3475	28.856	29.3752	18.524	22.7337	0.523444	0.031075	1.07968	up	-16.7056	C25H36N8O12	675.204	3.26088	--	--	--	--	--	--	HMDB0012177	133321-34-3	Organic compounds	Organoheterocyclic compounds	Pteridines and derivatives	Pterins and derivatives
neg_2094	Zingerone	49.1907	53.0317	50.461	31.2805	48.0339	42.0461	44.8206	34.5895	39.4437	25.9238	32.1612	38.2988	0.348477	0.0425744	1.02421	up	15.2208	C11H14O3	215.072	3.26802	C17497	--	--	--	--	--	HMDB0032590	122-48-5	Organic compounds	Benzenoids	Phenols	Methoxyphenols
neg_2095	1-Hydro-1,1a-dihydroxy-9-fluorenone	28.8947	24.7673	31.3544	15.9183	26.474	22.7702	27.3857	20.0134	16.0241	15.3352	17.3193	22.6604	0.338899	0.10106	0.874702	unchanged	-0.263065	C13H10O3	213.056	3.26802	C16262	Polycyclic aromatic hydrocarbon degradation(ko00624);;Metabolic pathways(ko01100);;Microbial metabolism in diverse environments(ko01120)	--	--	--	--	--	--	--	--	--	--
neg_2097	7-Hydroxy-3-(3-hydroxy-4-methoxybenzyl)-5-methoxy-4-chromanone	761.469	723.886	705.121	466.424	750.735	628.459	649.818	558.167	572.598	407.508	481.781	499.599	0.348718	0.0312053	1.07002	up	-2.30756	C18H18O6	375.108	3.26802	--	--	--	--	--	--	HMDB0033299	107585-73-9	Organic compounds	Phenylpropanoids and polyketides	Homoisoflavonoids	Homoisoflavans
neg_2098	(S)-alpha-Amino-4-carboxy-3-furanpropanoic acid	18.279	20.8859	19.2849	14.6231	16.5816	14.5698	15.0824	9.43088	10.7959	6.94798	8.27725	11.4514	0.749683	0.00117244	1.40635	up	4.75744	C8H9NO5	397.091	3.26802	--	--	--	--	--	--	HMDB0029414	54836-90-7	Organic compounds	Organic acids and derivatives	Carboxylic acids and derivatives	Amino acids, peptides, and analogues
neg_2099	2,3-Butanediol apiosylglucoside	31.7158	39.0278	35.0625	31.7692	32.5902	29.6038	34.931	34.6974	28.7575	21.9362	30.4807	28.958	0.152256	0.194154	0.666624	unchanged	-1.71753	C15H28O11	419.132	3.26802	--	--	--	--	--	--	HMDB0033063	--	Organic compounds	Organic oxygen compounds	Organooxygen compounds	Carbohydrates and carbohydrate conjugates
neg_2100	Prolyl-phenylalanyl-arginine-4-nitroanilide	68.8911	74.2514	60.9208	72.3516	76.2696	79.4101	53.9631	59.9419	63.887	74.5582	62.2811	69.5341	0.169619	0.0723027	0.941539	unchanged	-9.54908	C26H34N8O5	573.229	3.26802	--	--	--	--	--	--	HMDB0259666	--	Organic compounds	Organic acids and derivatives	Carboxylic acids and derivatives	Amino acids, peptides, and analogues
neg_2101	6-Methylmercaptopurine	22.5545	21.5857	18.9888	30.4215	33.2334	24.4058	54.007	52.1262	62.4649	65.6656	86.4022	63.3648	-1.34486	0.000203804	1.5685	down	3.72103	C6H6N4S	187.007	3.2823	C16614	Drug metabolism - other enzymes(ko00983)	--	--	--	--	HMDB0060412	--	Organic compounds	Organoheterocyclic compounds	Imidazopyrimidines	Purines and purine derivatives
neg_2102	Arecaidine propargyl ester	25.1366	33.5081	32.8745	56.3194	33.615	43.0577	91.2032	82.2784	91.4336	124.543	84.5972	104.862	-1.36657	3.89957e-05	1.56782	down	-2.01782	C10H13NO2	224.092	3.27515	--	--	--	--	--	--	HMDB0248570	--	Organic compounds	Alkaloids and derivatives	--	--
neg_2103	3,4,5-Trimethoxycinnamic acid	71.3041	79.0691	166.807	53.2264	79.2805	92.6195	18.9233	37.2264	37.2492	24.2256	20.1938	27.9083	1.7103	0.0108269	1.33293	up	-0.329436	C12H14O5	237.077	3.2823	--	--	--	--	--	--	HMDB0002511	90-50-6	Organic compounds	Phenylpropanoids and polyketides	Cinnamic acids and derivatives	Hydroxycinnamic acids and derivatives
neg_2104	Niazimicin	63.9349	75.8204	59.1444	96.1919	76.7286	73.0854	68.3142	77.0553	70.9799	60.45	62.6033	65.5237	0.13584	0.287511	0.523679	unchanged	26.1675	C16H23NO6S	402.166	3.27515	--	--	--	--	--	--	HMDB0031944	147821-49-6	Organic compounds	Organic oxygen compounds	Organooxygen compounds	Carbohydrates and carbohydrate conjugates
neg_2108	4-Hexanolide	307.268	317.152	256.367	528.852	298.02	345.647	292.291	312.573	342.997	429.355	364.316	353.705	-0.0291646	0.877293	0.0992733	unchanged	-1.74007	C6H10O2	227.128	3.3037	--	--	--	--	--	--	HMDB0003843	695-06-7	Organic compounds	Organoheterocyclic compounds	Lactones	Gamma butyrolactones
neg_2112	Malvidin 3-caffeoyl-glucoside	5.58872	20.8189	9.25742	42.1406	17.6806	24.733	20.9796	17.4776	192.314	28.3061	22.1183	54.8079	-1.48281	0.25634	0.67045	unchanged	-8.3707	C34H33O13+	648.179	3.29657	--	--	--	--	--	--	HMDB0303065	--	Organic compounds	Phenylpropanoids and polyketides	Flavonoids	Flavonoid glycosides
neg_2113	Estriol 3-sulfate 16-glucuronide	53.2813	104.882	41.3211	110.125	93.807	92.3952	372.438	384.629	389.484	337.978	321.53	334.58	-2.11018	1.34907e-08	1.69469	down	-6.84593	C24H32O12S	543.15	3.31085	--	--	LMST05010047	Sterol Lipids [ST]	Steroid conjugates [ST05]	Glucuronides [ST0501]	HMDB0010356	4661-65-8	Organic compounds	Lipids and lipid-like molecules	Steroids and steroid derivatives	Steroidal glycosides
neg_2114	1H-Indene-2-carboxylic acid, 1-(1,3-benzodioxol-5-yl)-3-(2-(carboxymethoxy)-4-methoxyphenyl)-2,3-dihydro-5-propoxy-, (1S,2R,3S)-	13.3494	56.11	52.1385	40.85	38.082	41.8868	49.2289	50.3331	67.7353	57.1689	42.9892	49.3206	-0.385975	0.117232	0.83699	unchanged	1.57641	C29H28O9	555.144	3.31085	--	--	--	--	--	--	HMDB0257520	--	Organic compounds	Benzenoids	Benzene and substituted derivatives	Phenoxyacetic acid derivatives
neg_2115	Cinncassiol C1 19-glucoside	3.33807e-06	8.84635	5.29968	11.6107	16.1698	4.60267	24.2523	33.7915	55.2443	31.6078	21.5646	25.9553	-2.04802	0.00303807	1.41504	down	-11.5531	C26H38O12	563.205	3.31085	--	--	--	--	--	--	HMDB0035167	--	Organic compounds	Lipids and lipid-like molecules	Prenol lipids	Terpene glycosides
neg_2118	Brassica napus non-fluorescent chlorophyll catabolite 3	13.6045	29.2821	10.3961	77.0233	29.7004	36.7256	32.5777	46.2334	53.7211	67.1826	50.4255	47.6834	-0.598227	0.161877	0.78118	unchanged	-3.06901	C34H38N4O8	665.236	3.31798	--	--	--	--	--	--	HMDB0040917	173740-48-2	Organic compounds	Organoheterocyclic compounds	Tetrapyrroles and derivatives	--
neg_2119	Polymyxin	106.765	122.218	96.2861	283.429	74.2548	137.165	4.09112	7.16767	12.9724	29.6394	11.9552	21.2068	3.2362	0.0101348	1.32086	up	-14.3612	C48H82N16O14	1151.6	3.32512	--	--	--	--	--	--	HMDB0256685	--	Organic compounds	Organic acids and derivatives	Carboxylic acids and derivatives	Amino acids, peptides, and analogues
neg_2121	(Z)-3-Methyl-3-decenoic acid	2499.02	2777.27	2236.48	3971.98	2464.17	2815.96	2219.96	2364.84	2586.56	3024.63	2597.42	2569.46	0.125994	0.423842	0.429585	unchanged	-0.406757	C11H20O2	229.144	3.32512	--	--	--	--	--	--	HMDB0031062	22882-87-7	Organic compounds	Lipids and lipid-like molecules	Fatty Acyls	Fatty acids and conjugates
neg_2122	5-Benzylacyclouridine	52.696	47.4355	27.4107	86.9828	61.5465	55.4496	43.0331	74.4844	48.2237	72.2191	75.4899	53.747	-0.147455	0.56284	0.345708	unchanged	-0.165872	C14H16N2O4	275.104	3.32512	--	--	--	--	--	--	HMDB0246756	--	Organic compounds	Organoheterocyclic compounds	Diazines	Pyrimidines and pyrimidine derivatives
neg_2123	10-(2,3-Dihydroxypropoxy)-10-oxodecanoic acid	37.2355	43.4465	35.2906	65.9004	38.3586	38.2477	35.7593	39.104	41.651	32.0175	38.2464	32.7548	0.235611	0.236466	0.603246	unchanged	-6.59996	C13H24O6	297.13	3.32512	--	--	--	--	--	--	HMDB0257660	--	Organic compounds	Lipids and lipid-like molecules	Fatty Acyls	Fatty acids and conjugates
neg_2124	Ethyl vanillin	394.565	381.214	354.407	533.102	395.98	422.454	385.958	379.805	415.662	450.924	386.153	422.689	0.0237567	0.816105	0.112997	unchanged	-10.9294	C9H10O3	331.115	3.32512	--	--	--	--	--	--	HMDB0029665	121-32-4	Organic compounds	Organic oxygen compounds	Organooxygen compounds	Carbonyl compounds
neg_2125	Prednisolone phthalate	74.4043	80.4077	82.5235	127.083	112.776	121.962	150.04	186.724	206.876	213.987	196.447	184.317	-0.925993	4.86104e-05	1.56147	down	-17.5596	C29H30O9	557.149	3.33225	--	--	--	--	--	--	HMDB0256749	--	Organic compounds	Lipids and lipid-like molecules	Steroids and steroid derivatives	Steroid lactones
neg_2127	Tocopheronic acid	142.94	158.079	162.209	123.259	147.734	130.456	214.198	207.598	187.496	145.857	157.839	174.967	-0.331387	0.0191261	1.18339	down	-0.137903	C16H22O5	315.121	3.3394	--	--	--	--	--	--	HMDB0030555	1948-76-1	Organic compounds	Lipids and lipid-like molecules	Prenol lipids	Sesquiterpenoids
neg_2128	N-(N-Acetylmethionyl)dopamine	76.5575	88.8299	72.9868	100.726	89.462	103.935	89.0035	75.1609	76.4479	79.2344	82.3528	85.1565	0.127797	0.216146	0.644557	unchanged	0.0488657	C15H22N2O4S	361.108	3.3394	--	--	--	--	--	--	HMDB0244495	--	Organic compounds	Organic acids and derivatives	Carboxylic acids and derivatives	Amino acids, peptides, and analogues
neg_2129	1-(3-Methyl-2-butenoyl)-6-apiosylglucose	8.17559	18.6023	20.9843	6.97813	15.4676	19.4491	32.8373	34.615	42.0713	26.7781	25.416	27.078	-1.07434	0.000942411	1.42866	down	-17.1408	C16H26O11	439.139	3.3394	--	--	--	--	--	--	HMDB0039952	467242-32-6	Organic compounds	Lipids and lipid-like molecules	Fatty Acyls	Fatty acyl glycosides
neg_2131	Ligustroside	50.388	50.4765	31.2254	52.0507	58.3073	61.3683	80.078	115.645	103.581	91.3569	80.588	97.0799	-0.903527	0.000129412	1.54118	down	-10.2003	C25H32O12	559.153	3.3394	--	--	--	--	--	--	HMDB0034751	35897-92-8	Organic compounds	Lipids and lipid-like molecules	Prenol lipids	Terpene glycosides
neg_2132	4-Hydroxystyrene	299.083	278.195	327.697	124.14	216.009	248.872	142.171	110.272	138.692	88.2645	113.809	111.55	1.08397	0.00566465	1.39922	up	-6.87179	C8H8O	119.049	3.34653	C05627	Phenylpropanoid biosynthesis(ko00940);;Biosynthesis of secondary metabolites(ko01110)	--	--	--	--	HMDB0004072	2628-17-3	Organic compounds	Benzenoids	Benzene and substituted derivatives	Styrenes
neg_2134	5-Ethyl-3-hydroxy-4-methyl-2(5H)-furanone	669.335	596.613	682.457	311.282	475.45	537.874	366.471	296.492	341.011	236.662	271.392	272.856	0.874789	0.00574652	1.37915	up	12.5895	C7H10O3	163.039	3.34653	--	--	--	--	--	--	HMDB0033551	--	Organic compounds	Organoheterocyclic compounds	Dihydrofurans	Furanones
neg_2135	N-Acetyl-L-leucine	96.6755	117.444	83.1423	185.906	94.9534	111.549	126.807	165.951	141.561	199.482	174.608	162.821	-0.493907	0.0307054	1.08146	down	-3.49519	C8H15NO3	172.097	3.35367	C02710	--	--	--	--	--	HMDB0011756	1188-21-2	Organic compounds	Organic acids and derivatives	Carboxylic acids and derivatives	Amino acids, peptides, and analogues
neg_2136	Alanylleucine	22.3624	20.3095	18.0257	34.9792	16.0439	24.2279	12.0437	12.5285	13.1296	18.361	20.0483	15.779	0.565078	0.0458166	1.02688	up	-0.339167	C9H18N2O3	223.106	3.35367	--	--	--	--	--	--	HMDB0028691	3303-34-2	Organic compounds	Organic acids and derivatives	Carboxylic acids and derivatives	Amino acids, peptides, and analogues
neg_2137	2-Amino-3-(3-fluoro-4,5-dihydroxyphenyl)propanoic acid	37.3108	10.2525	18.8471	23.7773	43.3732	23.8079	3.33807e-06	6.22783	3.33807e-06	6.97459	4.76403	1.81637	2.99183	0.00486268	1.39737	up	-2.63668	C9H10FNO4	260.057	3.34653	--	--	--	--	--	--	HMDB0246792	--	Organic compounds	Organic acids and derivatives	Carboxylic acids and derivatives	Amino acids, peptides, and analogues
neg_2138	L-DOPA n-Butyl Ester	12.2096	14.1465	11.4262	19.2946	8.06491	15.8555	11.1835	12.0247	15.2789	28.0688	17.5515	22.8189	-0.400668	0.200927	0.646303	unchanged	-0.0596545	C13H19NO4	298.13	3.34653	--	--	--	--	--	--	HMDB0253881	--	Organic compounds	Organic acids and derivatives	Carboxylic acids and derivatives	Amino acids, peptides, and analogues
neg_2139	Methyl (R)-9-hydroxy-10-undecene-5,7-diynoate glucoside	54.0869	62.1704	58.2605	54.9383	49.1559	58.1914	55.7965	57.5554	62.1598	50.0523	50.9692	55.3273	0.0213295	0.755178	0.153934	unchanged	-15.4482	C18H24O8	389.116	3.34653	--	--	--	--	--	--	HMDB0040895	152141-44-1	Organic compounds	Lipids and lipid-like molecules	Fatty Acyls	Fatty acyl glycosides
neg_2142	(2S)-2-Amino-4-{[(1R)-1-[(carboxymethyl)carbamoyl]-2-[(hydroxymethyl)sulfanyl]ethyl]carbamoyl}butanoylcarnitine	7.85612	7.12156	12.3256	4.60197	3.99684	2.38436	20.7805	13.4724	15.1858	13.4081	7.34636	11.6558	-1.09613	0.0109916	1.19926	down	0.910553	C18H32N4O9S	501.164	3.34653	--	--	--	--	--	--	--	--	--	--	--	--
neg_2143	2-Amino-9-[4-hydroxy-2-(hydroxymethyl)butyl]-3H-purin-6-one	40.4148	18.7695	23.9778	46.694	29.9447	33.4669	18.3735	18.5	27.6092	45.0715	43.0188	34.7129	0.0453569	0.878702	0.102049	unchanged	-1.5668	C10H15N5O3	505.227	3.34653	--	--	--	--	--	--	HMDB0244320	--	Organic compounds	Organoheterocyclic compounds	Imidazopyrimidines	Purines and purine derivatives
neg_2145	Etoposide	21.5187	25.0816	28.1686	62.698	34.0093	35.1672	30.573	38.4018	42.2789	51.9236	42.5054	49.2271	-0.302844	0.272788	0.615188	unchanged	-12.7178	C29H32O13	587.17	3.34653	C01576	Bile secretion(ko04976)	--	--	--	--	HMDB0014911	33419-42-0	Organic compounds	Organoheterocyclic compounds	Tetrahydroisoquinolines	--
neg_2147	Tetrahomomethionine	17.5722	20.9787	13.6138	24.0571	13.2948	18.7281	10.9912	16.6779	15.0917	22.4978	18.8494	20.8322	0.0447293	0.82391	0.150166	unchanged	-21.2807	C9H19NO2S	250.107	3.3608	C17225	Glucosinolate biosynthesis(ko00966);;2-Oxocarboxylic acid metabolism(ko01210)	--	--	--	--	--	--	--	--	--	--
neg_2150	Cobalt-precorrin 6	3.33807e-06	2.40812	3.33807e-06	3.07721	11.9786	1.60598	37.2235	3.33807e-06	574.358	1.28155	3.33807e-06	91.9392	-5.20785	0.271754	0.653079	unchanged	0.890574	C44H53CoN4O16+	973.254	3.3608	C11542	Porphyrin metabolism(ko00860);;Metabolic pathways(ko01100);;Biosynthesis of cofactors(ko01240)	--	--	--	--	--	--	--	--	--	--
neg_2151	Cynaratriol	30.037	27.3144	34.2588	26.7305	24.9003	32.2348	32.2341	35.7466	27.5326	24.2886	26.4365	27.2518	0.016417	0.886696	0.0631092	unchanged	9.45127	C15H22O5	303.124	3.37438	--	--	--	--	--	--	HMDB0034983	70894-20-1	Organic compounds	Lipids and lipid-like molecules	Prenol lipids	Terpene lactones
neg_2152	Folic acid	1.49533	4.35091	5.12641	28.1576	11.18	4.74543	12.2714	5.18909	209.459	9.87646	8.10276	38.0506	-2.36158	0.301233	0.618187	unchanged	-6.45278	C19H19N7O6	486.135	3.37438	C00504	One carbon pool by folate(ko00670);;Folate biosynthesis(ko00790);;Biosynthesis of phenylpropanoids(ko01061);;Metabolic pathways(ko01100);;Biosynthesis of cofactors(ko01240);;Antifolate resistance(ko01523);;Bile secretion(ko04976);;Vitamin digestion and absorption(ko04977)	--	--	--	--	HMDB0000121	59-30-3	Organic compounds	Benzenoids	Phenols	Methoxyphenols
neg_2154	Glycine, N-[1-(phenylacetyl)-L-prolyl]-	60.0633	63.5436	65.424	45.6063	59.0032	63.7617	68.3341	55.3139	61.8498	45.4959	60.7679	59.3874	0.0254648	0.813669	0.12118	unchanged	2.91072	C15H18N2O4	311.102	3.38152	--	--	--	--	--	--	HMDB0252866	--	Organic compounds	Organic acids and derivatives	Carboxylic acids and derivatives	Amino acids, peptides, and analogues
neg_2155	Nephritogenoside	105.807	91.5062	102.441	96.5679	107.724	95.8866	144.658	159.307	165.739	156.639	136.939	160.399	-0.622594	5.71311e-06	1.63681	down	-2.14892	C18H32O16	525.143	3.38152	--	--	--	--	--	--	HMDB0041948	81276-22-4	Organic compounds	Lipids and lipid-like molecules	Fatty Acyls	Fatty acyl glycosides
neg_2156	Polyethylene, oxidized	238.721	263.614	209.899	399.453	237.704	287.588	130.915	151.352	171.844	216.615	185.249	176.185	0.66537	0.0125286	1.23492	up	-2.92708	C12H20O5	243.123	3.38865	--	--	--	--	--	--	HMDB0032472	68441-17-8	Organic compounds	Organic acids and derivatives	Keto acids and derivatives	Medium-chain keto acids and derivatives
neg_2157	4-(Ethoxymethyl)-2-methoxyphenol	24.2535	26.9878	22.1551	35.2986	23.8868	32.765	16.888	23.9637	30.2999	37.9709	26.4553	28.8008	0.00847205	0.965082	0.0392774	unchanged	-4.04779	C10H14O3	181.086	3.40293	--	--	--	--	--	--	HMDB0037641	13184-86-6	Organic compounds	Benzenoids	Phenols	Methoxyphenols
neg_2158	Phenol A	1104.43	1163.13	946.199	1684.33	1012.49	1202.8	894.158	1034.54	1147.93	1432.47	1165.97	1146.12	0.0605081	0.7153	0.200658	unchanged	-1.45435	C11H16O3	241.108	3.40293	--	--	--	--	--	--	HMDB0256407	--	Organic compounds	Benzenoids	Benzene and substituted derivatives	Phenylpropanes
neg_2160	Syringic acid glucuronide	16.1815	11.6162	10.7494	20.5973	19.5932	21.5566	34.2249	36.4904	42.5617	59.1325	56.4569	50.015	-1.47541	0.000375179	1.5236	down	13.5901	C15H18O11	409.059	3.40293	--	--	--	--	--	--	HMDB0240562	--	Organic compounds	Phenylpropanoids and polyketides	Coumarins and derivatives	--
neg_2163	Glycinamide, glycyl-L-prolyl-	20.0762	19.7139	15.8416	25.3558	15.0566	21.0081	15.4243	9.39131	17.5953	22.8173	15.2782	18.6726	0.239045	0.238901	0.655345	unchanged	-6.65424	C9H16N4O3	263.09	3.41007	--	--	--	--	--	--	HMDB0253016	--	Organic compounds	Organic acids and derivatives	Carboxylic acids and derivatives	Amino acids, peptides, and analogues
neg_2164	C20822	80.6458	119.956	87.3394	134.472	128.642	127.422	171.929	167.997	196.27	208.539	208.231	190.62	-0.753193	8.93247e-05	1.55026	down	-6.34399	C10H14N2O3S	543.156	3.41007	C20822	Carbapenem biosynthesis(ko00332)	--	--	--	--	--	--	--	--	--	--
neg_2167	methyl 2-benzamidoacetate	33.9506	42.0974	26.2126	51.1186	44.9316	37.9139	9.70594	18.9209	3.33807e-06	15.7497	19.3879	6.58256	1.7476	0.000177997	1.49316	up	-1.85019	C10H11NO3	192.066	3.42433	--	--	--	--	--	--	--	--	--	--	--	--
neg_2168	Cadabicine	47.8013	47.6443	48.3289	13.8015	49.1982	39.0074	49.4528	42.4525	51.9359	33.7896	38.8237	58.0243	-0.159319	0.496241	0.349875	unchanged	-4.88998	C25H29N3O4	434.206	3.42433	--	--	--	--	--	--	HMDB0033451	99964-83-7	Organic compounds	Organic oxygen compounds	Organooxygen compounds	Ethers
neg_2171	N7-(2-((Hydroxyethyl)thio)ethyl)guanine	40.5356	65.7668	46.9005	67.1128	98.7779	60.8029	80.9511	100.58	131.15	124.121	118.908	120.964	-0.832855	0.00137806	1.39507	down	0.213173	C9H13N5O2S	555.156	3.42433	--	--	--	--	--	--	HMDB0255306	--	Organic compounds	Organoheterocyclic compounds	Imidazopyrimidines	Purines and purine derivatives
neg_2172	2-Hydroxy-6-oxo-(2'-aminophenyl)-hexa-2,4-dienoate	101.656	108.689	86.3043	179.118	98.9331	111.823	47.6243	48.754	65.3117	64.622	64.8987	56.2854	0.982313	0.00746237	1.3318	up	-5.71652	C12H11NO4	254.067	3.43148	C08062	Dioxin degradation(ko00621);;Metabolic pathways(ko01100);;Microbial metabolism in diverse environments(ko01120);;Degradation of aromatic compounds(ko01220)	--	--	--	--	--	--	--	--	--	--
neg_2174	Suberic acid	915.191	958.521	788.153	1425.78	872.605	1014.39	793.055	848.853	960.612	1167.39	981.466	936.5	0.0709607	0.663002	0.232838	unchanged	-2.64047	C8H14O4	173.081	3.43862	C08278	--	LMFA01170001	Fatty Acyls [FA]	Fatty Acids and Conjugates [FA01]	Dicarboxylic acids [FA0117]	HMDB0000893	505-48-6	Organic compounds	Lipids and lipid-like molecules	Fatty Acyls	Fatty acids and conjugates
neg_2176	Licorice glycoside A	63.8164	57.2324	53.6035	68.1653	51.3169	60.3667	181.501	207.34	202.702	159.809	136.502	158.757	-1.56186	9.85492e-05	1.64608	down	12.7771	C36H38O16	725.218	3.43862	--	--	--	--	--	--	HMDB0031989	--	Organic compounds	Organoheterocyclic compounds	Benzopyrans	1-benzopyrans
neg_2177	Oxonol	20.1457	18.8652	12.3899	26.7577	18.7067	23.6977	10.8564	11.5576	13.5735	14.3323	12.6015	15.4623	0.621161	0.0153048	1.22425	up	2.4083	C8H8O2	271.098	3.4529	--	--	--	--	--	--	HMDB0256000	--	--	--	--	--
neg_2178	11b,13-Dihydrolactucin	83.8621	86.2325	85.7961	99.6255	99.8115	96.8635	119.733	129.348	111.283	101.156	104.292	103.158	-0.276774	0.00634868	1.32847	down	2.43279	C16H20O5	313.106	3.4529	--	--	--	--	--	--	HMDB0303808	--	Organic compounds	Lipids and lipid-like molecules	Prenol lipids	Terpene lactones
neg_2179	Nifedipine	462.97	514.767	438.85	666.395	545.392	538.327	374.01	443.596	437.518	445.438	430.803	419.058	0.312245	0.0239196	1.14437	up	-33.0896	C17H18N2O6	345.098	3.4529	C07266	--	--	--	--	--	HMDB0015247	21829-25-4	Organic compounds	Organoheterocyclic compounds	Pyridines and derivatives	Hydropyridines
neg_2180	4-Hydroxyvoriconazole	5.21488	9.57072	8.01008	17.3744	8.15186	12.712	6.30373	12.9405	15.0434	9.9976	10.6346	11.7773	-0.128011	0.667978	0.283637	unchanged	-10.3751	C16H14F3N5O2	364.099	3.44575	--	--	--	--	--	--	HMDB0060894	--	Organic compounds	Benzenoids	Benzene and substituted derivatives	Phenylpropanes
neg_2181	7-hydroxymethotrexate	17.5887	15.0738	14.7054	27.6486	14.0956	20.599	14.6029	11.2478	9.97675	31.3928	28.7849	19.0239	-0.0682878	0.840379	0.0861552	unchanged	-2.52831	C20H22N8O6	469.158	3.4529	--	--	--	--	--	--	HMDB0061104	--	Organic compounds	Organoheterocyclic compounds	Pteridines and derivatives	Pterins and derivatives
neg_2183	Dalamid	24.4924	32.4045	20.4377	71.8056	39.685	38.3994	20.6018	31.9637	37.6082	50.2318	33.0741	35.6679	0.119598	0.730286	0.171698	unchanged	-2.43643	C28H38N6O6S	607.231	3.4529	--	--	--	--	--	--	HMDB0250832	--	Organic compounds	Organic acids and derivatives	Carboxylic acids and derivatives	Amino acids, peptides, and analogues
neg_2185	13-Tetradecene-1,3-diyne-6,7-diol	29.2716	30.935	28.238	41.8738	27.7112	31.4189	18.2173	19.1882	17.2547	20.6218	19.6458	17.4782	0.753086	0.00142927	1.49076	up	-2.48911	C14H20O2	265.144	3.46003	--	--	LMFA05000589	Fatty Acyls [FA]	Fatty alcohols [FA05]	--	HMDB0039539	122855-49-6	Organic compounds	Lipids and lipid-like molecules	Fatty Acyls	Fatty alcohols
neg_2186	Copal-8-ol diphosphate	36.1629	35.2614	36.9175	30.1304	31.0401	27.9707	17.3996	21.5473	30.7653	19.7438	21.6384	17.3434	0.620658	0.00127518	1.40579	up	6.68826	C20H38O8P2	467.2	3.46003	C20270	Diterpenoid biosynthesis(ko00904);;Biosynthesis of secondary metabolites(ko01110)	--	--	--	--	--	--	--	--	--	--
neg_2187	NeuAc(alpha->6)GalNAc(alpha1->O)Ser	34.7953	53.792	28.5606	77.1814	48.9701	47.5215	18.2168	29.9857	30.8169	34.7593	29.0999	28.2657	0.764917	0.0334528	1.09659	up	20.8366	C22H37N3O16	620.205	3.46003	--	--	--	--	--	--	HMDB0255554	--	Organic compounds	Organic oxygen compounds	Organooxygen compounds	Carbohydrates and carbohydrate conjugates
neg_2188	ETHYL EVERNINATE	51.2909	53.1624	37.974	73.5291	51.1103	55.6376	50.2658	47.4912	57.6492	59.7822	53.6682	58.3005	-0.0197707	0.888309	0.0998749	unchanged	-1.98105	C11H14O4	209.082	3.46717	--	--	--	--	--	--	--	--	--	--	--	--
neg_2189	MARMESIN	28.609	30.5355	32.3719	22.4804	21.3322	30.4694	29.659	22.7947	21.7466	15.8373	22.5673	24.6456	0.272618	0.0996309	0.855135	unchanged	-4.85798	C14H14O4	245.081	3.4743	C09276	Biosynthesis of various plant secondary metabolites(ko00999);;Biosynthesis of phenylpropanoids(ko01061);;Biosynthesis of secondary metabolites(ko01110)	--	--	--	--	HMDB0030786	13849-08-6	Organic compounds	Phenylpropanoids and polyketides	Coumarins and derivatives	Furanocoumarins
neg_2190	EPIAFZELECHIN (2R,3R)(-)	250.438	257.137	239.36	210.805	256.711	235.232	209.301	193.924	195.817	170.831	179.588	174.846	0.366701	0.000195484	1.49765	up	-1.40953	C15H14O5	273.076	3.4743	--	--	--	--	--	--	--	--	--	--	--	--
neg_2191	Thymidine	45.4432	50.5523	48.1111	57.3389	49.5733	51.27	29.5634	34.7159	38.6069	42.3754	31.4175	34.8476	0.515088	0.000141105	1.51715	up	13.826	C10H14N2O5	287.092	3.46717	C00214	Pyrimidine metabolism(ko00240);;Metabolic pathways(ko01100);;Nucleotide metabolism(ko01232)	--	--	--	--	HMDB0000273	50-89-5	Organic compounds	Nucleosides, nucleotides, and analogues	Pyrimidine nucleosides	Pyrimidine 2'-deoxyribonucleosides
neg_2192	Abscisate	47.2271	52.3908	39.0201	61.4899	48.5901	57.7502	37.6129	40.4618	40.157	47.1127	44.3423	45.0913	0.266497	0.0476257	1.02609	up	-48.2818	C15H20O4	299.093	3.46717	C06082	Carotenoid biosynthesis(ko00906);;Biosynthesis of plant secondary metabolites(ko01060);;Biosynthesis of terpenoids and steroids(ko01062);;Biosynthesis of plant hormones(ko01070);;Metabolic pathways(ko01100);;Biosynthesis of secondary metabolites(ko01110);;Plant hormone signal transduction(ko04075)	--	--	--	--	HMDB0029382	639-46-3	Organic compounds	Lipids and lipid-like molecules	Prenol lipids	Sesquiterpenoids
neg_2193	Lecanoric acid	252.876	266.304	229.853	283.286	246.628	242.163	113.761	117.816	116.263	141.529	116.411	126.107	1.05543	5.1713e-07	1.67786	up	-0.694805	C16H14O7	317.066	3.4743	C02868	--	LMPK13080001	Polyketides [PK]	Aromatic polyketides [PK13]	Depsides and depsidones [PK1308]	--	--	--	--	--	--
neg_2194	Coumafuryl	112.825	104.678	104.914	77.1603	117.029	99.1316	122.642	126.675	124.782	117.319	119.877	124.27	-0.256536	0.0163055	1.23791	down	4.80539	C17H14O5	343.084	3.46717	C18599	--	--	--	--	--	HMDB0250486	--	Organic compounds	Phenylpropanoids and polyketides	Coumarins and derivatives	Hydroxycoumarins
neg_2196	Ethyl 8-azido-5-methyl-6-oxo-4H-imidazo[1,5-a][1,4]benzodiazepine-3-carboxylate	10.8775	15.221	15.442	15.4389	2.49632	10.3354	3.33807e-06	67.5627	3.33807e-06	5.6113	40.5259	5.70745	-0.774366	0.505361	0.397636	unchanged	-25.965	C15H14N6O3	371.102	3.46717	--	--	--	--	--	--	HMDB0257255	--	Organic compounds	Organoheterocyclic compounds	Benzodiazepines	1,4-benzodiazepines
neg_2197	7-beta-D-Glucopyranosyloxybutylidenephthalide	142.907	143.593	127.63	196.245	136.454	154.395	183.695	192.74	196.161	225.615	199.565	179.813	-0.385877	0.00400446	1.33665	down	7.57487	C18H22O8	387.109	3.4743	--	--	--	--	--	--	HMDB0034752	240823-19-2	Organic compounds	Organic oxygen compounds	Organooxygen compounds	Carbohydrates and carbohydrate conjugates
neg_2198	Butyrolactone derivative	44.2892	35.986	43.9393	18.0076	45.0089	36.9978	80.5439	81.7628	80.7507	68.8088	58.1743	69.6844	-0.971629	8.94525e-05	1.53005	down	-2.38764	C24H24O8	439.139	3.4743	--	--	--	--	--	--	HMDB0249481	--	Organic compounds	Organoheterocyclic compounds	Benzopyrans	1-benzopyrans
neg_2199	Futalosine	16.5971	12.3795	14.3003	0.508858	12.3123	7.19917	1.67766	4.89276	3.17674	1.41196	4.29664	2.32808	1.83158	0.0230507	1.22602	up	6.74265	C19H18N4O7	449.09	3.4743	C16999	Ubiquinone and other terpenoid-quinone biosynthesis(ko00130);;Metabolic pathways(ko01100);;Biosynthesis of secondary metabolites(ko01110);;Biosynthesis of cofactors(ko01240)	--	--	--	--	--	--	--	--	--	--
neg_2200	Staphyloferrin B	3.33807e-06	25.3604	3.33807e-06	25.9719	5.85544	35.6376	293.096	248.482	280.308	183.8	197.771	219.502	-3.93823	2.01404e-05	1.66898	down	-32.4802	C16H24N4O11	483.099	3.4743	C22075	Biosynthesis of various other secondary metabolites(ko00997);;Metabolic pathways(ko01100);;Biosynthesis of secondary metabolites(ko01110)	--	--	--	--	--	--	--	--	--	--
neg_2202	Serylvalylglycylglutamic acid	45.0835	27.2687	38.8512	28.7156	80.2742	43.9151	3.33807e-06	3.33807e-06	3.33807e-06	3.02571	1.34448	1.69236	5.44506	0.00274362	1.47976	up	2.74776	C15H26N4O8	839.366	3.46717	--	--	--	--	--	--	HMDB0302163	--	Organic compounds	Organic acids and derivatives	Carboxylic acids and derivatives	Amino acids, peptides, and analogues
neg_2203	Lethidrone	34.7987	40.5164	37.3704	76.4215	51.6468	60.8588	34.1054	42.9063	33.1057	52.1002	45.0236	49.3217	0.233384	0.337454	0.511201	unchanged	-19.6669	C19H21NO3	332.121	3.48145	--	--	--	--	--	--	HMDB0254026	--	Organic compounds	Alkaloids and derivatives	Morphinans	--
neg_2204	Eurycomanone	14.6209	21.7213	17.7805	27.1036	13.8664	23.6524	7.05697	9.61622	9.73001	20.7474	14.0129	15.5539	0.630244	0.0395445	1.04699	up	-1.82659	C20H24O9	407.134	3.48145	--	--	--	--	--	--	--	--	--	--	--	--
neg_2205	Azacitidine	46.1867	57.5185	40.1687	57.2962	58.663	56.1985	71.4705	63.1087	75.6175	94.6016	67.7416	80.7652	-0.520414	0.00260255	1.34328	down	2.03444	C8H12N4O5	547.176	3.48145	C11262	--	--	--	--	--	HMDB0015063	320-67-2	Organic compounds	Organic oxygen compounds	Organooxygen compounds	Carbohydrates and carbohydrate conjugates
neg_2206	4-Thialysine	61.4635	68.759	64.1436	33.8249	49.9715	49.2623	19.3226	3.46441	12.1509	11.8203	2.74559	8.28681	2.50226	9.59187e-05	1.60382	up	-8.18024	C5H12N2O2S	185.035	3.48858	--	--	--	--	--	--	HMDB0029178	--	Organic compounds	Organic acids and derivatives	Carboxylic acids and derivatives	Amino acids, peptides, and analogues
neg_2208	diethyl 2,6-dimethyl-4-oxo-4h-pyran-3,5-dicarboxylate	24.7828	14.7981	35.0958	12.4473	19.9816	24.7174	9.07703	14.4303	9.63581	7.01559	6.47353	7.53496	1.28311	0.00990916	1.307	up	-3.74726	C13H16O6	267.086	3.48858	--	--	--	--	--	--	--	--	--	--	--	--
neg_2210	Marasmal	42.1984	53.0131	33.0155	78.3684	36.3174	41.0914	39.6776	47.0623	51.865	69.8249	52.8326	52.5357	-0.143924	0.547781	0.332054	unchanged	-12.6033	C15H20O6	651.258	3.48858	--	--	--	--	--	--	HMDB0036867	124869-10-9	Organic compounds	Organoheterocyclic compounds	Naphthofurans	--
neg_2211	15-Demethyl plumieride	3.33807e-06	3.33807e-06	3.33807e-06	5.70453	21.32	4.43183	21.7236	3.33807e-06	413.38	3.33807e-06	1.68961	87.8968	-4.06004	0.272418	0.65104	unchanged	10.0405	C20H24O12	957.261	3.48858	--	--	--	--	--	--	HMDB0253582	--	Organic compounds	Lipids and lipid-like molecules	Prenol lipids	Terpene glycosides
neg_2212	2-Hydroxy-3-methyl-9H-carbazole	7.43137	9.583	7.10821	17.3421	5.29329	12.6232	14.1184	11.9725	11.5587	21.178	15.4897	19.2516	-0.656023	0.039994	1.00816	down	2.44184	C13H11NO	196.077	3.50285	--	--	--	--	--	--	HMDB0033455	24224-30-4	Organic compounds	Organoheterocyclic compounds	Indoles and derivatives	Carbazoles
neg_2213	2'-Deoxy-2'-fluorocytidine	5.71054	4.15807	6.61609	9.86459	7.98866	8.41747	1.11474	6.153	3.68845	5.2696	4.56734	3.34404	0.824851	0.0186473	1.11913	up	-0.193561	C9H12FN3O4	244.074	3.50285	--	--	--	--	--	--	HMDB0245531	--	Organic compounds	Nucleosides, nucleotides, and analogues	Pyrimidine nucleosides	Pyrimidine 2'-deoxyribonucleosides
neg_2214	Mahaleboside	344.651	634.002	319.565	624.248	764.039	618.969	1116.83	708.097	9369.62	755.591	676.695	2397.32	-2.18435	0.221669	0.720216	unchanged	-1.68486	C15H16O8	647.161	3.50285	--	--	--	--	--	--	HMDB0032984	--	Organic compounds	Phenylpropanoids and polyketides	Coumarins and derivatives	Coumarin glycosides
neg_2215	6,7-Dimethyl-8-(1-D-ribityl)lumazine	148.341	139.36	133.374	188.025	123.296	162.014	56.0898	77.5949	59.9936	78.2516	70.1538	73.4928	1.10582	0.000147503	1.58362	up	14.8011	C13H18N4O6	361.097	3.49572	--	--	--	--	--	--	HMDB0003826	2535-20-8	Organic compounds	Organoheterocyclic compounds	Pteridines and derivatives	--
neg_2217	Corchoionoside B	33.8686	29.6952	33.8697	25.9171	26.4773	25.5491	31.839	22.729	30.3505	27.9552	24.4272	24.6422	0.114973	0.326695	0.557631	unchanged	-12.0912	C19H28O9	421.143	3.50285	--	--	--	--	--	--	HMDB0030975	189344-54-5	Organic compounds	Lipids and lipid-like molecules	Fatty Acyls	Fatty acyl glycosides
neg_2218	1,2-Dihexanoyl-sn-glycero-3-phosphoethanolamine	3.76371	9.87266	10.1605	20.118	12.7573	13.2281	15.999	22.3641	28.1231	38.5418	31.6782	26.71	-1.22518	0.00290196	1.34558	down	5.6094	C17H34NO8P	432.179	3.50285	--	--	LMGP02010104	Glycerophospholipids [GP]	Glycerophosphoethanolamines [GP02]	Diacylglycerophosphoethanolamines [GP0201]	HMDB0244074	--	Organic compounds	Lipids and lipid-like molecules	Glycerophospholipids	Glycerophosphoethanolamines
neg_2221	3-Butyn-1-al	147.727	145.123	144.047	184.86	127.063	164.299	217.114	218.416	227.832	294.227	239.308	246.158	-0.660253	0.000166679	1.50842	down	0.42348	C4H4O	195.066	3.50285	C06145	Butanoate metabolism(ko00650)	--	--	--	--	HMDB0006853	52844-23-2	Organic compounds	Organic oxygen compounds	Organooxygen compounds	Carbonyl compounds
neg_2225	3-(2-Hydroxyphenyl)propionic acid	660.816	621.053	515.853	837.165	558.688	646.778	528.317	550.607	569.863	754.269	644.586	620.26	0.0662836	0.622702	0.28169	unchanged	-3.32794	C9H10O3	165.055	3.51	C01198	Phenylalanine metabolism(ko00360);;Polycyclic aromatic hydrocarbon degradation(ko00624);;Biosynthesis of various plant secondary metabolites(ko00999);;Metabolic pathways(ko01100);;Microbial metabolism in diverse environments(ko01120)	--	--	--	--	HMDB0033752	495-78-3	Organic compounds	Phenylpropanoids and polyketides	Phenylpropanoic acids	--
neg_2226	2-(2-Hydroxy-4-methylphenyl)-3-pentanone	38.1079	51.2271	37.3661	55.4111	40.5711	48.3517	21.0978	31.2417	32.5141	43.2952	39.4908	36.2985	0.410347	0.0294009	1.08102	up	11.1593	C12H16O2	213.092	3.51	--	--	--	--	--	--	HMDB0038180	86843-15-4	Organic compounds	Lipids and lipid-like molecules	Prenol lipids	Monoterpenoids
neg_2227	Dimethylmethoxy chromanol	38.734	33.5893	31.6677	43.3839	33.0736	40.9576	27.301	31.5639	29.8284	35.5385	31.7834	29.7343	0.253336	0.0301391	1.09138	up	28.7933	C12H16O3	229.091	3.51	--	--	--	--	--	--	HMDB0259688	--	Organic compounds	Organoheterocyclic compounds	Benzopyrans	1-benzopyrans
neg_2228	Sesamin	11.9722	10.3957	14.2466	24.0621	8.94485	12.8089	2.92373	6.43931	0.753197	13.9071	6.17934	8.92907	1.07483	0.0324053	1.07785	up	1.83676	C20H18O6	353.104	3.51	C10882	--	--	--	--	--	HMDB0034256	607-80-7	Organic compounds	Lignans, neolignans and related compounds	Furanoid lignans	--
neg_2231	Pinostrobin 5-glucoside	50.4275	64.2719	56.5032	48.1537	62.9064	57.3281	106.251	80.5722	87.7502	79.1555	71.6468	82.0248	-0.579328	0.00104822	1.46273	down	2.37644	C22H24O9	467.112	3.51	--	--	--	--	--	--	HMDB0040503	115799-14-9	Organic compounds	Phenylpropanoids and polyketides	Flavonoids	Flavonoid glycosides
neg_2232	Roxifiban	39.2173	30.6892	34.8664	49.6444	24.9321	37.6354	33.3376	29.3006	40.7499	29.7682	35.8218	31.6694	0.112931	0.500507	0.337722	unchanged	-1.27112	C21H29N5O6	482.181	3.51	--	--	--	--	--	--	HMDB0257318	--	Organic compounds	Organic acids and derivatives	Carboxylic acids and derivatives	Amino acids, peptides, and analogues
neg_2233	S-Adenosylhomocysteine	17.2634	37.2421	36.483	50.9047	29.7866	34.4309	35.9656	33.8027	105.314	47.9121	28.7422	46.655	-0.533786	0.256668	0.653818	unchanged	-6.22846	C14H20N6O5S	813.237	3.51	C00021	Cysteine and methionine metabolism(ko00270);;Metabolic pathways(ko01100);;Biosynthesis of amino acids(ko01230);;Biosynthesis of cofactors(ko01240);;Chemical carcinogenesis - reactive oxygen species(ko05208)	--	--	--	--	HMDB0000939	979-92-0	Organic compounds	Organoheterocyclic compounds	Lactones	Gamma butyrolactones
neg_2234	Fostriecin	3.33807e-06	3.33807e-06	3.28768	17.6485	4.53441	10.5763	17.0988	38.4404	71.5433	102.495	60.3008	108.655	-3.46675	0.00826881	1.32337	down	7.89756	C19H27O9P	905.284	3.51	--	--	--	--	--	--	HMDB0252473	--	Organic compounds	Organoheterocyclic compounds	Pyrans	Pyranones and derivatives
neg_2235	4-Vinylphenol	10.3884	8.22906	9.87763	9.43351	6.27547	9.01719	2.75131	6.81204	4.51543	7.07243	6.55598	7.23329	0.607104	0.00978799	1.25409	up	-1.56696	C8H8O	119.05	3.51713	C05627	Phenylpropanoid biosynthesis(ko00940);;Biosynthesis of secondary metabolites(ko01110)	--	--	--	--	HMDB0004072	2628-17-3	Organic compounds	Benzenoids	Benzene and substituted derivatives	Styrenes
neg_2236	2-Hydroxycinnamic acid	3.85223	3.04786	4.70861	2.88525	2.95378	4.22031	0.578136	3.33807e-06	1.05223	0.0223473	1.51517	2.7709	1.86733	0.000771577	1.45765	up	0.0821766	C9H8O3	163.04	3.52427	--	--	--	--	--	--	HMDB0002641	614-60-8	Organic compounds	Phenylpropanoids and polyketides	Cinnamic acids and derivatives	Hydroxycinnamic acids and derivatives
neg_2237	Senkyunolide N	54.1218	47.3821	33.4045	71.5225	48.7629	52.6632	32.8151	47.2941	42.6543	58.3371	43.4952	45.3457	0.189613	0.324801	0.532914	unchanged	-20.4816	C12H18O4	225.109	3.51713	--	--	--	--	--	--	HMDB0302272	--	Organic compounds	Organoheterocyclic compounds	Isobenzofurans	--
neg_2238	Rhapontigenin	143.952	147.363	126.075	234.993	149.65	167.432	105.376	120.514	171.537	170.225	137.732	148.655	0.182886	0.33892	0.502826	unchanged	4.03063	C15H14O4	257.083	3.51713	--	--	--	--	--	--	HMDB0031842	500-65-2	Organic compounds	Phenylpropanoids and polyketides	Stilbenes	--
neg_2239	Bisbynin	21.6955	21.9267	17.2218	29.2854	15.4471	22.1052	14.6808	12.5453	12.6476	23.5904	16.5912	18.4362	0.374482	0.0919664	0.895026	unchanged	-2.82617	C15H22O5	281.139	3.51713	--	--	--	--	--	--	HMDB0041324	163365-14-8	Organic compounds	Organoheterocyclic compounds	Pyrans	--
neg_2240	5,6-Dihydroxy-3-phenyl-1-aminomethylisochroman	25.6161	29.8967	28.5125	37.4803	27.3362	29.9208	27.5069	29.2814	34.4468	38.0937	33.4561	32.4643	-0.127273	0.255449	0.609744	unchanged	18.9178	C16H17NO3	316.124	3.51713	--	--	--	--	--	--	HMDB0247720	--	Organic compounds	Organoheterocyclic compounds	Benzopyrans	2-benzopyrans
neg_2242	Demethyl-desacetyl-rifamycin S	13.6496	12.3463	3.33807e-06	16.5482	3.33807e-06	4.08883	3.33807e-06	3.33807e-06	8.31355	7.12181	11.4433	12.3178	0.25063	0.745912	0.191963	unchanged	26.04	C34H41NO11	638.277	3.51713	C14724	Biosynthesis of ansamycins(ko01051);;Biosynthesis of secondary metabolites(ko01110)	--	--	--	--	--	--	--	--	--	--
neg_2244	Deoxynivalenol 3-glucoside	5.6178	4.08042	4.80433	9.86529	8.62198	12.3571	19.8656	26.7611	27.9911	33.6786	37.3501	34.7287	-1.99192	9.14904e-05	1.57696	down	22.8685	C21H30O11	479.164	3.5314	--	--	--	--	--	--	HMDB0039852	131180-21-7	Organic compounds	Lipids and lipid-like molecules	Prenol lipids	Sesquiterpenoids
neg_2246	L-Homophenylalanine	10.356	13.6847	4.97522	14.5866	8.54732	10.3416	12.8308	11.2144	11.5805	13.651	10.8548	10.2762	-0.172073	0.417051	0.469302	unchanged	-0.082268	C10H13NO2	224.093	3.53855	C17235	Phenylalanine, tyrosine and tryptophan biosynthesis(ko00400);;Glucosinolate biosynthesis(ko00966);;Metabolic pathways(ko01100);;Biosynthesis of secondary metabolites(ko01110);;2-Oxocarboxylic acid metabolism(ko01210)	--	--	--	--	--	--	--	--	--	--
neg_2247	Bicyclomycin benzoate	19.8163	9.53884	25.3189	23.7808	25.847	25.0795	66.0259	70.2522	76.4817	72.7033	66.8646	63.1213	-1.68304	8.31222e-08	1.6809	down	-12.748	C19H22N2O8	451.131	3.53855	--	--	--	--	--	--	HMDB0249192	--	Organic compounds	Benzenoids	Benzene and substituted derivatives	Benzoic acids and derivatives
neg_2250	6-Hydroxymelatonin glucuronide	55.0996	51.9295	61.7035	58.5327	67.2739	64.6148	48.2328	52.9124	46.2819	63.591	49.3038	56.7756	0.179675	0.076236	0.939764	unchanged	10.8811	C19H24N2O9	423.146	3.54568	--	--	--	--	--	--	HMDB0060786	--	Organic compounds	Organic oxygen compounds	Organooxygen compounds	Carbohydrates and carbohydrate conjugates
neg_2251	Cassitoroside	47.397	29.3572	47.9379	36.4936	28.1209	42.2871	13.817	14.4966	13.4502	18.519	15.2909	13.7772	1.37404	0.000890158	1.55703	up	3.47598	C25H32O14	601.179	3.54568	--	--	--	--	--	--	HMDB0041289	170384-73-3	Organic compounds	Organic oxygen compounds	Organooxygen compounds	Carbohydrates and carbohydrate conjugates
neg_2252	4',5,7-Trihydroxy-3-methoxyflavanone	26.8256	45.285	52.0061	67.7178	55.2734	59.8803	38.6315	59.8718	200.926	83.6415	60.836	103.984	-0.835707	0.155209	0.808753	unchanged	19.5931	C16H14O6	663.184	3.55282	--	--	--	--	--	--	HMDB0040560	97231-20-4	Organic compounds	Phenylpropanoids and polyketides	Flavonoids	O-methylated flavonoids
neg_2254	Ectoine	59.2706	53.8843	45.9769	101.823	54.9989	68.1322	38.9979	48.1878	49.0682	76.9256	63.3369	59.2379	0.194024	0.432668	0.428612	unchanged	42.8623	C6H10N2O2	283.153	3.55995	C06231	Glycine, serine and threonine metabolism(ko00260);;Metabolic pathways(ko01100);;Microbial metabolism in diverse environments(ko01120)	--	--	--	--	HMDB0240650	96702-03-3	Organic compounds	Organic acids and derivatives	Carboxylic acids and derivatives	Amino acids, peptides, and analogues
neg_2256	(2S,3R,4S,5S,6R)-2-[3-Hydroxy-5-[2-(3-hydroxy-4-methoxyphenyl)ethenyl]phenoxy]-6-(hydroxymethyl)oxane-3,4,5-triol	10.8645	8.83868	21.5506	2.61583	13.9821	12.7173	3.33807e-06	3.33807e-06	1.08579	0.77902	1.79919	0.963602	3.9307	0.00738889	1.39806	up	-12.3259	C21H24O9	441.112	3.55995	--	--	--	--	--	--	HMDB0242526	--	Organic compounds	Phenylpropanoids and polyketides	Stilbenes	Stilbene glycosides
neg_2257	Pelubiprofen	65.0663	80.9759	60.8439	95.4138	66.3693	82.6484	79.2947	92.073	99.026	127.306	101.966	95.3784	-0.398854	0.0182388	1.13229	down	-5.23831	C16H18O3	257.117	3.5671	--	--	--	--	--	--	HMDB0256212	--	Organic compounds	Phenylpropanoids and polyketides	Phenylpropanoic acids	--
neg_2258	Threonylphenylalanine	855.576	924.305	783.444	1297.35	836.961	936.837	808.803	863.967	930.298	1130.96	972.593	947.631	-0.00505568	0.970925	0.0262115	unchanged	1.27811	C13H18N2O4	301.096	3.5671	--	--	--	--	--	--	HMDB0029068	16875-27-7	Organic compounds	Organic acids and derivatives	Carboxylic acids and derivatives	Amino acids, peptides, and analogues
neg_2259	Miraxanthin-V	1587.8	1700.88	1449.64	2378.44	1645.32	1821.84	1826.92	1955.52	2080	2454.98	2123.31	2095.66	-0.244249	0.0713546	0.940381	unchanged	-28.9887	C17H18N2O6	345.099	3.5671	C08557	Betalain biosynthesis(ko00965);;Biosynthesis of secondary metabolites(ko01110)	--	--	--	--	--	--	--	--	--	--
neg_2260	6-Epi-7-isocucurbic acid glucoside	44.0901	45.1507	56.8638	24.7004	46.6653	40.3139	35.7477	35.0552	24.6554	20.8295	31.6207	29.9359	0.535547	0.0272474	1.12725	up	4.47876	C18H30O8	409.165	3.57423	--	--	--	--	--	--	HMDB0029782	176486-13-8	Organic compounds	Lipids and lipid-like molecules	Fatty Acyls	Fatty acyl glycosides
neg_2261	20-Oxo-leukotriene E4	19.1416	9.87323	6.79351	33.6521	16.7564	17.5082	0.545853	8.44249	6.02916	26.6693	19.8265	11.9867	0.496948	0.377396	0.488263	unchanged	11.0994	C23H35NO6S	474.198	3.5671	--	--	LMFA03020065	Fatty Acyls [FA]	Eicosanoids [FA03]	Leukotrienes [FA0302]	HMDB0012642	--	Organic compounds	Lipids and lipid-like molecules	Fatty Acyls	Eicosanoids
neg_2265	S-Adenosylmethioninamine	24.6634	27.9372	35.2928	17.958	27.3643	30.846	10.8948	21.1626	31.6143	28.9761	23.5129	22.9765	0.237732	0.299822	0.593788	unchanged	-2.59152	C14H23N6O3S+	390.124	3.58137	C01137	Cysteine and methionine metabolism(ko00270);;Arginine and proline metabolism(ko00330);;Metabolic pathways(ko01100)	--	--	--	--	HMDB0000988	22365-13-5	Organic compounds	Nucleosides, nucleotides, and analogues	5'-deoxyribonucleosides	5'-deoxy-5'-thionucleosides
neg_2268	His Asn Ala Glu	63.9252	59.7586	65.9646	47.9776	40.8124	52.5814	47.094	53.9373	46.7085	38.27	46.0471	42.7431	0.268535	0.0738195	0.94985	unchanged	-18.9873	C18H27N7O8	468.176	3.58852	--	--	--	--	--	--	--	--	--	--	--	--
neg_2269	(2S)-2-[[4-[(2,4-Diaminopteridin-6-yl)methyl]-2,3-dihydro-1,4-benzothiazine-7-carbonyl]amino]hexanedioic acid	75.7404	82.1412	64.1786	57.0325	81.4505	65.6109	82.5293	90.1948	75.6656	74.6346	71.2946	78.0931	-0.14867	0.1599	0.743703	unchanged	9.47087	C22H24N8O5S	511.157	3.58852	--	--	--	--	--	--	HMDB0254965	--	Organic compounds	Organic acids and derivatives	Carboxylic acids and derivatives	Amino acids, peptides, and analogues
neg_2271	Norsalsolinol	7.94588	12.1522	8.50296	15.6543	9.7048	9.91225	10.3742	13.2239	9.98732	15.0453	17.8017	13.16	-0.317436	0.147461	0.767016	unchanged	-3.80998	C9H11NO2	164.071	3.59565	--	--	--	--	--	--	HMDB0006044	34827-33-3	Organic compounds	Organoheterocyclic compounds	Tetrahydroisoquinolines	--
neg_2272	N-Acetyl-L-phenylalanine	104.315	116.688	95.8742	177.138	93.8622	112.887	84.5254	140.68	91.2632	123.73	137.81	96.592	0.0548984	0.792881	0.121174	unchanged	-1.75972	C11H13NO3	206.082	3.59565	C03519	Phenylalanine metabolism(ko00360);;Metabolic pathways(ko01100)	--	--	--	--	HMDB0000512	2018-61-3	Organic compounds	Organic acids and derivatives	Carboxylic acids and derivatives	Amino acids, peptides, and analogues
neg_2273	(Z)-3-Oxo-2-(2-pentenyl)-1-cyclopenteneacetic acid	1279.73	1364.65	1164.45	1545.61	1266.87	1327.27	1059.48	1106.01	1179.22	1269.24	1168.42	1140.81	0.199266	0.0214956	1.14095	up	10.8542	C12H16O3	229.087	3.60278	--	--	--	--	--	--	HMDB0030197	120282-76-0	Organic compounds	Organic oxygen compounds	Organooxygen compounds	Carbonyl compounds
neg_2274	trans-Resveratrol	170.578	172.583	140.411	209.863	154.43	175.41	137.52	146.148	148.845	168.121	140.51	138.469	0.218254	0.057827	0.981672	unchanged	2.16969	C14H12O3	273.077	3.60278	C03582	Stilbenoid, diarylheptanoid and gingerol biosynthesis(ko00945);;Biosynthesis of phenylpropanoids(ko01061);;Biosynthesis of secondary metabolites(ko01110);;Longevity regulating pathway(ko04211);;Longevity regulating pathway - worm(ko04212)	--	--	--	--	HMDB0003747	501-36-0	Organic compounds	Phenylpropanoids and polyketides	Stilbenes	--
neg_2275	Dihydrobiopterin	1.34383	1.75157	2.47628	5.85457	4.53257	5.90001	3.33807e-06	1.48947	3.33807e-06	6.9668	3.56709	6.96631	0.203001	0.76644	0.19826	unchanged	-23.9039	C9H13N5O3	260.071	3.60278	C00268	Folate biosynthesis(ko00790);;Metabolic pathways(ko01100)	--	--	--	--	HMDB0000038	6779-87-9	Organic compounds	Organoheterocyclic compounds	Pteridines and derivatives	Pterins and derivatives
neg_2276	(+)-cis-Khellactone	5.69842	6.35855	8.9096	13.6911	4.94185	10.891	4.16594	7.76709	8.05826	9.54529	6.74412	6.89597	0.225761	0.461054	0.395779	unchanged	0.461541	C14H14O5	261.077	3.60278	--	--	--	--	--	--	HMDB0243535	--	Organic compounds	Phenylpropanoids and polyketides	Coumarins and derivatives	Pyranocoumarins
neg_2277	(2S)-2-Amino-4-[2-amino-3-(2-amino-3-hydroxybenzoyl)oxyphenyl]-4-oxobutanoic acid	0.760302	0.681899	3.33807e-06	7.8983	0.732894	5.23469	3.33807e-06	3.90796	1.76525	2.46909	1.29427	1.05315	0.545317	0.59247	0.259678	unchanged	-8.84078	C17H17N3O6	404.107	3.60278	--	--	--	--	--	--	HMDB0260146	--	Organic compounds	Phenylpropanoids and polyketides	Depsides and depsidones	--
neg_2278	urea glutamate	7.78222	5.64682	11.6604	11.2667	13.7163	13.5538	134.798	81.7594	88.8474	71.69	76.1612	87.5935	-3.08753	0.0003144	1.61597	down	4.19752	C6H9N3O5	451.108	3.60278	--	--	--	--	--	--	HMDB0259716	--	Organic compounds	Organic acids and derivatives	Carboxylic acids and derivatives	Amino acids, peptides, and analogues
neg_2279	Melledonal A	58.3919	67.4647	60.5814	60.6874	68.9895	62.096	57.4964	76.5337	67.9127	73.8247	60.9521	63.4651	-0.0814753	0.325488	0.530966	unchanged	-0.733907	C23H28O8	453.153	3.60278	--	--	--	--	--	--	HMDB0035865	103847-15-0	Organic compounds	Lipids and lipid-like molecules	Prenol lipids	Sesquiterpenoids
neg_2280	7-Hydroxystaurosporine	26.7991	34.9678	25.2299	57.214	39.0094	47.5291	29.4283	28.7859	62.8808	40.2068	29.382	36.6897	0.0212618	0.940408	0.000363517	unchanged	-10.9793	C28H26N4O4	503.165	3.60278	--	--	--	--	--	--	HMDB0247264	--	Organic compounds	Organoheterocyclic compounds	Indoles and derivatives	Carbazoles
neg_2282	Dhesn	11.7722	9.80051	5.86867	25.03	14.7566	16.4276	6.80261	8.5181	17.1598	24.9987	17.0465	19.4213	-0.167389	0.667916	0.231682	unchanged	7.66349	C30H39N5O5	594.298	3.59565	--	--	--	--	--	--	HMDB0251109	--	Organic compounds	Alkaloids and derivatives	Ergoline and derivatives	Lysergic acids and derivatives
neg_2283	1-(3,4-Dihydroxyphenylazo)-2-naphthol	26.3551	32.143	19.7954	38.1347	23.701	22.9107	19.9233	23.0858	27.5789	29.1115	15.0251	10.1155	0.385145	0.149645	0.73876	unchanged	-2.28366	C16H12N2O3	619.182	3.59565	C20283	Chemical carcinogenesis - DNA adducts(ko05204)	--	--	--	--	--	--	--	--	--	--
neg_2286	5-FLUOROINDOLE-2-CARBOXYLIC ACID	30.2092	32.4534	25.5824	36.5652	26.6673	29.8765	57.1174	65.2537	55.0651	57.1021	49.4664	62.4798	-0.933982	3.91813e-06	1.63251	down	-23.8204	C9H6FNO2	178.027	3.60992	--	--	--	--	--	--	--	--	--	--	--	--
neg_2287	3-Phenyl-1H-pyrazole	79.4212	78.9274	71.8376	41.9199	79.7524	65.0374	74.2448	73.1488	71.221	47.4716	59.0085	59.0165	0.118163	0.478794	0.383216	unchanged	-5.2353	C9H8N2	189.066	3.60992	--	--	--	--	--	--	HMDB0245969	--	Organic compounds	Organoheterocyclic compounds	Azoles	Pyrazoles
neg_2288	Levomefolic acid	10.595	12.7861	9.39509	9.66432	4.2293	8.48164	5.83282	14.3377	9.50664	14.6172	7.87875	11.6006	-0.209566	0.456164	0.362058	unchanged	-2.12919	C20H25N7O6	480.16	3.60992	--	--	--	--	--	--	HMDB0254053	--	Organic compounds	Organoheterocyclic compounds	Pteridines and derivatives	Pterins and derivatives
neg_2289	Serylhydroxyproline	200.812	230.734	227.283	179.652	232.064	194.521	234.623	244.475	231.426	207.655	217.038	219.484	-0.0987616	0.1947	0.703871	unchanged	-2.90187	C8H14N2O5	481.177	3.60992	--	--	--	--	--	--	HMDB0029040	90965-81-4	Organic compounds	Organic acids and derivatives	Carboxylic acids and derivatives	Amino acids, peptides, and analogues
neg_229	2-Hydroxyadenine	4.64291	3.04868	2.89563	8.13952	4.77259	6.04209	9.59619	7.89105	7.56866	11.3263	8.74385	12.0445	-0.952534	0.00184401	1.36158	down	-7.70948	C5H5N5O	172.023	0.618433	--	--	--	--	--	--	HMDB0000403	3373-53-3	Organic compounds	Organoheterocyclic compounds	Imidazopyrimidines	Purines and purine derivatives
neg_2290	Marmesin rutinoside	28.0815	14.8048	25.7833	40.0168	39.1972	38.2974	29.4065	47.2178	43.0963	46.4852	43.0383	39.9456	-0.420539	0.0607662	0.988665	unchanged	11.0098	C26H34O13	589.175	3.60992	--	--	--	--	--	--	HMDB0041413	159650-11-0	Organic compounds	Phenylpropanoids and polyketides	Coumarins and derivatives	Furanocoumarins
neg_2291	2,2'-Bifuran	5.22537	7.46555	5.08787	8.96318	5.40633	5.19341	16.2776	14.7821	11.9784	15.5961	10.1496	15.4879	-1.17426	0.000119628	1.53816	down	-6.57746	C8H6O2	133.029	3.61707	--	--	--	--	--	--	HMDB0245350	--	Organic compounds	Organoheterocyclic compounds	Heteroaromatic compounds	--
neg_2292	Prolyl	20.4348	22.8319	17.7889	29.6252	21.7248	22.3225	41.7972	51.5511	41.0284	43.1228	39.6759	39.5525	-0.930191	9.24985e-06	1.61619	down	-11.0113	C5H9NO	134.037	3.61707	--	--	--	--	--	--	HMDB0256800	--	Organic compounds	Organoheterocyclic compounds	Pyrrolidines	--
neg_2293	2-Ethyl-4-(2-furanyl)-2-propenal	17.9894	14.0441	13.2884	19.3791	12.8337	14.93	31.7026	31.1568	25.1701	27.257	23.9198	27.6773	-0.851867	2.65918e-05	1.58157	down	-2.75113	C9H10O2	149.06	3.61707	--	--	--	--	--	--	HMDB0038355	770-27-4	Organic compounds	Organoheterocyclic compounds	Heteroaromatic compounds	--
neg_2294	Scytalone	270.568	302.482	247.876	356.79	280.925	309.828	600.339	617.229	527.392	566.8	506.008	547.237	-0.928108	5.17124e-07	1.65979	down	-2.40872	C10H10O4	193.05	3.61707	C00779	--	--	--	--	--	--	--	--	--	--	--
neg_2296	Kynurenic acid	12.5987	15.3501	15.5294	10.5576	13.9511	13.6289	14.2889	10.4466	12.6988	9.75174	8.35354	11.6466	0.280685	0.0642252	0.947943	unchanged	4.51557	C10H7NO3	188.036	3.63133	C01717	Tryptophan metabolism(ko00380);;Metabolic pathways(ko01100)	--	--	--	--	HMDB0000715	492-27-3	Organic compounds	Organoheterocyclic compounds	Quinolines and derivatives	Quinoline carboxylic acids
neg_2297	Methyl fluoroquinolone	32.8254	114.681	39.0768	15.5463	25.4511	32.7091	3.33807e-06	7.66838	3.33807e-06	3.33807e-06	3.18398	1.68823	4.37544	0.0368838	1.15749	up	-6.4467	C10H8FNO	198.033	3.63133	--	--	--	--	--	--	HMDB0254587	--	Organic compounds	Organoheterocyclic compounds	Quinolines and derivatives	Quinolones and derivatives
neg_2299	7-Hydroxy-2-(4-hydroxyphenyl)-6-(3-methylbut-2-enyl)-2,3-dihydrochromen-4-one	119.48	125.234	133.817	126.53	145.617	156.761	123.017	117.076	122.507	135.717	108.75	135.443	0.120941	0.165119	0.753642	unchanged	-13.2468	C20H20O4	359.101	3.63133	--	--	--	--	--	--	HMDB0248886	--	Organic compounds	Phenylpropanoids and polyketides	Flavonoids	Flavans
neg_2300	Recoflavone	24.4502	35.3656	26.9944	55.6153	31.5173	38.6106	34.9858	39.5415	40.4637	47.1046	46.04	29.7531	-0.162461	0.448003	0.45571	unchanged	2.0735	C20H18O8	385.094	3.63133	--	--	--	--	--	--	HMDB0257131	--	Organic compounds	Phenylpropanoids and polyketides	Flavonoids	O-methylated flavonoids
neg_2302	(10S)-Juvenile hormone III diol phosphate	46.3225	53.3746	49.4191	54.01	63.5927	62.9561	48.3416	49.3357	51.2365	43.5385	63.5572	54.4223	0.0867671	0.440809	0.381164	unchanged	7.78279	C16H29O7P	409.166	3.63133	C16507	Insect hormone biosynthesis(ko00981)	--	--	--	--	--	--	--	--	--	--
neg_2307	Myrigalone H	154.086	139.604	151.004	100.815	160.774	141.471	139.113	134.117	125.244	113.273	112.084	127.515	0.174169	0.141999	0.802836	unchanged	3.52564	C17H18O4	285.114	3.63847	--	--	LMPK12120492	Polyketides [PK]	Flavonoids [PK12]	Chalcones and dihydrochalcones [PK1212]	HMDB0041169	143502-00-5	Organic compounds	Phenylpropanoids and polyketides	Linear 1,3-diarylpropanoids	Chalcones and dihydrochalcones
neg_2309	3-Hydroxymugineic acid	42.8194	41.9639	50.2274	37.5886	44.5414	43.6281	34.8395	28.0628	16.9146	24.3845	30.5295	28.5911	0.675051	0.000467001	1.4896	up	-12.2955	C12H20N2O9	335.105	3.63847	--	--	--	--	--	--	HMDB0033927	74235-23-7	Organic compounds	Organic acids and derivatives	Carboxylic acids and derivatives	Amino acids, peptides, and analogues
neg_2310	(-)-threo-Iso(homo)2-citrate	1.85551	5.55676	12.4494	10.5727	19.8348	16.0785	32.2854	49.8872	69.0066	45.4878	59.7652	42.2525	-2.17051	0.000265069	1.55775	down	1.79956	C8H12O7	499.131	3.63847	C16597	Methane metabolism(ko00680);;Metabolic pathways(ko01100);;Microbial metabolism in diverse environments(ko01120);;2-Oxocarboxylic acid metabolism(ko01210);;Biosynthesis of cofactors(ko01240)	--	--	--	--	--	--	--	--	--	--
neg_2311	Pirbenicillin	75.5452	93.794	84.6645	67.1098	96.4678	90.1285	47.631	68.2626	82.8132	100.415	88.3537	84.0399	0.106699	0.512079	0.406398	unchanged	1.42128	C24H26N6O5S	555.167	3.63847	--	--	--	--	--	--	HMDB0256591	--	Organic compounds	Organic acids and derivatives	Carboxylic acids and derivatives	Amino acids, peptides, and analogues
neg_2313	3-Hydroxy-2-(4-methylbenzoyl)-4H-1-benzopyran-4-one	94.2707	94.4092	93.0882	32.8811	92.2512	82.6983	152.911	126.234	128.749	97.3846	122.919	117.253	-0.606512	0.00693164	1.26415	down	2.68409	C17H12O4	325.073	3.65275	--	--	--	--	--	--	HMDB0031969	173866-78-9	Organic compounds	Organic oxygen compounds	Organooxygen compounds	Carbonyl compounds
neg_2316	4-(1,3-Benzothiazol-2-yl)-2-methylaniline	342.168	341.409	329.247	313.111	342.493	347.32	486.219	529.842	507.171	539.632	551.334	516.375	-0.635112	2.20823e-07	1.67824	down	1.60966	C14H12N2S	525.143	3.64562	--	--	--	--	--	--	HMDB0246375	--	Organic compounds	Organoheterocyclic compounds	Benzothiazoles	--
neg_2318	Rhodomycin D	34.4599	26.0844	31.6456	15.7314	6.40361	23.2584	2.64059	22.5471	13.8143	12.5672	13.8019	10.0908	0.866484	0.0709684	0.964754	unchanged	-14.8228	C28H31NO11	602.18	3.65275	C12426	Biosynthesis of type II polyketide products(ko01057);;Biosynthesis of secondary metabolites(ko01110)	--	--	--	--	--	--	--	--	--	--
neg_2320	Puddumin A	50.5272	47.1671	48.6104	45.1192	54.0159	45.0462	74.0748	68.3251	85.3187	70.9405	90.6285	71.6949	-0.666243	0.000254703	1.58052	down	24.8518	C22H24O10	493.146	3.65988	--	--	LMPK12140538	Polyketides [PK]	Flavonoids [PK12]	Flavanones [PK1214]	HMDB0033741	110187-26-3	Organic compounds	Phenylpropanoids and polyketides	Flavonoids	Flavonoid glycosides
neg_2322	Kaempferol 3-rhamnosyl-(6''-acetyl)galactoside 7-rhamnoside	3.33807e-06	11.3946	3.01353	15.0719	12.2883	18.5552	22.0157	14.3916	202.514	22.9083	22.1472	51.1897	-2.47409	0.185356	0.775552	unchanged	-12.8816	C35H42O20	827.215	3.65988	--	--	--	--	--	--	HMDB0303047	--	Organic compounds	Phenylpropanoids and polyketides	Flavonoids	Flavonoid glycosides
neg_2323	(1S,3R,4R,5R)-1-[[(1R,2S)-2-(4-Chlorophenyl)cyclopropyl]methoxy]-3,4-dihydroxy-5-[(E)-3-(4-hydroxyphenyl)prop-2-enoyl]oxycyclohexane-1-carboxylic acid	3.33807e-06	3.33807e-06	3.33807e-06	3.91348	7.40473	5.48857	1.9825	3.33807e-06	361.296	7.52806	7.22926	59.9118	-4.70364	0.283184	0.636923	unchanged	-4.95251	C26H27ClO8	1003.27	3.66702	--	--	--	--	--	--	HMDB0260099	--	Organic compounds	Organic oxygen compounds	Organooxygen compounds	Alcohols and polyols
neg_2324	Ceanothine E	238.542	244.451	159.071	467.774	201.299	251.812	486.055	314.839	623.567	1088.65	406.608	632.645	-1.18451	0.029718	1.09833	down	3.82014	C34H40N4O4	1135.61	3.67417	--	--	--	--	--	--	HMDB0029342	23926-98-9	Organic compounds	Organic acids and derivatives	Carboxylic acids and derivatives	Amino acids, peptides, and analogues
neg_2325	3-Methoxytyramine	1.2147	3.33807e-06	1.06939	0.6209	3.2798	0.995422	1.68066	127.085	3.33807e-06	8.47834	115.425	6.88645	-5.17587	0.149906	0.834249	unchanged	-1.79685	C9H13NO2	212.093	3.66702	C05587	Tyrosine metabolism(ko00350);;Betalain biosynthesis(ko00965);;Biosynthesis of alkaloids derived from shikimate pathway(ko01063);;Metabolic pathways(ko01100);;Dopaminergic synapse(ko04728)	--	--	--	--	HMDB0000022	554-52-9	Organic compounds	Benzenoids	Phenols	Methoxyphenols
neg_2326	2-(7'-Methylthio)heptylmalic acid	575.814	589.724	611.438	325.064	541.365	489.695	506.725	445.335	412.314	337.503	423.358	404.273	0.308735	0.0744716	0.952848	unchanged	-13.1227	C12H22O5S	299.09	3.67417	C17230	Glucosinolate biosynthesis(ko00966);;2-Oxocarboxylic acid metabolism(ko01210)	--	--	--	--	HMDB0304054	--	Organic compounds	Organic acids and derivatives	Hydroxy acids and derivatives	Medium-chain hydroxy acids and derivatives
neg_2327	Junosine	34.0356	30.2085	37.8758	26.0818	28.9744	42.2195	32.5162	37.6222	29.5955	28.6189	44.294	32.3673	-0.0400879	0.79058	0.151054	unchanged	-12.3919	C19H19NO4	346.102	3.67417	--	--	--	--	--	--	HMDB0038145	103956-34-9	Organic compounds	Organoheterocyclic compounds	Quinolines and derivatives	Benzoquinolines
neg_2328	Kanzonol O	137.072	173.95	121.437	241.38	144.46	190.395	117.541	129.53	118.577	172.511	145.021	150.466	0.27498	0.184376	0.713416	unchanged	10.8965	C22H22O6	403.103	3.66702	--	--	--	--	--	--	HMDB0041102	156250-69-0	Organic compounds	Phenylpropanoids and polyketides	Isoflavonoids	Pyranoisoflavonoids
neg_2329	4-Amino-5-chloro-N-[(3S,4R)-1-[3-(4-fluorophenoxy)propyl]-3-methoxypiperidin-4-yl]-2-hydroxybenzamide	37.6497	42.261	52.9822	54.1869	58.5548	43.0123	77.1596	88.5142	66.8779	67.1301	82.2475	66.8713	-0.636769	0.000387169	1.49386	down	-7.74598	C22H27ClFN3O4	496.162	3.66702	--	--	--	--	--	--	HMDB0245274	--	Organic compounds	Benzenoids	Benzene and substituted derivatives	Benzoic acids and derivatives
neg_2330	[6-Hydroxy-8-methyl-3-[3,4,5-trihydroxy-6-(hydroxymethyl)oxan-2-yl]oxy-9,10-dioxatetracyclo[4.3.1.02,5.03,8]decan-4-yl]methyl benzoate	1.35297	4.99328	3.67391	3.33807e-06	3.52737	2.22126	9.92994	3.61358	73.4304	3.33807e-06	0.568422	22.3821	-2.80137	0.232151	0.701705	unchanged	-0.594838	C23H28O11	501.138	3.66702	--	--	--	--	--	--	HMDB0257573	--	Organic compounds	Organic oxygen compounds	Organooxygen compounds	Carbohydrates and carbohydrate conjugates
neg_2331	Nicardipine	16.703	22.0127	10.5941	9.93321	27.2971	29.4968	30.5612	46.5584	15.8853	32.553	40.5725	32.9982	-0.779116	0.0299245	1.07371	down	4.50853	C26H29N3O6	514.177	3.67417	C07264	--	--	--	--	--	HMDB0014760	55985-32-5	Organic compounds	Organoheterocyclic compounds	Pyridines and derivatives	Hydropyridines
neg_2332	2',3'-Dideoxy-3'-fluorouridine	26.8919	25.758	23.0509	30.9822	25.5959	27.9168	9.29226	19.7985	17.6747	15.9711	17.0683	14.2715	0.76793	0.00018685	1.50067	up	-5.90688	C9H11FN2O4	519.152	3.66702	--	--	--	--	--	--	HMDB0245543	--	Organic compounds	Nucleosides, nucleotides, and analogues	Pyrimidine nucleosides	Pyrimidine 2',3'-dideoxyribonucleosides
neg_2333	Persicogenin 3'-glucoside	119.351	136.837	131.297	103.127	131.224	136.954	222.924	222.468	200.219	189.48	187.053	192.398	-0.678638	6.3114e-06	1.61981	down	-25.0123	C23H26O11	523.134	3.66702	--	--	LMPK12140587	Polyketides [PK]	Flavonoids [PK12]	Flavanones [PK1214]	HMDB0041398	--	Organic compounds	Phenylpropanoids and polyketides	Flavonoids	Flavonoid glycosides
neg_2334	Dukunolide A	113.094	111.321	90.8418	78.4852	141.896	106.71	199.308	234.081	236.198	251.362	241.945	251.999	-1.13927	8.32207e-07	1.63496	down	-4.09529	C26H26O9	527.154	3.66702	--	--	--	--	--	--	HMDB0035683	97804-04-1	Organic compounds	Lipids and lipid-like molecules	Fatty Acyls	Fatty alcohols
neg_2338	Calanolide A	15.409	13.8229	10.7117	29.6828	15.3332	20.9545	15.1805	20.6138	17.9417	19.1622	16.1323	18.5064	-0.021937	0.928293	0.0894982	unchanged	2.91008	C22H26O5	415.177	3.6813	C09147	--	--	--	--	--	HMDB0249535	--	Organic compounds	Phenylpropanoids and polyketides	Coumarins and derivatives	Pyranocoumarins
neg_2340	1-[(2R,5R)-4-Azidooxy-5-(hydroxymethyl)oxolan-2-yl]-5-methylpyrimidine-2,4-dione	26.3073	38.5696	32.9865	47.2946	37.8946	42.8933	44.7664	48.026	36.6913	41.0508	40.6982	47.5931	-0.196004	0.156421	0.787478	unchanged	8.72628	C10H13N5O5	611.186	3.6813	--	--	--	--	--	--	HMDB0257735	--	Organic compounds	Nucleosides, nucleotides, and analogues	Pyrimidine nucleosides	Pyrimidine 2'-deoxyribonucleosides
neg_2341	4'-Azidocytidine	75.9881	78.1379	65.157	93.061	67.7308	79.0201	49.7148	50.9711	62.261	76.6947	68.8291	63.3441	0.304208	0.0321872	1.07015	up	-4.30828	C9H12N6O5	627.185	3.6813	--	--	--	--	--	--	HMDB0246625	--	Organic compounds	Organic oxygen compounds	Organooxygen compounds	Carbohydrates and carbohydrate conjugates
neg_2343	Neocarthamin	3.33807e-06	3.33807e-06	3.33807e-06	2.8713	4.21177	2.17671	3.28303	2.43148	71.1496	1.87041	2.21976	21.723	-3.47099	0.225622	0.712082	unchanged	11.357	C21H22O11	959.256	3.6813	C17675	--	--	--	--	--	HMDB0037476	--	Organic compounds	Phenylpropanoids and polyketides	Flavonoids	Flavonoid glycosides
neg_2344	sn-Glycero-3-phosphocholine	17.9434	19.493	21.455	39.3198	27.4013	29.117	21.8748	22.763	21.5824	34.6643	21.8322	32.6151	-0.00560452	0.9809	0.0101426	unchanged	6.66452	C8H21NO6P+	293.082	3.68843	C00670	Glycerophospholipid metabolism(ko00564);;Ether lipid metabolism(ko00565);;Choline metabolism in cancer(ko05231)	--	--	--	--	HMDB0000086	28319-77-9	Organic compounds	Lipids and lipid-like molecules	Glycerophospholipids	Glycerophosphocholines
neg_2345	N'-Formylkynurenine	25.02	29.3729	29.8625	24.8107	29.2281	24.233	24.7454	29.5603	31.2807	31.1814	24.836	27.7116	-0.0590322	0.501305	0.341633	unchanged	17.361	C11H12N2O4	281.082	3.68843	--	--	--	--	--	--	HMDB0001200	1022-31-7	Organic compounds	Organic oxygen compounds	Organooxygen compounds	Carbonyl compounds
neg_2346	Tromethamine	17.9691	18.4794	11.0545	40.1696	19.8051	28.4562	20.196	21.6159	22.93	31.1796	22.6679	28.3963	-0.11277	0.696784	0.234847	unchanged	8.48743	C4H11NO3	287.148	3.68843	C07182	--	--	--	--	--	HMDB0240288	77-86-1	Organic compounds	Organic nitrogen compounds	Organonitrogen compounds	Amines
neg_2347	Ala-Phe-OH	71.1311	73.5178	78.3123	60.1333	67.6636	67.0493	63.5872	93.9222	64.6332	53.8145	91.4281	64.1412	-0.0466105	0.761965	0.191087	unchanged	-20.1579	C17H16N2O6	343.087	3.68843	--	--	--	--	--	--	--	--	--	--	--	--
neg_2348	BAEOMYCESIC ACID	15.9422	26.7347	25.6463	37.1042	24.6413	31.988	26.7676	30.2703	26.1853	34.9748	33.5426	33.5994	-0.193676	0.275741	0.60535	unchanged	6.51043	C19H18O8	373.095	3.68843	--	--	--	--	--	--	--	--	--	--	--	--
neg_2349	Glycyltyrosine	15.1476	12.9773	6.75537	30.2085	11.2599	23.4549	24.0207	37.9518	46.0857	70.0621	52.0433	51.3435	-1.49601	0.00311739	1.35141	down	2.58916	C11H14N2O4	475.185	3.68843	--	--	--	--	--	--	HMDB0028853	658-79-7	Organic compounds	Organic acids and derivatives	Carboxylic acids and derivatives	Amino acids, peptides, and analogues
neg_2350	Normetanephrine	70.7062	70.1752	59.3886	106.291	66.1295	78.78	166.254	168.173	181.248	264.928	190.111	195.646	-1.36931	0.000168165	1.55529	down	11.2642	C9H13NO3	204.066	3.69557	--	--	--	--	--	--	HMDB0000819	97-31-4	Organic compounds	Benzenoids	Phenols	Methoxyphenols
neg_2351	Glutamylleucine	54.4485	53.5154	63.2384	23.644	53.9208	47.124	53.353	51.6851	47.1828	30.6941	42.4811	39.1006	0.161817	0.445696	0.423168	unchanged	5.43813	C11H20N2O5	295.108	3.69557	--	--	--	--	--	--	HMDB0028823	5969-52-8	Organic compounds	Organic acids and derivatives	Carboxylic acids and derivatives	Amino acids, peptides, and analogues
neg_2352	1,2-Diaminoguanidine	6.19759	6.07845	4.30732	7.06949	3.53098	6.65593	3.2491	4.38505	4.32728	8.83493	4.97056	8.00315	0.00297415	0.991679	0.0607542	unchanged	2.61685	CH7N5	124.04	3.70915	--	--	--	--	--	--	HMDB0244063	--	Organic compounds	Organic nitrogen compounds	Organonitrogen compounds	Hydrazines and derivatives
neg_2354	(R)-Apiumetin glucoside	144.413	172.571	122.286	264.785	147.384	182.31	206.877	211.816	227.673	326.579	244.836	261.539	-0.517051	0.0217536	1.10795	down	-1.94807	C20H22O9	405.118	3.70915	--	--	--	--	--	--	HMDB0039039	115356-05-3	Organic compounds	Phenylpropanoids and polyketides	Coumarins and derivatives	Coumarin glycosides
neg_2355	Glaucarubolone 15-O-beta-D-glucopyranoside	125.206	44.1095	101.312	48.637	57.7808	76.2583	27.8953	32.5055	38.7354	41.0221	43.4136	41.4553	1.01038	0.0330935	1.17761	up	1.83471	C26H36O13	601.215	3.70915	--	--	--	--	--	--	HMDB0035036	89202-76-6	Organic compounds	Lipids and lipid-like molecules	Prenol lipids	Terpene lactones
neg_2356	Quizartinib	80.672	55.5329	80.9749	75.7267	71.2435	81.1617	65.6075	71.3244	69.8001	69.7984	64.6533	69.3866	0.117186	0.220304	0.684306	unchanged	10.2224	C29H32N6O4S	605.225	3.70915	--	--	--	--	--	--	HMDB0257064	--	Organic compounds	Organoheterocyclic compounds	Azoles	Imidazoles
neg_2357	(3S,5R,6R,7E)-3,5,6-Trihydroxy-7-megastigmen-9-one	81.6576	85.9732	59.4873	96.7603	74.3936	81.2402	50.796	52.7482	60.9327	68.2749	61.5004	58.4815	0.442988	0.00679965	1.29882	up	-2.91071	C13H22O4	241.144	3.71628	--	--	--	--	--	--	HMDB0038736	--	Organic compounds	Lipids and lipid-like molecules	Prenol lipids	Sesquiterpenoids
neg_2358	N-Acetyl-DL-tryptophan	36.2934	35.4661	34.4605	41.3198	31.0163	39.406	31.7743	26.1216	23.2772	27.12	26.2267	28.208	0.421616	0.00076134	1.43434	up	-2.61587	C13H14N2O3	245.093	3.72342	--	--	--	--	--	--	--	--	--	--	--	--
neg_2360	Marmesin rhamnoside	19.1667	17.1548	25.8951	34.3135	22.7288	26.836	17.8976	25.9275	28.0337	36.5994	33.7791	22.0428	-0.169252	0.445366	0.424569	unchanged	-2.90329	C20H24O8	391.139	3.71628	--	--	--	--	--	--	HMDB0039564	142347-99-7	Organic compounds	Phenylpropanoids and polyketides	Coumarins and derivatives	Furanocoumarins
neg_2362	10-Hydroxymelleolide	95.1661	104.446	89.9904	88.3362	100.976	91.6866	104.233	99.9413	100.105	80.2069	87.0027	96.9467	0.00548354	0.938852	0.00964567	unchanged	9.78576	C23H28O7	437.162	3.71628	--	--	--	--	--	--	HMDB0038786	130396-93-9	Organic compounds	Lipids and lipid-like molecules	Prenol lipids	Sesquiterpenoids
neg_2363	Dibutyryl adenosine	71.5592	70.3424	66.251	46.762	66.1252	55.5432	67.0935	66.1396	54.5535	50.269	55.0021	57.4303	0.103602	0.38998	0.484969	unchanged	3.8546	C18H25N5O6	452.18	3.72342	--	--	--	--	--	--	HMDB0251178	--	Organic compounds	Nucleosides, nucleotides, and analogues	Purine nucleosides	--
neg_2366	LysoPG(16:0/0:0)	64.1188	69.0774	68.6804	115.215	67.6286	78.8312	17.3404	13.5547	30.9536	65.8351	41.5795	40.9027	1.1412	0.00337291	1.32781	up	-12.8331	C22H45O9P	519.243	3.71628	--	--	--	--	--	--	HMDB0240601	116870-26-9	Organic compounds	Lipids and lipid-like molecules	Glycerophospholipids	Glycerophosphoglycerols
neg_2371	Vulgaxanthin I	34.6307	77.794	48.2316	84.8549	82.9929	76.6185	136.459	129.464	154.606	152.296	160.68	148.928	-1.12313	4.2261e-05	1.6068	down	3.30339	C14H17N3O7	723.214	3.72342	--	--	--	--	--	--	HMDB0029840	904-62-1	Organic compounds	Organic acids and derivatives	Carboxylic acids and derivatives	Amino acids, peptides, and analogues
neg_2372	Fosnetupitant	36.3741	47.9096	45.2308	56.0242	52.3309	62.5383	50.4538	36.3099	39.1738	65.3158	88.5882	60.2496	-0.178998	0.472218	0.391317	unchanged	-22.2451	C31H35F6N4O5P	733.208	3.71628	--	--	--	--	--	--	HMDB0304886	--	Organic compounds	Organoheterocyclic compounds	Diazinanes	Piperazines
neg_2373	Vibriobactin	16.6526	3.33807e-06	27.7274	35.6387	26.8846	25.8798	34.838	49.064	43.8502	49.4988	45.8831	48.6465	-1.03337	0.00426976	1.37472	down	-18.3644	C35H39N5O11	740.221	3.71628	C06769	Biosynthesis of siderophore group nonribosomal peptides(ko01053);;Biosynthesis of secondary metabolites(ko01110)	--	--	--	--	--	--	--	--	--	--
neg_2376	4-(4-Chlorophenyl)-1-[4-(4-fluorophenyl)-4-oxobutyl]-pyridinium (HPP+)	28.8675	49.0575	35.5636	28.1668	37.8885	38.8953	30.5969	31.5848	47.0649	47.4126	53.5972	42.4829	-0.210418	0.271842	0.568736	unchanged	2.08125	C21H18ClFNO+	767.228	3.73057	--	--	--	--	--	--	HMDB0061000	--	Organic compounds	Organic oxygen compounds	Organooxygen compounds	Carbonyl compounds
neg_2378	(2S)-2,5-Diamino-4-fluoro-5-oxopentanoic acid	34733.4	36925	30999	48872.7	33448.7	36683.7	29210.9	29192	31239	34573.9	32314.3	30402.1	0.245849	0.07381	0.946004	unchanged	7.5956	C5H9FN2O3	327.088	3.74483	--	--	--	--	--	--	HMDB0246428	--	Organic compounds	Organic acids and derivatives	Carboxylic acids and derivatives	Amino acids, peptides, and analogues
neg_2382	5C-aglycone	5049.77	5419.73	4671.13	6377.62	4858.14	5149.68	4330.31	4253.4	4396.87	4493.07	4494.1	4254.6	0.265749	0.0153559	1.25157	up	2.21282	C16H16O4	271.098	3.7377	--	--	--	--	--	--	HMDB0004810	34927-45-2	Organic compounds	Lipids and lipid-like molecules	Prenol lipids	Quinone and hydroquinone lipids
neg_2385	Hhcfu	44.0714	37.9686	31.9204	51.6235	41.4226	40.4908	39.2154	33.4985	31.2177	33.9075	31.1988	31.9801	0.300087	0.0335802	1.06751	up	-18.7573	C11H16FN3O4	318.106	3.74483	--	--	--	--	--	--	HMDB0247349	--	Organic compounds	Organoheterocyclic compounds	Diazines	Pyrimidines and pyrimidine derivatives
neg_2388	trans-3-Coumaric acid	58.8239	57.8964	38.8531	94.5669	54.6174	66.3881	65.9763	70.9174	68.4258	81.7926	75.1314	66.3918	-0.207765	0.271357	0.638747	unchanged	-0.757101	C9H8O3	387.108	3.7377	--	--	--	--	--	--	--	--	--	--	--	--
neg_2389	Kanokoside A	125.98	184.36	154.595	194.362	179.984	176.429	397.499	493.302	382.541	378.504	439.239	371.025	-1.27741	6.17917e-06	1.66113	down	-0.309502	C21H32O12	497.164	3.74483	C17428	--	--	--	--	--	HMDB0035635	64703-85-1	Organic compounds	Organic acids and derivatives	Carboxylic acids and derivatives	Amino acids, peptides, and analogues
neg_2391	3,4'-Dimethyquercetin 7-[alpha-L-arabinofuranosyl-(1->6)-glucoside]	31.8968	14.1704	28.814	20.4957	16.2368	17.7163	7.85516	13.7779	25.19	27.5834	18.2465	27.1988	0.109804	0.727829	0.246446	unchanged	-5.30299	C28H32O16	669.164	3.7377	--	--	--	--	--	--	HMDB0301964	--	Organic compounds	Phenylpropanoids and polyketides	Flavonoids	Flavonoid glycosides
neg_2393	Portulacaxanthin II	172.42	218.894	214.751	164.496	188.614	166.271	128.361	153.062	136.976	176.272	170.382	156.121	0.288947	0.0223014	1.16374	up	22.5101	C18H18N2O7	807.253	3.7377	C08565	Betalain biosynthesis(ko00965);;Biosynthesis of secondary metabolites(ko01110)	--	--	--	--	HMDB0012281	--	Organic compounds	Organic acids and derivatives	Carboxylic acids and derivatives	Amino acids, peptides, and analogues
neg_2394	Amygdalin	28.4164	21.2765	13.9343	55.199	29.91	38.102	24.2196	18.873	49.5191	31.4146	17.5893	28.5247	0.135064	0.720397	0.158852	unchanged	-43.5843	C20H27NO11	959.275	3.74483	C08325	Cyanoamino acid metabolism(ko00460);;Metabolic pathways(ko01100);;Biosynthesis of secondary metabolites(ko01110)	--	--	--	--	HMDB0035030	29883-15-6	Organic compounds	Organic oxygen compounds	Organooxygen compounds	Carbohydrates and carbohydrate conjugates
neg_2395	(E)-2-(2,4-Hexadiynylidene)-1,6-dioxaspiro[4.5]dec-3-ene	11.4266	6.33546	2.08725	10.5606	3.04689	5.34828	1.08076	3.33807e-06	3.23067	6.96792	3.51696	3.05501	1.12021	0.093467	0.898824	unchanged	4.40787	C14H14O2	235.075	3.75197	--	--	--	--	--	--	HMDB0029553	3306-40-9	Organic compounds	Organic oxygen compounds	Organooxygen compounds	Ethers
neg_2396	Lysylglycine	0.865486	6.35465	1.75121	9.76332	3.59716	5.23033	3.33807e-06	3.33807e-06	3.33807e-06	1.62675	2.49099	0.855417	2.47045	0.0358516	1.08864	up	0.691916	C8H17N3O3	238.097	3.75197	--	--	--	--	--	--	HMDB0028951	7563-03-03	Organic compounds	Organic acids and derivatives	Carboxylic acids and derivatives	Amino acids, peptides, and analogues
neg_2397	Lapachenole	161.841	164.574	141.202	254.412	158.34	182.38	130.487	132.281	153.12	170.001	146.096	146.058	0.275438	0.125103	0.814963	unchanged	-1.48757	C16H16O2	239.107	3.75197	C09950	--	--	--	--	--	HMDB0301851	--	Organic compounds	Organoheterocyclic compounds	Naphthopyrans	--
neg_2398	Phenyl 1-hydroxy-2-naphthoate	272.4	273.788	239.283	418.39	257.51	295.726	217.171	224.681	234.466	278.253	245.202	229.075	0.298342	0.0947744	0.887625	unchanged	2.9658	C17H12O3	309.076	3.75197	--	--	--	--	--	--	HMDB0256421	--	Organic compounds	Benzenoids	Naphthalenes	Naphthalenecarboxylic acids and derivatives
neg_2399	Dracorhodin	139.207	141.648	118.389	206.9	127.395	158.79	106.217	112.49	105.777	129.062	111.757	103.823	0.415296	0.0335048	1.1074	up	-0.423111	C17H14O3	265.087	3.75197	--	--	--	--	--	--	HMDB0251617	--	Organic compounds	Phenylpropanoids and polyketides	Flavonoids	O-methylated flavonoids
neg_2400	2-(5-Methoxy-1H-indol-3-yl)ethyl acetate	32.0234	37.1037	34.9678	66.2362	33.0623	44.71	52.8496	43.4516	60.7816	80.7407	65.7011	66.1093	-0.575155	0.0213136	1.1106	down	-1.98603	C13H15NO3	278.103	3.75197	--	--	--	--	--	--	HMDB0247825	--	Organic compounds	Organoheterocyclic compounds	Indoles and derivatives	Indoles
neg_2401	coformycin	1208.07	1275.89	1067.45	1788.35	1315.29	1191.89	946.989	1010.63	1072.62	1021.03	1115.03	802.436	0.394704	0.0268894	1.09647	up	-24.4575	C11H16N4O5	283.098	3.75197	C01677	--	--	--	--	--	HMDB0250398	--	Organic compounds	Organic oxygen compounds	Organooxygen compounds	Carbohydrates and carbohydrate conjugates
neg_2404	cis-Resveratrol 3-O-glucuronide	62.6531	64.7892	55.3722	92.8101	54.4586	62.6543	77.3171	74.9644	80.2582	98.9635	86.8867	74.0154	-0.326281	0.0405532	1.04048	down	1.4667	C20H20O9	403.104	3.75197	--	--	--	--	--	--	HMDB0041711	--	Organic compounds	Phenylpropanoids and polyketides	Stilbenes	Stilbene glycosides
neg_2407	Dopamine glucuronide	22.3246	17.1124	13.8193	41.7396	23.3941	21.3249	32.5174	52.4999	54.9668	39.313	44.0698	46.892	-0.951857	0.002052	1.39436	down	-23.339	C14H19NO8	703.205	3.75197	--	--	--	--	--	--	HMDB0010329	38632-24-5	Organic compounds	Organic oxygen compounds	Organooxygen compounds	Carbohydrates and carbohydrate conjugates
neg_2408	Dephospho-CoA	132.197	138.481	115.325	167.775	121.394	136.92	117.875	117.016	127.603	114.494	119.798	117.741	0.184653	0.0819174	0.914437	unchanged	-46.3522	C21H35N7O13P2S	708.092	3.75197	C00882	Pantothenate and CoA biosynthesis(ko00770);;Metabolic pathways(ko01100);;Biosynthesis of cofactors(ko01240)	LMFA07050315	Fatty Acyls [FA]	Fatty esters [FA07]	Fatty acyl CoAs [FA0705]	HMDB0001373	3633-59-8	Organic compounds	Nucleosides, nucleotides, and analogues	Purine nucleotides	Purine ribonucleotides
neg_2409	trans-Caffeic acid [apiosyl-(1->6)-glucosyl] ester	19.6766	14.6269	7.77987	50.7451	16.7317	34.181	2.93965	9.60091	13.6818	26.2175	22.2419	28.0208	0.485003	0.39382	0.461538	unchanged	-0.189742	C20H26O13	993.273	3.75197	--	--	--	--	--	--	HMDB0033694	--	Organic compounds	Phenylpropanoids and polyketides	Cinnamic acids and derivatives	Hydroxycinnamic acids and derivatives
neg_241	Hydroxyethyl glycine	37.3771	38.0845	35.5088	38.6096	27.5231	34.714	38.7621	57.6273	45.8283	50.5093	57.5916	48.9087	-0.498422	0.0026905	1.37388	down	-6.1521	C4H9NO3	118.05	0.632717	--	--	--	--	--	--	HMDB0061148	--	Organic compounds	Organic acids and derivatives	Carboxylic acids and derivatives	Amino acids, peptides, and analogues
neg_2411	3-(6-((4-(Trifluoromethoxy)phenyl)amino)pyrimidin-4-yl)benzamide	69.8192	72.0304	61.7666	74.2318	62.6683	63.1442	68.2617	66.93	56.5414	49.8451	77.6086	60.9852	0.0864896	0.415064	0.410088	unchanged	-0.653291	C18H13F3N4O2	395.073	3.75912	--	--	--	--	--	--	HMDB0252899	--	Organic compounds	Organoheterocyclic compounds	Diazines	Pyrimidines and pyrimidine derivatives
neg_2412	Adenosine phosphosulfate	37.7086	31.6252	37.7388	21.6987	27.0351	23.4163	37.7265	31.558	29.0979	24.6755	34.9588	26.8261	-0.0445455	0.794316	0.133606	unchanged	-22.4342	C10H14N5O10PS	472.009	3.75912	--	--	--	--	--	--	HMDB0001003	485-84-7	Organic compounds	Nucleosides, nucleotides, and analogues	Purine nucleotides	Purine ribonucleotides
neg_2414	Benzo[a]pyrene-7,8-diol	351.593	407.782	328.953	713.014	353.183	421.857	211.956	245.558	255.478	359.65	277.941	285.259	0.655314	0.0436131	1.05533	up	-24.2221	C20H14O2	617.183	3.75912	C22355	Chemical carcinogenesis - reactive oxygen species(ko05208)	--	--	--	--	HMDB0060438	--	Organic compounds	Benzenoids	Pyrenes	--
neg_2415	Benzoylpaeoniflorin	348.423	378.034	316.62	630.472	386.42	406.502	291.163	303.725	290.292	403.737	327.74	326.894	0.343753	0.121779	0.824075	unchanged	-2.16427	C30H32O12	629.186	3.75912	--	--	--	--	--	--	HMDB0249055	--	Organic compounds	Lipids and lipid-like molecules	Prenol lipids	Terpene glycosides
neg_2417	3'-Azido-3'-deoxy-5'- O-beta-D-glucopyranuronosylthymidine	12.0716	9.18657	14.3431	19.0779	14.7135	12.406	36.0281	33.5244	34.4193	57.8065	32.8194	36.3469	-1.4974	0.000849661	1.49584	down	4.72621	C16H21N5O10	885.255	3.75912	--	--	--	--	--	--	HMDB0060752	--	Organic compounds	Nucleosides, nucleotides, and analogues	Pyrimidine nucleosides	Pyrimidine 2',3'-dideoxyribonucleosides
neg_2418	4-Methylbiphenyl	25.6207	24.6109	24.8847	25.7635	24.384	27.9541	21.5725	25.2847	28.8504	27.2511	27.0891	23.9446	-0.00727311	0.917102	0.0666618	unchanged	0.9146	C13H12	213.092	3.77338	--	--	--	--	--	--	HMDB0032610	644-08-6	Organic compounds	Benzenoids	Benzene and substituted derivatives	Biphenyls and derivatives
neg_2419	Yangonin	791.211	766.112	672.474	895.589	715.178	747.115	631.533	639.209	695.285	735.766	733.052	658.654	0.16443	0.0525435	0.987689	unchanged	0.225441	C15H14O4	257.082	3.77338	C09980	Biosynthesis of phenylpropanoids(ko01061)	--	--	--	--	HMDB0034144	500-62-9	Organic compounds	Phenylpropanoids and polyketides	Kavalactones	--
neg_242	N-Methyl-D-aspartic acid	239.413	209.87	216.783	142.447	192.089	166.581	453.318	472.736	380.225	287.274	422.451	357.026	-1.0237	0.000281202	1.54923	down	-4.26001	C5H9NO4	146.045	0.632717	C12269	--	--	--	--	--	HMDB0002393	6384-92-5	Organic compounds	Organic acids and derivatives	Carboxylic acids and derivatives	Amino acids, peptides, and analogues
neg_2420	11,12-Dimethoxydihydrokawain	151.438	163.552	150.545	174.347	173.391	163.964	188.368	181.954	162.386	167.324	165.099	178.606	-0.0949782	0.0939917	0.899165	unchanged	1.73542	C16H20O5	313.106	3.77338	--	--	--	--	--	--	HMDB0030767	38146-60-0	Organic compounds	Phenylpropanoids and polyketides	Kavalactones	--
neg_2422	Gibberellin A68	31.6606	19.5266	27.3175	31.872	28.8381	27.2554	23.555	25.3285	22.2295	23.4341	28.3412	21.9784	0.200538	0.123716	0.797832	unchanged	0.621712	C19H22O6	391.14	3.77338	--	--	--	--	--	--	HMDB0035609	71177-41-8	Organic compounds	Lipids and lipid-like molecules	Prenol lipids	Diterpenoids
neg_2423	5-(3',4',5'-trihydroxyphenyl)-gamma-valerolactone-O-methyl-4'-O-glucuronide	302.408	274.057	301.13	98.8675	302.049	218.568	328.109	292.318	257.858	163.365	243.592	235.776	-0.0228843	0.922848	0.052861	unchanged	4.79707	C18H22O11	449.088	3.76625	--	--	--	--	--	--	HMDB0060027	--	Organic compounds	Organic oxygen compounds	Organooxygen compounds	Carbohydrates and carbohydrate conjugates
neg_2424	4-Methyl-umbelliferyl-N-acetyl-chitobiose	93.7645	115.561	81.9087	145.328	128.898	109.203	63.9749	80.65	104.861	113.698	89.6294	79.1679	0.34279	0.0768443	0.892451	unchanged	0.755022	C26H34N2O13	603.181	3.77338	--	--	--	--	--	--	HMDB0246931	--	Organic compounds	Phenylpropanoids and polyketides	Coumarins and derivatives	Coumarin glycosides
neg_2425	3,5,7-Octatriyn-1-ol	2.73105	7.76609	3.13839	11.4963	3.34658	6.90167	3.33807e-06	0.994614	1.91187	5.45139	3.33807e-06	4.04068	1.51277	0.0504373	1.00505	unchanged	6.1451	C8H6O	235.078	3.78767	--	--	LMFA05000756	Fatty Acyls [FA]	Fatty alcohols [FA05]	--	HMDB0038998	6071-20-1	Organic compounds	Lipids and lipid-like molecules	Fatty Acyls	Fatty alcohols
neg_2426	4'-Methoxychalcone	81.5856	92.2131	72.831	141.045	69.5646	90.575	49.055	59.1876	62.3616	76.0641	65.2975	60.6621	0.555951	0.0396469	1.07496	up	-4.25489	C16H14O2	237.091	3.7948	--	--	LMPK12120188	Polyketides [PK]	Flavonoids [PK12]	Chalcones and dihydrochalcones [PK1212]	HMDB0032585	22966-19-4	Organic compounds	Phenylpropanoids and polyketides	Linear 1,3-diarylpropanoids	Chalcones and dihydrochalcones
neg_2427	Ala-Abu-OH	4385.34	4790.49	3939.94	6354.77	4192.06	4814.12	3333.04	3458.48	3562.8	4124.57	3724.09	3720.5	0.377306	0.024902	1.15903	up	15.7636	C12H14N2O6	281.082	3.7948	--	--	--	--	--	--	--	--	--	--	--	--
neg_2428	Val-Ser-OH	396.254	390.714	430.525	129.293	418.758	318.341	572.047	498.1	442.601	288.885	401.903	401.37	-0.321955	0.18482	0.709239	unchanged	9.66461	C13H16N2O7	311.091	3.78767	--	--	--	--	--	--	--	--	--	--	--	--
neg_2429	Abu-Asp-OH	755.288	830.604	634.554	1445.28	747.052	876.802	487.851	532.361	551.791	680.996	587.545	550.66	0.641356	0.0427581	1.07059	up	12.6391	C13H14N2O8	325.072	3.7948	--	--	--	--	--	--	--	--	--	--	--	--
neg_243	L-4-Hydroxyglutamate semialdehyde	60.2015	66.0192	50.5909	62.6184	58.1885	56.8423	58.244	59.2436	74.1218	80.962	77.2678	76.3823	-0.265977	0.0309609	1.07015	down	-2.76865	C5H9NO4	168.027	0.625567	C05938	Arginine and proline metabolism(ko00330);;Metabolic pathways(ko01100)	--	--	--	--	HMDB0006556	--	Organic compounds	Organic acids and derivatives	Carboxylic acids and derivatives	Amino acids, peptides, and analogues
neg_2430	L-alpha-Amino-5-oxo-2(5H)-isoxazolepropanoic acid	25.5832	37.1709	37.4097	31.4408	46.0745	30.5398	46.2233	48.5664	43.3363	32.6954	46.8145	36.4894	-0.287438	0.0784846	0.947733	unchanged	-4.89046	C6H8N2O4	343.088	3.78767	--	--	--	--	--	--	HMDB0034322	59476-61-8	Organic compounds	Organic acids and derivatives	Carboxylic acids and derivatives	Amino acids, peptides, and analogues
neg_2431	PA(14:0/0:0)	17.0762	15.9338	13.1635	32.8255	14.6998	19.0521	17.632	15.5039	19.3309	18.8358	18.2714	15.0712	0.107636	0.670575	0.198895	unchanged	-37.4605	C17H35O7P	381.19	3.7948	--	--	LMGP10050007	Glycerophospholipids [GP]	Glycerophosphates [GP10]	Monoacylglycerophosphates [GP1005]	HMDB0062321	--	Organic compounds	Lipids and lipid-like molecules	Glycerophospholipids	Glycerophosphates
neg_2432	4-O-beta-D-Glucopyranuronosyl-L-fucose	15.3767	6.73846	7.13726	21.0431	14.6577	11.1005	7.52319	21.7579	12.6187	18.9493	20.2189	13.0357	-0.30723	0.364465	0.511039	unchanged	-20.6323	C12H20O11	385.092	3.78767	--	--	--	--	--	--	HMDB0039889	16749-74-9	Organic compounds	Organic oxygen compounds	Organooxygen compounds	Carbohydrates and carbohydrate conjugates
neg_2433	Syrups, hydrolyzed starch, hydrogenated	29.8229	30.4473	31.3008	21.8656	40.4509	26.5161	48.2772	47.3743	39.8901	40.8616	56.02	45.6742	-0.624362	0.000847498	1.42381	down	-12.2809	C18H34O16	527.153	3.7948	--	--	--	--	--	--	HMDB0258656	--	Organic compounds	Organic oxygen compounds	Organooxygen compounds	Carbohydrates and carbohydrate conjugates
neg_2434	Mecapegfilgrastim	16.6236	21.8694	33.4701	34.095	30.3082	26.9621	16.4524	21.927	111.845	33.022	41.5004	43.5353	-0.715975	0.274553	0.641138	unchanged	2.15877	C21H36N4O8S2	581.182	3.78767	--	--	--	--	--	--	HMDB0254391	--	Organic compounds	Organic acids and derivatives	Carboxylic acids and derivatives	Amino acids, peptides, and analogues
neg_2435	Tyrosyl-Cysteine	77.6373	74.64	67.807	99.2341	71.0465	69.8483	46.9763	45.9185	42.9485	63.8135	57.5531	41.783	0.622191	0.00131997	1.40115	up	-5.79236	C12H16N2O4S	627.177	3.7948	--	--	--	--	--	--	HMDB0029102	--	Organic compounds	Organic acids and derivatives	Carboxylic acids and derivatives	Amino acids, peptides, and analogues
neg_2439	N-Heptanoylglycine	130.353	140.736	114.366	219.209	124.897	149.241	131.616	140.935	142.739	187.285	160.577	147.387	-0.0511807	0.768928	0.174829	unchanged	-2.32716	C9H17NO3	186.113	3.80193	--	--	--	--	--	--	HMDB0013010	23783-23-5	Organic compounds	Organic acids and derivatives	Carboxylic acids and derivatives	Amino acids, peptides, and analogues
neg_244	myo-Inositol	35.6727	39.7436	32.7633	50.1626	37.8676	42.5883	52.7921	45.9926	55.3105	77.7733	58.2094	67.4908	-0.582429	0.00597145	1.28611	down	-2.8782	C6H12O6	179.056	0.632717	C00137	Galactose metabolism(ko00052);;Ascorbate and aldarate metabolism(ko00053);;Streptomycin biosynthesis(ko00521);;Inositol phosphate metabolism(ko00562);;Metabolic pathways(ko01100);;Biosynthesis of secondary metabolites(ko01110);;Microbial metabolism in diverse environments(ko01120);;Biosynthesis of nucleotide sugars(ko01250);;ABC transporters(ko02010);;Phosphatidylinositol signaling system(ko04070)	--	--	--	--	HMDB0000211	87-89-8	Organic compounds	Organic oxygen compounds	Organooxygen compounds	Alcohols and polyols
neg_2441	Crispolide	1385.44	1566.91	1389.81	1738.4	1446.08	1496.37	997.672	1028.4	1038.25	1092.56	1043.83	999.644	0.541258	0.000215486	1.59112	up	5.08747	C15H20O5	301.107	3.80193	--	--	--	--	--	--	HMDB0036695	83217-86-1	Organic compounds	Lipids and lipid-like molecules	Prenol lipids	Terpene lactones
neg_2442	Flocoumafen	40.6007	31.2418	27.9481	62.4536	38.5388	35.8101	22.5037	35.0999	33.3866	33.1564	38.7245	31.5739	0.283046	0.239057	0.611942	unchanged	-2.78078	C33H25F3O4	577.138	3.80193	C18696	--	--	--	--	--	HMDB0252308	--	Organic compounds	Benzenoids	Naphthalenes	Phenylnaphthalenes
neg_2443	indol-2-one	17.6422	17.7124	15.9999	12.2752	13.4313	14.0677	18.6476	14.4404	13.2527	13.0897	14.1957	14.693	0.0451808	0.714695	0.2262	unchanged	-1.48492	C8H5NO	176.035	3.80907	--	--	--	--	--	--	HMDB0253466	--	Organic compounds	Organoheterocyclic compounds	Indoles and derivatives	--
neg_2444	2-Guanidinobutanoic acid	15.4286	18.0755	11.063	27.2627	13.5867	16.6618	15.8361	17.5076	15.1324	21.2995	18.6324	18.1547	-0.0620262	0.769841	0.175992	unchanged	8.75894	C5H11N3O2	289.166	3.80907	--	--	--	--	--	--	HMDB0245137	--	Organic compounds	Organic acids and derivatives	Carboxylic acids and derivatives	Amino acids, peptides, and analogues
neg_2445	Dukunolide B	41.2883	45.6242	30.1422	22.9813	49.2177	42.9869	80.1511	92.5933	86.4836	72.3596	74.3438	53.2773	-0.98353	0.000370774	1.50084	down	5.82005	C26H26O10	543.154	3.80907	--	--	--	--	--	--	HMDB0035664	99343-73-4	Organic compounds	Lipids and lipid-like molecules	Fatty Acyls	Fatty alcohols
neg_2446	Remdesivir	22.4378	21.8022	29.0097	26.3963	15.1906	15.8217	25.3935	16.1145	16.9118	7.79726	11.822	8.84192	0.588688	0.0633812	0.918801	unchanged	12.1203	C27H35N6O8P	623.207	3.80907	--	--	--	--	--	--	HMDB0304869	--	Organic compounds	Organoheterocyclic compounds	Diazanaphthalenes	Benzodiazines
neg_2448	Febuxostat	2347.45	2275.8	1856.64	3410.53	2079.97	2415.22	2237.08	2268.59	2445.1	2794.37	2589.04	2399.11	-0.0344543	0.812794	0.152248	unchanged	21.3311	C16H16N2O3S	315.088	3.82335	--	--	--	--	--	--	HMDB0252185	--	Organic compounds	Organoheterocyclic compounds	Azoles	Thiazoles
neg_2449	Glutathione episulfonium ion	12.5034	13.9802	18.6102	8.92265	17.8356	16.2019	19.6889	17.742	17.4257	13.3668	10.5774	14.6272	-0.0854655	0.666324	0.247257	unchanged	-2.03606	C12H20N3O6S+	355.081	3.82335	C14874	Metabolism of xenobiotics by cytochrome P450(ko00980);;Chemical carcinogenesis - DNA adducts(ko05204)	--	--	--	--	HMDB0060479	--	Organic compounds	Organic acids and derivatives	Carboxylic acids and derivatives	Amino acids, peptides, and analogues
neg_245	1-(Malonylamino)cyclopropanecarboxylic acid	6.61437	8.8823	7.65971	14.9747	7.69145	12.7257	4.79236	4.11276	9.50763	26.3311	11.9007	18.8219	-0.36621	0.480457	0.346117	unchanged	-13.3742	C7H9NO5	186.038	0.625567	--	--	--	--	--	--	HMDB0031700	80550-27-2	Organic compounds	Organic acids and derivatives	Carboxylic acids and derivatives	Amino acids, peptides, and analogues
neg_2450	Cyclo((2R)-2-aminobutanoyl-N2-methyl-L-arginylglycyl-L-alpha-aspartyl-3-(aminomethyl)benzoyl)	27.5971	36.6742	34.883	29.24	45.6727	39.8093	54.0273	63.6594	54.1622	52.6513	52.3042	65.0748	-0.67671	0.000165354	1.51144	down	-27.6353	C25H36N8O7	595.225	3.82335	--	--	--	--	--	--	HMDB0259541	--	Organic compounds	Phenylpropanoids and polyketides	Macrolactams	--
neg_2454	4-Ethylphenol	33.9983	35.0401	33.7471	46.7798	27.6607	34.803	23.4864	24.6594	25.7768	31.5821	26.6384	27.0873	0.413145	0.0162907	1.21172	up	-5.67782	C8H10O	121.065	3.83048	C13637	Bisphenol degradation(ko00363);;Microbial metabolism in diverse environments(ko01120)	--	--	--	--	HMDB0029306	123-07-9	Organic compounds	Benzenoids	Phenols	1-hydroxy-2-unsubstituted benzenoids
neg_2456	Nabumetone	859.138	937.947	758.764	1215.95	828.058	931.848	666.532	667.747	761.735	919.906	828.257	769.182	0.261907	0.0776076	0.914778	unchanged	-0.34518	C15H16O2	227.108	3.83048	--	--	--	--	--	--	HMDB0014604	42924-53-8	Organic compounds	Benzenoids	Naphthalenes	--
neg_2457	Lapachol	73.6108	77.9141	62.0918	117.383	72.6569	84.465	57.349	65.56	64.8865	86.7103	84.1529	72.4951	0.179039	0.327606	0.524069	unchanged	3.32774	C15H14O3	241.088	3.83048	C10366	--	--	--	--	--	HMDB0253978	--	Organic compounds	Benzenoids	Naphthalenes	Naphthoquinones
neg_2458	Ser-TyrMe-OH	113.639	119.213	102.908	179.017	127.629	123.539	121.359	130.833	143.661	193.68	142.477	146.658	-0.198076	0.236163	0.627842	unchanged	-26.3217	C19H20N2O8	403.104	3.83048	--	--	--	--	--	--	--	--	--	--	--	--
neg_2459	n6,2'-o-dibutyryladenosine	49.4614	47.8378	46.7196	20.4384	43.2054	30.14	45.4273	52.5961	39.7919	23.0956	44.6667	35.2363	-0.018155	0.938438	0.0484137	unchanged	4.94746	C18H25N5O6	452.181	3.83048	--	--	--	--	--	--	HMDB0255304	--	Organic compounds	Nucleosides, nucleotides, and analogues	Purine nucleosides	--
neg_2463	PHLORACETOPHENONE	22.0594	28.5901	27.581	20.2482	20.1691	20.9444	0.727928	0.818261	3.33807e-06	2.76742	3.62112	2.21663	3.78147	8.43946e-06	1.67738	up	-1.14186	C8H8O4	167.035	3.83762	--	--	--	--	--	--	HMDB0029644	480-66-0	Organic compounds	Organic oxygen compounds	Organooxygen compounds	Carbonyl compounds
neg_2465	6-[(2R,4S,5R)-4-Hydroxy-5-(hydroxymethyl)oxolan-2-yl]-7,8-dihydroimidazo[1,2-c]pyrimidin-5-one	19.1924	20.6914	16.0588	32.9717	20.8563	21.569	9.83339	11.5667	15.0795	19.6188	17.5854	13.9793	0.583261	0.0297499	1.0778	up	-13.8443	C11H15N3O4	274.077	3.84477	--	--	--	--	--	--	HMDB0260369	--	Organic compounds	Organic oxygen compounds	Organooxygen compounds	Carbohydrates and carbohydrate conjugates
neg_2466	6-Demethylsterigmatocystin	12.4875	10.8535	14.8048	8.75275	19.713	13.1495	65.2601	61.076	49.0718	40.9278	45.1277	42.9395	-1.93223	0.000104294	1.62185	down	3.58869	C17H10O6	309.042	3.84477	C03683	Aflatoxin biosynthesis(ko00254);;Metabolic pathways(ko01100);;Biosynthesis of secondary metabolites(ko01110)	LMPK10000002	Polyketides [PK]	Aflatoxins and related substances [PK10]	--	HMDB0033657	30461-65-5	Organic compounds	Phenylpropanoids and polyketides	Sterigmatocystins	--
neg_2468	TRIMETHYLCOLCHICINIC ACID	10.489	12.7651	12.3937	24.1962	13.7002	14.686	10.6989	9.77746	8.06477	12.0539	14.2598	14.4116	0.349118	0.197278	0.680421	unchanged	0.769774	C19H21NO5	378.112	3.84477	--	--	--	--	--	--	HMDB0259241	--	Organic compounds	Hydrocarbon derivatives	Tropones	Tropolones
neg_2469	Tedizolid phosphate	132.266	167.935	153.964	38.3624	161.749	112.166	423.307	387.891	361.739	251.311	309.455	319.629	-1.42172	6.80479e-05	1.55959	down	22.6864	C17H16FN6O6P	449.088	3.84477	--	--	--	--	--	--	HMDB0258775	--	Organic compounds	Organoheterocyclic compounds	Pyridines and derivatives	Phenylpyridines
neg_247	1,2,4-Trioxane	33.8781	35.9748	27.2824	56.0784	32.0256	39.9014	33.7016	32.4305	46.9658	62.2231	45.907	50.0344	-0.268862	0.235816	0.620725	unchanged	-2.42519	C3H6O3	225.061	0.625567	--	--	--	--	--	--	HMDB0244144	--	Organic compounds	Organoheterocyclic compounds	Trioxanes	--
neg_2470	Neoliquiritin 2''-apioside	35.0829	32.6838	48.5433	42.7132	36.9491	39.6248	32.9188	47.7162	48.2104	47.9139	49.6448	44.9328	-0.203764	0.115424	0.816847	unchanged	19.0481	C26H30O13	571.154	3.83762	--	--	--	--	--	--	HMDB0040544	135432-48-3	Organic compounds	Organic acids and derivatives	Carboxylic acids and derivatives	Amino acids, peptides, and analogues
neg_2472	8-Hydroxyguanosine	32.7143	58.1511	42.5866	86.7423	52.6454	57.1376	45.9768	43.5549	43.9974	51.8949	47.3631	33.476	0.309514	0.226002	0.630958	unchanged	9.44604	C10H13N5O6	657.193	3.83762	--	--	--	--	--	--	HMDB0002044	3868-31-3	Organic compounds	Nucleosides, nucleotides, and analogues	Purine nucleosides	--
neg_2473	Glucosyringic acid	38.8074	34.2012	34.3142	44.7883	45.0459	44.3862	83.691	72.8698	81.0801	98.2235	102.697	84.9607	-1.11597	3.10851e-05	1.61928	down	-0.0929455	C15H20O10	765.209	3.83762	--	--	--	--	--	--	HMDB0303364	--	Organic compounds	Organoheterocyclic compounds	Dihydrofurans	--
neg_2475	(E)-3-[1-(Benzenesulfonyl)indol-5-yl]-N-hydroxyprop-2-enamide	65.4611	77.0647	78.5287	79.6009	94.169	90.9989	89.1665	94.2727	78.6164	71.6128	80.7698	84.7832	-0.0392487	0.686037	0.274234	unchanged	7.28365	C17H14N2O4S	387.102	3.8519	--	--	--	--	--	--	HMDB0249930	--	Organic compounds	Phenylpropanoids and polyketides	Cinnamic acids and derivatives	--
neg_2477	Ustiloxin C	52.6466	50.4269	58.9875	79.3978	46.2044	53.3244	28.7681	49.3448	53.4847	56.9215	75.4803	55.5699	0.0935912	0.657528	0.240136	unchanged	-18.3404	C23H34N4O10S	579.164	3.8519	--	--	--	--	--	--	HMDB0041053	158274-98-7	Organic compounds	Organic acids and derivatives	Carboxylic acids and derivatives	Amino acids, peptides, and analogues
neg_2478	3-Furanmethanol glucoside	13.0182	25.6693	26.6512	10.8065	20.1037	20.7526	26.9611	21.0345	23.4168	14.7607	19.7311	14.8236	-0.0452322	0.854228	0.118717	unchanged	11.6819	C11H16O7	295.062	3.85903	--	--	--	--	--	--	HMDB0032924	86425-28-7	Organic compounds	Organic oxygen compounds	Organooxygen compounds	Carbohydrates and carbohydrate conjugates
neg_2479	Flutriafol	26.089	28.8336	29.6424	52.1738	35.2514	38.2776	34.5695	41.4797	36.3881	37.1939	30.7406	39.8938	-0.0670171	0.703071	0.254707	unchanged	0.75389	C16H13F2N3O	346.101	3.85903	C18734	--	--	--	--	--	HMDB0252419	--	--	--	--	--
neg_2480	7,8-Dihydropteroic acid	27.8332	29.3563	28.4377	2.31803	25.2642	17.7825	38.1504	29.4879	33.2857	24.6772	31.6287	35.7171	-0.558726	0.0634017	0.955619	unchanged	-1.27551	C14H14N6O3	349.082	3.85903	--	--	--	--	--	--	HMDB0001412	2134-76-1	Organic compounds	Organoheterocyclic compounds	Pteridines and derivatives	Pterins and derivatives
neg_2481	(+)-Brusatol	22.2486	32.7816	51.7722	62.7077	62.5777	48.6671	77.7416	83.2658	80.6789	78.1428	92.7218	89.9397	-0.839785	0.00164989	1.48256	down	-21.6707	C26H32O11	555.153	3.85903	--	--	--	--	--	--	HMDB0243532	--	Organic compounds	Lipids and lipid-like molecules	Prenol lipids	Terpene lactones
neg_2482	Picrosid II, HPLC Grade	23.0949	28.3091	46.0085	21.6565	28.0902	27.3091	42.1218	33.861	28.719	38.3574	40.2361	30.3981	-0.292578	0.157179	0.732121	unchanged	2.22596	C23H28O13	557.152	3.85903	--	--	--	--	--	--	HMDB0246243	--	Organic compounds	Phenylpropanoids and polyketides	Tannins	Hydrolyzable tannins
neg_2483	Acrimarine I	77.4507	68.5331	75.9809	69.7565	56.7877	68.5056	40.6933	21.6358	19.5086	44.0335	28.0867	44.5968	1.07056	0.000130226	1.57361	up	-2.03398	C34H31NO7	600.178	3.85903	--	--	--	--	--	--	HMDB0040387	147395-89-9	Organic compounds	Organoheterocyclic compounds	Quinolines and derivatives	Benzoquinolines
neg_2485	cis-3-(3-Carboxyethenyl)-3,5-cyclohexadiene-1,2-diol	34.5762	15.8466	22.2508	40.1812	21.3219	23.0915	20.1291	26.9161	29.5778	31.2995	32.6852	27.9679	-0.10017	0.664179	0.252098	unchanged	39.9219	C9H10O4	423.144	3.87332	C12622	Phenylalanine metabolism(ko00360);;Metabolic pathways(ko01100);;Microbial metabolism in diverse environments(ko01120);;Degradation of aromatic compounds(ko01220)	--	--	--	--	--	--	--	--	--	--
neg_2487	Glycyl-Glutamate	31.8614	44.2261	27.8805	21.797	20.9412	25.8531	62.7405	49.1866	57.2868	35.0221	50.6424	36.8748	-0.757656	0.00629394	1.29094	down	6.92893	C7H12N2O5	467.166	3.87332	--	--	--	--	--	--	HMDB0028840	--	Organic compounds	Organic acids and derivatives	Carboxylic acids and derivatives	Amino acids, peptides, and analogues
neg_2488	MeOSuc-AAPA-CMK	1035.26	1099.47	1030.4	895.088	962.913	910.768	1490.22	1546.77	1450.24	1425.58	1555.43	1441.93	-0.58647	5.74442e-07	1.6578	down	-11.8218	C20H31ClN4O7	509.143	3.86617	--	--	--	--	--	--	HMDB0254447	--	Organic compounds	Organic acids and derivatives	Carboxylic acids and derivatives	Amino acids, peptides, and analogues
neg_2489	8-O-Acetyl shanzhiside methyl ester	97.3797	85.6735	104.308	68.8663	88.098	78.359	83.232	84.0891	76.3869	62.2196	73.8008	66.6823	0.227569	0.0756027	0.920623	unchanged	-25.5969	C19H28O12	493.145	3.86617	--	--	--	--	--	--	HMDB0248874	--	Organic compounds	Lipids and lipid-like molecules	Prenol lipids	Terpene glycosides
neg_2490	PI(16:1(9Z)/0:0)	53.4068	66.5848	52.2124	133.711	79.4355	91.7445	45.5583	55.393	57.2365	86.142	68.1326	64.043	0.341607	0.26116	0.596873	unchanged	39.3323	C25H47O12P	591.278	3.87332	--	--	LMGP06050009	Glycerophospholipids [GP]	Glycerophosphoinositols [GP06]	Monoacylglycerophosphoinositols [GP0605]	--	--	--	--	--	--
neg_2492	Castavinol C1	26.1619	33.5487	33.1456	39.2096	28.8072	35.6353	59.9332	50.4648	51.9101	39.9628	37.6437	43.6671	-0.529173	0.0062289	1.3379	down	20.9482	C27H32O13	585.171	3.88045	--	--	--	--	--	--	--	--	--	--	--	--
neg_2494	5'-Hydroxy-3',4',7-trimethoxyflavan	1917.74	1930.58	1707.72	2240.17	1859.2	1923.55	1564.34	1522.3	1621.54	1772.2	1560.23	1587.1	0.266242	0.00409411	1.34848	up	-2.53535	C18H20O5	315.123	3.89472	--	--	--	--	--	--	HMDB0040534	133342-90-2	Organic compounds	Phenylpropanoids and polyketides	Flavonoids	O-methylated flavonoids
neg_2495	(4S,7S,12Br)-7-[[(2R)-2-acetylsulfanyl-3-phenylpropanoyl]amino]-6-oxo-2,3,4,7,8,12b-hexahydro-1H-pyrido[2,1-a][2]benzazepine-4-carboxylic acid	113.044	116.617	123.594	57.9071	121.159	97.269	225.305	225.947	200.45	117.078	183.665	142.826	-0.798803	0.00599107	1.33353	down	-3.47768	C26H28N2O5S	479.163	3.89472	--	--	--	--	--	--	HMDB0254377	--	Organic compounds	Organic acids and derivatives	Carboxylic acids and derivatives	Amino acids, peptides, and analogues
neg_2496	8-Acetoxypinoresinol 4-glucoside	33.7081	55.9172	34.9033	55.7894	49.281	46.5287	29.6577	40.9768	63.2029	66.6982	55.1328	57.127	-0.179884	0.406747	0.445014	unchanged	-3.19677	C28H34O13	599.173	3.88758	--	--	--	--	--	--	HMDB0033283	--	Organic compounds	Lignans, neolignans and related compounds	Furanoid lignans	--
neg_2498	curcumin 4'-O-beta-D-gentiobioside	100.96	112.181	142.22	131.264	125.861	135.227	182.481	218.4	266.744	217.163	214.563	198.467	-0.795534	0.00013891	1.57296	down	-25.6482	C33H40O16	737.212	3.88758	--	--	--	--	--	--	HMDB0304300	--	Organic compounds	Phenylpropanoids and polyketides	Diarylheptanoids	Linear diarylheptanoids
neg_250	2-(Trifluoromethyl)isonicotinic acid	77.0888	85.9624	65.1465	103.532	66.8519	77.6755	58.3394	53.6456	84.7986	126.085	95.0708	93.4133	-0.102579	0.648104	0.217231	unchanged	-13.5079	C7H4F3NO2	236.015	0.625567	--	--	--	--	--	--	HMDB0244959	--	Organic compounds	Organoheterocyclic compounds	Pyridines and derivatives	Pyridinecarboxylic acids and derivatives
neg_2500	Mitoxantrone dicarboxylic acid	55.7659	76.6429	76.2771	28.6231	58.9674	41.3622	61.6332	61.3368	49.3586	45.2162	44.3777	59.9976	0.0687779	0.766127	0.201476	unchanged	1.94069	C22H24N4O8	507.13	3.90187	--	--	--	--	--	--	HMDB0254764	--	Organic compounds	Benzenoids	Anthracenes	Anthraquinones
neg_2501	L-Valine, N-(2-hydroxy-3-butenyl)-	71.2125	79.9527	60.9425	124.416	67.2227	83.3164	79.7639	99.7356	86.421	122.846	104.687	102.811	-0.291843	0.137864	0.786865	unchanged	-1.82238	C9H17NO3	186.113	3.909	--	--	--	--	--	--	HMDB0253927	--	Organic compounds	Organic acids and derivatives	Carboxylic acids and derivatives	Amino acids, peptides, and analogues
neg_2502	N-Succinyl-L,L-2,6-diaminopimelate	37.9836	27.1443	31.1789	20.3151	29.6919	24.6813	65.7758	68.5961	61.3773	39.1408	49.0598	49.9696	-0.965545	0.00102646	1.4788	down	-32.5143	C11H18N2O7	325.071	3.909	--	--	--	--	--	--	HMDB0012267	26605-36-7	Organic compounds	Organic acids and derivatives	Carboxylic acids and derivatives	Amino acids, peptides, and analogues
neg_2503	3-O-alpha-D-Glucopyranuronosyl-D-xylose	66.1042	63.0152	65.7344	50.8143	60.4274	59.7053	45.9833	53.1758	63.0554	68.3653	47.986	54.1753	0.136658	0.225936	0.707619	unchanged	-2.84416	C11H18O11	651.24	3.909	--	--	--	--	--	--	HMDB0039723	85269-45-0	Organic compounds	Organic oxygen compounds	Organooxygen compounds	Carbohydrates and carbohydrate conjugates
neg_2505	APC	199.938	158.12	160.589	174.477	153.471	217.795	90.9645	74.4661	99.9246	86.7803	87.5156	85.9851	1.01789	0.000194789	1.59252	up	-13.9531	C33H38N4O8	653.23	3.909	C16542	Drug metabolism - other enzymes(ko00983)	--	--	--	--	HMDB0060661	--	Organic compounds	Organic oxygen compounds	Organooxygen compounds	Carbonyl compounds
neg_2507	5-[(2R)-2-Aminopropyl]-2-hydroxybenzoic acid	43.116	47.8735	38.0792	81.8489	43.3913	56.1888	38.3436	31.0834	37.0689	49.7737	42.2331	38.8502	0.387549	0.127903	0.80911	unchanged	-2.1057	C10H13NO3	194.082	3.92328	--	--	--	--	--	--	HMDB0257825	--	Organic compounds	Benzenoids	Benzene and substituted derivatives	Phenethylamines
neg_2508	OR-1855	55.7617	60.9424	46.3197	83.9918	55.7812	57.4453	43.6218	41.4559	47.8955	55.655	47.3027	42.0779	0.373836	0.0462906	1.02825	up	-18.0322	C11H13N3O	238.072	3.92328	--	--	--	--	--	--	HMDB0060860	--	Organic compounds	Benzenoids	Benzene and substituted derivatives	Aniline and substituted anilines
neg_2509	2-Hydroxy-4-[(1R)-1-hydroxy-8-methyl-6-oxononyl]-3-methyl-2H-furan-5-one	112.264	124.985	95.9513	219.915	107.678	134.819	93.242	101.245	111.66	144.278	119.894	115.704	0.213809	0.38646	0.465454	unchanged	-3.52058	C15H24O5	283.154	3.91613	--	--	--	--	--	--	HMDB0258463	--	Organic compounds	Lipids and lipid-like molecules	Fatty Acyls	Fatty alcohols
neg_2510	Umbelliferone	74.8547	68.8082	76.1435	24.1181	71.2842	66.294	131.434	111.053	106.989	79.1257	101.383	96.9472	-0.716614	0.00342333	1.3249	down	-1.52495	C9H6O3	323.056	3.91613	C09315	Biosynthesis of various plant secondary metabolites(ko00999);;Biosynthesis of phenylpropanoids(ko01061);;Biosynthesis of secondary metabolites(ko01110)	--	--	--	--	HMDB0029865	93-35-6	Organic compounds	Phenylpropanoids and polyketides	Coumarins and derivatives	Hydroxycoumarins
neg_2511	Versiconol	73.2361	73.5242	67.625	32.2835	62.3537	61.8339	105.582	101.027	143.807	65.5058	90.2395	95.3583	-0.69775	0.012939	1.22977	down	-43.4685	C18H16O8	359.062	3.92328	C20508	Aflatoxin biosynthesis(ko00254);;Biosynthesis of secondary metabolites(ko01110)	--	--	--	--	--	--	--	--	--	--
neg_2513	RUBRATOXIN B	63.2915	52.0045	63.6777	76.748	59.9861	58.4532	62.514	51.2509	55.7578	54.5329	68.2886	56.2253	0.102212	0.335765	0.491346	unchanged	-10.4429	C26H30O11	539.148	3.91613	C16767	--	--	--	--	--	HMDB0257358	--	Organic compounds	Organic acids and derivatives	Carboxylic acids and derivatives	Pentacarboxylic acids and derivatives
neg_2515	Astringin	32.3802	44.0777	30.0764	32.5147	34.7511	36.1072	56.0286	25.2187	364.506	36.9836	39.8748	106.413	-1.58336	0.246509	0.682678	unchanged	-32.6199	C20H22O9	811.219	3.92328	C10245	--	LMPK13090007	Polyketides [PK]	Aromatic polyketides [PK13]	Diphenyl ethers, biphenyls, dibenzyls and stilbenes [PK1309]	HMDB0303169	--	Organic compounds	Phenylpropanoids and polyketides	Stilbenes	Stilbene glycosides
neg_2518	5'-(dimethylsulfonio)-5'-deoxyadenosine	54.866	56.9447	58.0803	22.866	58.5079	51.5213	64.9804	48.6153	50.3613	43.5479	52.3188	44.992	-0.00963797	0.959381	0.0159018	unchanged	3.69768	C12H18N5O3S+	333.089	3.93042	--	--	--	--	--	--	--	--	--	--	--	--
neg_2520	Pterostilbene	31.6287	37.9423	29.1595	33.7	25.7218	28.1114	28.9331	23.7437	27.3179	26.7783	24.0044	20.3087	0.301976	0.0252321	1.103	up	-1.4007	C16H16O3	255.102	3.94468	C10287	Stilbenoid, diarylheptanoid and gingerol biosynthesis(ko00945);;Biosynthesis of secondary metabolites(ko01110)	LMPK13090015	Polyketides [PK]	Aromatic polyketides [PK13]	Diphenyl ethers, biphenyls, dibenzyls and stilbenes [PK1309]	HMDB0303379	--	Organic compounds	Phenylpropanoids and polyketides	Stilbenes	--
neg_2522	5-NITRO-2-PHENYLPROPYLAMINOBENZOIC ACID [NPPB]	91.441	94.2863	75.0178	95.3554	82.9238	89.0411	70.8871	77.1967	69.7383	74.2117	85.0594	69.0289	0.243278	0.0073825	1.23895	up	-39.0138	C16H16N2O4	299.092	3.93755	--	--	--	--	--	--	--	--	--	--	--	--
neg_2524	4-Glyceollidin	27.9868	32.6423	26.3955	3.53889	36.4103	17.6153	419.721	419.481	482.665	577.728	524.123	462.39	-4.3191	5.5866e-06	1.67771	down	20.4164	C20H20O5	375.107	3.94468	C15510	Isoflavonoid biosynthesis(ko00943);;Biosynthesis of secondary metabolites(ko01110)	--	--	--	--	--	--	--	--	--	--
neg_2525	Cichorioside J	9.56342	14.2668	7.53143	12.5389	20.6813	9.75463	26.7362	21.4812	106.865	15.5965	19.8056	38.2255	-1.62138	0.128579	0.881273	unchanged	-12.7868	C22H28O10	487.132	3.93755	--	--	--	--	--	--	HMDB0302056	--	Organic compounds	Organic oxygen compounds	Organooxygen compounds	Carbohydrates and carbohydrate conjugates
neg_2526	Aeglin	10.0647	9.74948	2.43148	12.0061	13.5288	10.181	3.33807e-06	7.73285	7.10775	9.57013	13.6101	10.3999	0.25947	0.528716	0.34394	unchanged	5.89497	C25H34O11	545.183	3.94468	--	--	--	--	--	--	HMDB0041415	169626-23-7	Organic compounds	Lipids and lipid-like molecules	Fatty Acyls	Fatty acyl glycosides
neg_2527	PI(14:0/0:0)	44.9838	37.9615	28.3286	84.3815	43.5397	44.921	13.1639	21.2207	8.6552	36.1287	27.4287	22.4327	1.13878	0.0204761	1.15568	up	-1.73088	C23H45O12P	589.262	3.94468	--	--	LMGP06050008	Glycerophospholipids [GP]	Glycerophosphoinositols [GP06]	Monoacylglycerophosphoinositols [GP0605]	--	--	--	--	--	--
neg_2528	9-beta-d-Arabinofuranosylguanine	13.2455	19.0332	16.4904	30.4828	20.1413	27.1768	15.7963	22.1987	16.4155	21.3021	17.4503	15.7196	0.217166	0.345686	0.485908	unchanged	-14.8813	C10H13N5O5	611.173	3.94468	--	--	--	--	--	--	HMDB0246240	--	Organic compounds	Nucleosides, nucleotides, and analogues	Purine nucleosides	--
neg_2529	N4-Acetylcytidine	121.883	145.53	142.347	156.615	138.534	130.495	150.182	163.184	169.42	147.015	152.8	165.808	-0.183039	0.0135524	1.21415	down	-27.65	C11H15N3O6	629.19	3.93755	C22293	--	--	--	--	--	HMDB0005923	3768-18-1	Organic compounds	Nucleosides, nucleotides, and analogues	Pyrimidine nucleosides	--
neg_253	1H-Imidazole-4-carboxamide, 5-amino-1-(5-O-phosphono-beta-D-ribofuranosyl)-	65.4426	62.1912	51.1125	24.1287	45.8645	45.3056	86.3429	97.4113	109.854	112.703	144.257	121.56	-1.1927	0.000145164	1.5062	down	24.6487	C9H15N4O8P	359.045	0.632717	--	--	--	--	--	--	HMDB0248071	--	Organic compounds	Nucleosides, nucleotides, and analogues	Imidazole ribonucleosides and ribonucleotides	1-ribosyl-imidazolecarboxamides
neg_2531	8-Demethylnovobiocic acid	6.16333	19.6931	8.23811	40.2357	22.7006	37.6475	27.9686	35.2452	44.5113	49.9974	34.984	45.8416	-0.824763	0.0333583	1.09168	down	-12.801	C21H19NO6	761.225	3.94468	C20629	Novobiocin biosynthesis(ko00401);;Metabolic pathways(ko01100);;Biosynthesis of secondary metabolites(ko01110)	--	--	--	--	--	--	--	--	--	--
neg_2532	Novobiocic acid	44.4016	44.2398	45.4307	77.1455	68.235	49.5937	37.1341	56.7224	51.3253	68.1577	80.1094	58.5074	-0.0971061	0.656781	0.260451	unchanged	-43.1342	C22H21NO6	789.232	3.94468	C12474	Novobiocin biosynthesis(ko00401);;Metabolic pathways(ko01100);;Biosynthesis of secondary metabolites(ko01110)	--	--	--	--	--	--	--	--	--	--
neg_2534	Diosbulbinoside D	105.984	99.8718	95.4218	96.6231	107.057	107.008	158.045	159.846	166.256	185.201	182.97	174.071	-0.746055	3.04434e-06	1.65607	down	-1.18657	C25H30O11	541.148	3.95183	--	--	--	--	--	--	HMDB0030084	66756-59-0	Organic compounds	Organoheterocyclic compounds	Naphthopyrans	--
neg_2535	4-Hydroxycinnamic acid	19.1434	15.7527	14.72	2.02558	14.7678	14.6084	33.7151	26.5767	34.1999	40.659	29.2804	37.5364	-1.31781	9.49593e-05	1.49927	down	-3.61206	C9H8O3	373.092	3.95897	C00811	Ubiquinone and other terpenoid-quinone biosynthesis(ko00130);;Tyrosine metabolism(ko00350);;Phenylpropanoid biosynthesis(ko00940);;Isoquinoline alkaloid biosynthesis(ko00950);;Biosynthesis of phenylpropanoids(ko01061);;Metabolic pathways(ko01100);;Biosynthesis of secondary metabolites(ko01110);;Degradation of aromatic compounds(ko01220)	--	--	--	--	HMDB0002035	501-98-4	Organic compounds	Phenylpropanoids and polyketides	Cinnamic acids and derivatives	Hydroxycinnamic acids and derivatives
neg_2536	Pantetheine 4'-phosphate	34.5652	33.234	33.1584	53.5824	35.0848	37.9097	26.0214	31.0724	30.7729	28.4222	27.6336	26.2068	0.419453	0.0296741	1.11391	up	24.165	C11H23N2O7PS	403.103	3.95897	C01134	Carbapenem biosynthesis(ko00332);;Pantothenate and CoA biosynthesis(ko00770);;Metabolic pathways(ko01100);;Biosynthesis of secondary metabolites(ko01110);;Biosynthesis of cofactors(ko01240)	--	--	--	--	HMDB0001416	2226-71-3	Organic compounds	Organic acids and derivatives	Carboxylic acids and derivatives	Amino acids, peptides, and analogues
neg_2537	Melleolide	102.064	92.0105	91.969	68.6708	85.2905	70.8299	64.7863	47.9419	103.148	41.1361	40.2596	56.0316	0.531949	0.0450343	1.02244	up	15.7982	C23H28O6	435.164	3.95897	--	--	--	--	--	--	HMDB0035689	82869-08-7	Organic compounds	Lipids and lipid-like molecules	Prenol lipids	Sesquiterpenoids
neg_2538	VIBEGRON	2766.23	2913.32	2637.24	2995.94	2828.41	2729.68	2053.43	1987.35	1915.54	1870.55	1969.24	1887.39	0.530058	8.1747e-07	1.66207	up	-1.65995	C26H28N4O3	465.19	3.95897	--	--	--	--	--	--	HMDB0259801	--	Organic compounds	Benzenoids	Benzene and substituted derivatives	Benzylethers
neg_2539	Carboxypeptidase B	163.904	188.139	148.613	223.24	151.107	174.139	155.456	150.463	157.651	164.164	166.84	150.118	0.151293	0.191759	0.701952	unchanged	5.34832	C31H38N4O7S	645.219	3.95897	--	--	--	--	--	--	HMDB0258534	--	Organic compounds	Organic acids and derivatives	Carboxylic acids and derivatives	Amino acids, peptides, and analogues
neg_254	Trehalulose	16.2909	14.9505	20.4747	20.374	18.7085	20.8649	25.5972	16.205	28.8873	49.3072	30.4715	34.1541	-0.725418	0.0408992	1.05977	down	-0.503491	C12H22O11	341.109	0.632717	--	--	--	--	--	--	HMDB0039727	51411-23-5	Organic compounds	Organic oxygen compounds	Organooxygen compounds	Carbohydrates and carbohydrate conjugates
neg_2545	Plastoquinone	408.504	441.685	373.633	515.551	370.361	416.701	330.604	338.447	361.849	346.948	351.829	325.6	0.297769	0.0145169	1.2443	up	11.6756	C13H16O2	239.107	3.97323	C02061	Photosynthesis(ko00195);;Metabolic pathways(ko01100)	--	--	--	--	HMDB0303698	--	Organic compounds	Lipids and lipid-like molecules	Prenol lipids	Quinone and hydroquinone lipids
neg_255	Polyvidone	15.5726	19.547	16.6055	5.54309	15.8182	10.8359	15.1088	17.6197	22.0657	21.1945	21.1761	24.7228	-0.538424	0.0311087	1.0335	down	3.71224	C6H9NOP2	345.026	0.632717	--	--	--	--	--	--	HMDB0033843	9003-39-8	Organic compounds	Organoheterocyclic compounds	Pyrrolidines	N-alkylpyrrolidines
neg_2553	D-Glucamine	36.2924	33.858	27.2601	53.5238	42.2383	49.6237	22.1174	22.5665	19.6905	35.1522	31.2992	26.6651	0.624478	0.0164664	1.17075	up	-1.85891	C6H15NO5	361.182	3.9661	--	--	--	--	--	--	HMDB0246693	--	Organic compounds	Organic oxygen compounds	Organooxygen compounds	Carbohydrates and carbohydrate conjugates
neg_2554	cis-2,3-Dihydroxy-2,3-dihydro-p-cumate	113.173	109.739	86.2587	186.613	99.398	111.276	120.507	123.078	137.484	190.081	157.359	136.055	-0.291369	0.173945	0.72351	unchanged	-4.06314	C10H14O4	395.17	3.9661	C06579	Xylene degradation(ko00622);;Metabolic pathways(ko01100);;Microbial metabolism in diverse environments(ko01120);;Degradation of aromatic compounds(ko01220)	--	--	--	--	--	--	--	--	--	--
neg_2555	Thiamine pyrophosphate	104.986	97.7533	77.1341	84.0501	87.0248	74.7601	103.536	90.665	87.5902	71.9149	85.6918	76.9926	0.0257985	0.81857	0.10272	unchanged	-30.4336	C12H19N4O7P2S+	470.03	3.97323	--	--	--	--	--	--	HMDB0001372	136-09-4	Organic compounds	Organoheterocyclic compounds	Diazines	Pyrimidines and pyrimidine derivatives
neg_2557	M1G-dR	32.4471	23.059	25.4936	28.343	26.684	31.6013	39.614	38.741	33.7618	32.8987	42.8458	36.6313	-0.421405	0.00122812	1.41434	down	12.5654	C13H13N5O4	665.215	3.97323	--	--	--	--	--	--	HMDB0254284	--	Organic compounds	Nucleosides, nucleotides, and analogues	Nucleoside and nucleotide analogues	--
neg_2558	Glutathionyl-3-hydroxykynurenine glucoside	364.213	362.773	322.549	426.548	366.211	360.217	345.57	341.346	415.252	338.377	371.536	364.787	0.0168959	0.817747	0.07317	unchanged	-1.11551	C26H36N4O15S	697.164	3.97323	--	--	--	--	--	--	HMDB0062471	244286-41-7	Organic compounds	Organic acids and derivatives	Carboxylic acids and derivatives	Amino acids, peptides, and analogues
neg_2559	4-Methylumbelliferylguanidinobenzoate	72.3079	39.794	74.2692	95.8279	67.7705	84.7947	51.7773	69.1063	80.6866	104.695	107.953	85.0915	-0.199702	0.37725	0.473994	unchanged	-19.9166	C18H15N3O4	733.213	3.97323	--	--	--	--	--	--	HMDB0246524	--	Organic compounds	Benzenoids	Benzene and substituted derivatives	Benzoic acids and derivatives
neg_2561	Omarigliptin	56.1189	104.575	112.918	115.466	102.341	104.395	134.299	130.626	615.616	114.63	129.016	184.768	-1.13548	0.198877	0.756909	unchanged	0.548073	C17H20F2N4O3S	841.243	3.97323	--	--	--	--	--	--	HMDB0255964	--	Organic compounds	Organoheterocyclic compounds	Pyrrolopyrazoles	--
neg_2562	4,1-Benzoxazepine	7.3031	11.1674	8.21199	10.563	10.4967	10.0133	12.3107	14.6382	10.1923	10.8465	9.74763	11.7399	-0.266542	0.0683911	0.956912	unchanged	-3.85936	C9H7NO	144.045	3.98038	--	--	--	--	--	--	HMDB0246595	--	Organic compounds	Organoheterocyclic compounds	Benzoxazepines	--
neg_2565	Dioxinoacrimarine A	48.0734	48.6938	50.8303	28.7529	49.8154	54.3595	31.3072	39.8958	37.5085	45.9471	39.9811	32.7604	0.302897	0.0734429	0.968668	unchanged	4.14596	C29H23NO8	558.143	3.98038	--	--	--	--	--	--	HMDB0040769	158182-14-0	Organic compounds	Organoheterocyclic compounds	Quinolines and derivatives	Benzoquinolines
neg_2567	Ganciclovir	9.96717	14.0368	10.6625	9.29724	14.5776	10.8648	10.539	19.5717	7.66066	7.15489	11.2607	11.03	0.0462379	0.862253	0.074843	unchanged	-6.9617	C9H13N5O4	300.093	3.99465	C07019	--	--	--	--	--	HMDB0015139	82410-32-0	Organic compounds	Organoheterocyclic compounds	Imidazopyrimidines	Purines and purine derivatives
neg_2570	3-(4-Carboxybenzylidene)-6-hydroxycamphor	130.339	129.806	142.217	25.5051	121.242	88.6989	219.632	175.36	146.235	92.6744	125.06	131.919	-0.482112	0.126506	0.801058	unchanged	-3.8683	C18H20O4	335.104	3.99465	--	--	--	--	--	--	HMDB0245779	--	Organic compounds	Lipids and lipid-like molecules	Prenol lipids	Monoterpenoids
neg_2571	3,5,6,7-Tetramethoxyflavone	9.26839	17.2613	20.2028	30.2305	24.0589	20.4489	19.457	25.8649	24.4193	14.5267	11.56	11.0772	0.184277	0.544987	0.265722	unchanged	-4.46098	C19H18O6	341.102	3.99465	--	--	LMPK12112810	Polyketides [PK]	Flavonoids [PK12]	Flavones and Flavonols [PK1211]	HMDB0246073	--	Organic compounds	Phenylpropanoids and polyketides	Flavonoids	O-methylated flavonoids
neg_2572	5-Thymidylic acid	49.7964	59.0165	43.6137	49.9876	38.9819	39.4833	45.8348	38.9493	35.2799	44.2247	54.1646	41.7377	0.110379	0.420463	0.459908	unchanged	9.64636	C10H15N2O8P	367.058	3.98752	--	--	--	--	--	--	HMDB0001227	365-07-1	Organic compounds	Nucleosides, nucleotides, and analogues	Pyrimidine nucleotides	Pyrimidine deoxyribonucleotides
neg_2574	Carboxydextran	40.026	43.7749	43.9428	35.2961	48.2299	41.803	57.1178	73.615	227.452	64.9715	59.3165	80.7633	-1.15419	0.113413	0.912793	unchanged	-10.4993	C19H32O18	569.164	3.99465	--	--	--	--	--	--	HMDB0249656	--	Organic compounds	Lipids and lipid-like molecules	Fatty Acyls	Fatty acyl glycosides
neg_2575	Forsythoside B	28.3586	10.9637	5.81959	10.9201	14.6853	20.4796	56.6818	129.884	128.163	69.2048	75.8386	65.0278	-2.52424	0.00238295	1.48782	down	-10.8062	C34H44O19	755.232	3.99465	--	--	--	--	--	--	HMDB0252461	--	Organic compounds	Organic oxygen compounds	Organooxygen compounds	Carbohydrates and carbohydrate conjugates
neg_2579	Asp-HoPhe-OH	29.2634	24.2921	14.9913	37.0418	22.7	26.0655	30.9118	32.5909	31.726	33.2384	31.4791	28.9345	-0.291231	0.112982	0.907633	unchanged	-4.02298	C19H18N2O8	401.097	4.0018	--	--	--	--	--	--	--	--	--	--	--	--
neg_2580	(2E,11Z)-5-[5-(Methylthio)-4-penten-2-ynyl]-2-furanacrolein	34.7556	29.7153	44.1566	9.41798	34.1221	42.7816	31.6813	39.74	26.6788	31.9301	29.9077	38.955	-0.0288935	0.909178	0.0240223	unchanged	0.255329	C13H12O2S	523.126	4.0018	--	--	--	--	--	--	HMDB0031070	24948-23-0	Organic compounds	Lipids and lipid-like molecules	Fatty Acyls	Fatty acids and conjugates
neg_2583	Piromidic acid	21.1554	11.9256	16.482	43.0293	25.9749	26.2019	25.6488	30.3668	37.4629	46.0504	46.0421	31.8087	-0.586464	0.0575309	0.983805	unchanged	10.6408	C14H16N4O3	635.264	4.0018	--	--	--	--	--	--	HMDB0256609	--	Organic compounds	Organoheterocyclic compounds	Pyridopyrimidines	Pyrido[2,3-d]pyrimidines
neg_2584	Epinine	133.935	145.407	120.965	138.714	119.538	137.321	61.5458	70.0353	77.6202	75.5336	84.658	71.1136	0.853386	1.0157e-06	1.64838	up	-4.32827	C9H13NO2	166.087	4.00893	C07453	--	--	--	--	--	HMDB0032020	501-15-5	Organic compounds	Benzenoids	Phenols	Benzenediols
neg_2585	Methyldopa	286.159	292.295	247.696	283.867	258.7	282.476	147.659	141.068	167.273	173.176	188.192	156.462	0.761766	5.88487e-07	1.64991	up	-2.9168	C10H13NO4	210.077	4.00893	C07194	--	--	--	--	--	HMDB0011754	555-30-6	Organic compounds	Phenylpropanoids and polyketides	Phenylpropanoic acids	--
neg_2586	2-(Trifluoromethyl)benzhydrol	14.245	20.5383	23.0564	17.3655	29.174	16.2945	18.0682	37.7677	17.0583	17.3631	32.0279	15.3703	-0.18995	0.543471	0.36739	unchanged	3.55909	C14H11F3O	297.075	4.00893	--	--	--	--	--	--	HMDB0244958	--	Organic compounds	Benzenoids	Benzene and substituted derivatives	Diphenylmethanes
neg_2587	Dihydroprudomenin	29.0134	19.2272	26.6452	8.35948	25.8817	22.9225	35.6515	43.5196	32.7632	30.1757	26.6108	37.3159	-0.641822	0.0107067	1.1974	down	11.0757	C23H26O12	493.141	4.00893	--	--	--	--	--	--	HMDB0039357	24512-61-6	Organic compounds	Phenylpropanoids and polyketides	Flavonoids	Flavonoid glycosides
neg_2588	N2-Succinyl-L-glutamic acid 5-semialdehyde	3.33807e-06	2.47204	5.56689	7.17008	10.917	16.9781	59.532	33.2973	20.5254	14.3006	16.9082	14.7884	-1.88632	0.0425879	1.11027	down	-38.7538	C9H13NO6	507.129	4.00893	--	--	--	--	--	--	HMDB0001180	--	Organic compounds	Organic acids and derivatives	Carboxylic acids and derivatives	Amino acids, peptides, and analogues
neg_2589	100-1	70.424	32.1393	58.0743	12.4847	1.43694	43.8835	9.88802	11.4964	4.32224	6.81831	11.3916	6.74361	2.10833	0.0486326	1.11334	up	-11.6542	C31H34O10	601.178	4.00893	C12405	Biosynthesis of type II polyketide products(ko01057);;Biosynthesis of secondary metabolites(ko01110)	--	--	--	--	--	--	--	--	--	--
neg_2590	3-O-p-Coumaroylquinic acid	42.7251	29.1513	28.116	29.9415	39.7184	40.2877	83.7439	87.0432	61.319	60.0549	62.8288	64.0927	-0.997257	0.000312218	1.53933	down	6.01574	C16H18O8	721.203	4.00893	--	--	--	--	--	--	HMDB0029681	--	Organic compounds	Organic oxygen compounds	Organooxygen compounds	Alcohols and polyols
neg_2591	Vestitone 7-glucoside	407.99	389.832	375.822	358.258	385.968	350.97	573.794	597.421	572.608	487.986	531.38	518.917	-0.532668	2.95112e-05	1.62985	down	21.8867	C22H26O9	479.165	4.01607	--	--	--	--	--	--	HMDB0033012	--	Organic compounds	Phenylpropanoids and polyketides	Isoflavonoids	Isoflavonoid O-glycosides
neg_2592	b-D-Glucuronopyranosyl-(1->3)-a-D-galacturonopyranosyl-(1->2)-L-rhamnose	7.65482	8.04577	8.24801	9.7517	16.6539	9.54373	44.4982	35.5696	35.6199	44.0436	36.2063	47.9855	-2.02585	1.9762e-06	1.64515	down	-0.87757	C18H28O17	537.107	4.01607	--	--	--	--	--	--	HMDB0039728	--	Organic compounds	Organic oxygen compounds	Organooxygen compounds	Carbohydrates and carbohydrate conjugates
neg_2593	Baccatin III	95.9143	84.3919	88.4597	61.6532	92.4473	83.8206	91.8034	73.4546	76.6524	57.6054	67.887	68.103	0.218403	0.111464	0.820643	unchanged	34.929	C31H38O11	607.237	4.01607	C11900	Diterpenoid biosynthesis(ko00904);;Metabolic pathways(ko01100);;Biosynthesis of secondary metabolites(ko01110)	--	--	--	--	HMDB0248838	--	Organic compounds	Lipids and lipid-like molecules	Prenol lipids	Diterpenoids
neg_2594	Glucuronidated Sn-38	10.7759	24.1286	22.8593	28.5044	12.7845	20.2579	13.0791	26.4822	20.5576	17.8892	10.9126	12.9142	0.22849	0.447935	0.389994	unchanged	3.29247	C29H30N2O11	627.185	4.01607	--	--	--	--	--	--	HMDB0252796	--	--	--	--	--
neg_2595	N-Acetylneuraminic acid	6.02726	10.7531	9.31674	13.5589	14.2838	12.0261	27.3142	41.1426	33.5652	32.0623	38.8819	33.6249	-1.64699	7.15345e-06	1.6436	down	-35.3561	C11H19NO9	677.204	4.01607	C00270	Amino sugar and nucleotide sugar metabolism(ko00520);;O-Antigen nucleotide sugar biosynthesis(ko00541);;Metabolic pathways(ko01100);;Biosynthesis of nucleotide sugars(ko01250)	--	--	--	--	HMDB0000230	19342-33-7	Organic compounds	Organic oxygen compounds	Organooxygen compounds	Carbohydrates and carbohydrate conjugates
neg_2598	UDP-3-O-(3-hydroxymyristoyl)-alpha-D-glucosamine	4.37645	11.8059	9.74846	17.8198	15.5564	19.5953	25.1679	52.6923	40.9648	58.9506	53.7247	53.8222	-1.85445	0.000474674	1.51401	down	-15.8927	C29H50N3O18P2-	789.237	4.01607	--	--	--	--	--	--	HMDB0304525	--	Organic compounds	Nucleosides, nucleotides, and analogues	Pyrimidine nucleotides	Pyrimidine nucleotide sugars
neg_2599	Farnesyl pyrophosphate	140.897	166.742	165.196	182.3	157.96	169.049	168.546	198.722	248.254	190.839	189.948	196.367	-0.280196	0.021908	1.18153	down	-6.94032	C15H28O7P2	809.255	4.0232	C00448	Steroid biosynthesis(ko00100);;Peptidoglycan biosynthesis(ko00550);;Terpenoid backbone biosynthesis(ko00900);;Carotenoid biosynthesis(ko00906);;Sesquiterpenoid and triterpenoid biosynthesis(ko00909);;Insect hormone biosynthesis(ko00981);;Biosynthesis of various other secondary metabolites(ko00997);;Biosynthesis of various antibiotics(ko00998);;Biosynthesis of various plant secondary metabolites(k…	LMPR0103010002	Prenol Lipids [PR]	Isoprenoids [PR01]	C15 isoprenoids (sesquiterpenes) [PR0103]	HMDB0000961	13058-04-3	Organic compounds	Lipids and lipid-like molecules	Prenol lipids	Sesquiterpenoids
neg_2601	Torososide B	172.529	77.265	138.776	70.3262	36.6056	97.7136	51.8658	68.3129	67.7844	47.8849	41.7094	34.7262	0.925701	0.0682036	1.01034	unchanged	9.99123	C40H52O25	931.282	4.01607	--	--	--	--	--	--	HMDB0034855	--	Organic compounds	Organic oxygen compounds	Organooxygen compounds	Carbohydrates and carbohydrate conjugates
neg_2604	[4-[4-(4-Hydroxyphenyl)hex-3-en-3-yl]phenyl] phosphono hydrogen phosphate	113.803	113.457	102.636	85.5225	112.768	87.3646	167.557	157.745	155.762	90.2494	135.307	121.092	-0.427249	0.0291877	1.15735	down	10.3095	C18H22O8P2	427.076	4.03033	--	--	--	--	--	--	HMDB0258154	--	Organic compounds	Phenylpropanoids and polyketides	Stilbenes	--
neg_2609	m-CRESYL ACETATE	21.9006	20.0308	18.9797	27.1854	15.9569	22.8292	18.1285	14.8498	17.9263	23.9584	19.1312	24.4645	0.0991104	0.534692	0.371782	unchanged	-6.64011	C9H10O2	149.06	4.04392	--	--	--	--	--	--	--	--	--	--	--	--
neg_2610	alpha,alpha-Dimethylanisalacetone	31.669	33.9632	24.2455	45.2979	30.0091	33.2718	23.6439	25.0919	28.1655	29.7304	31.4711	27.9968	0.256774	0.123623	0.810944	unchanged	6.10758	C13H16O2	225.091	4.04392	--	--	--	--	--	--	HMDB0030904	67962-14-5	Organic compounds	Benzenoids	Phenol ethers	Anisoles
neg_2612	7-Hydroxy-5-methoxyflavan	136.642	139.948	121.122	197.684	134.134	144.593	129.22	124.766	126.193	127.779	144.049	124.544	0.170759	0.20206	0.669136	unchanged	-1.29797	C16H16O3	255.102	4.04392	--	--	LMPK12020258	Polyketides [PK]	Flavonoids [PK12]	Flavans, Flavanols and Leucoanthocyanidins [PK1202]	HMDB0037686	35290-20-1	Organic compounds	Phenylpropanoids and polyketides	Flavonoids	O-methylated flavonoids
neg_2613	Dexrazoxane	1242.1	1355.07	1157.39	1716.7	1237.82	1306.02	1086.55	1096.66	1177.03	1242.79	1202.57	1129.24	0.208857	0.0782059	0.932007	unchanged	-27.4166	C11H16N4O4	267.103	4.04392	--	--	--	--	--	--	HMDB0014524	24584-09-6	Organic compounds	Organic acids and derivatives	Carboxylic acids and derivatives	Amino acids, peptides, and analogues
neg_2614	Glutaminylglutamine	37.6744	33.068	31.0034	54.8946	29.6487	37.9133	23.7149	38.5066	37.65	42.4006	35.6269	33.0533	0.0878862	0.64191	0.243742	unchanged	-6.70706	C10H18N4O5	273.119	4.04392	--	--	--	--	--	--	HMDB0028795	54419-93-1	Organic compounds	Organic acids and derivatives	Carboxylic acids and derivatives	Amino acids, peptides, and analogues
neg_2616	Obtustyrene	45717.6	48403.1	41659	54921.5	42701.3	44335.3	42745.9	41785.1	43749.8	43517.8	44788.8	40867.9	0.109402	0.15344	0.759177	unchanged	2.97617	C16H16O2	285.114	4.04392	--	--	--	--	--	--	HMDB0030672	21148-31-2	Organic compounds	Phenylpropanoids and polyketides	Linear 1,3-diarylpropanoids	Cinnamylphenols
neg_2620	6-Hydroxy-5,7-dimethyl-2-methylamino-4-(3-pyridylmethyl)benzothiazole	123.653	114.397	91.9224	99.7546	99.2443	104.24	99.1807	103.111	93.5299	76.9425	86.2271	80.6945	0.230568	0.034052	1.03018	up	-17.5693	C16H17N3OS	643.206	4.04392	--	--	--	--	--	--	HMDB0251659	--	Organic compounds	Organoheterocyclic compounds	Benzothiazoles	--
neg_2622	(±)-3',4'-Methylenedioxy-5,7-dimethylepicatechin	66379.5	67861.1	54282.6	92319.8	62062.4	67921.7	55393.2	54290.1	58099.6	67635.4	63064.6	59151.7	0.200045	0.160779	0.751264	unchanged	-1.7103	C18H18O6	659.212	4.04392	--	--	--	--	--	--	HMDB0037955	87562-72-9	Organic compounds	Phenylpropanoids and polyketides	Flavonoids	Flavans
neg_2626	Maltohexaose	715.328	708.588	634.306	1121.96	767.677	837.232	556.921	586.741	695.701	881.58	742.985	713.067	0.19608	0.264852	0.5954	unchanged	-6.30476	C36H62O31	989.314	4.04392	C01936	--	--	--	--	--	HMDB0012253	34620-77-4	Organic compounds	Organic oxygen compounds	Organooxygen compounds	Carbohydrates and carbohydrate conjugates
neg_2629	6-Acetyl-1,2,3,4-tetrahydropyridine	16.2163	15.8945	12.9847	17.3478	12.0026	15.1602	10.8618	12.4404	13.4825	16.4285	12.3393	14.9418	0.154709	0.222469	0.687144	unchanged	-11.6058	C7H11NO	160.052	4.05105	--	--	--	--	--	--	HMDB0030345	27300-27-2	Organic compounds	Organoheterocyclic compounds	Pyridines and derivatives	Hydropyridines
neg_2632	Histidinyl-Methionine	98.6216	109.242	88.1044	104.835	93.6855	95.7902	82.7369	81.5135	84.5944	75.3304	96.5434	80.018	0.237345	0.00587383	1.24464	up	35.0455	C11H18N4O3S	307.095	4.05105	--	--	--	--	--	--	HMDB0028891	2488-11-01	Organic compounds	Organic acids and derivatives	Carboxylic acids and derivatives	Amino acids, peptides, and analogues
neg_2633	Apogossypolone	89.8429	86.75	90.0111	112.529	123.124	109.257	185.496	252.396	207.295	199.567	224.079	206.541	-1.06046	5.94513e-06	1.64444	down	15.3156	C28H26O8	525.14	4.05105	--	--	--	--	--	--	HMDB0248524	--	Organic compounds	Benzenoids	Naphthalenes	Naphthols and derivatives
neg_2635	5-Hydroxyindoleacetate	193.121	223.736	198.642	101.685	212.709	147.422	56.1876	73.8235	24.3438	32.7786	58.5466	33.151	1.94998	0.000404779	1.55165	up	-1.04714	C10H9NO3	226.027	4.05818	C05635	Tryptophan metabolism(ko00380);;Metabolic pathways(ko01100);;Serotonergic synapse(ko04726)	--	--	--	--	HMDB0000763	54-16-0	Organic compounds	Organoheterocyclic compounds	Indoles and derivatives	Indolyl carboxylic acids and derivatives
neg_2637	Marshrin	176.882	197.445	215.993	172.134	166.097	173.177	419.464	514.146	363.21	296.422	442.996	331.121	-1.10351	0.000997841	1.5506	down	-0.436213	C15H14O6	289.072	4.05818	--	--	--	--	--	--	HMDB0033783	--	Organic compounds	Phenylpropanoids and polyketides	Coumarins and derivatives	--
neg_2638	Prim-O-glucosylcimifugin	40.0884	38.1065	31.4699	54.6254	27.9341	31.0087	29.6356	36.1541	42.6276	13.7506	15.1368	18.7912	0.516116	0.106335	0.790148	unchanged	-4.84561	C22H28O11	981.32	4.05818	--	--	--	--	--	--	HMDB0256772	--	Organic compounds	Organoheterocyclic compounds	Benzopyrans	1-benzopyrans
neg_2639	1-Octen-3-one	833.183	915.858	821.005	1078.73	813.773	907.452	786.841	839.196	928.712	1007.69	980.366	906.207	-0.0210709	0.810065	0.136666	unchanged	-5.8705	C8H14O	125.096	4.06533	--	--	LMFA12000011	Fatty Acyls [FA]	Oxygenated hydrocarbons [FA12]	--	HMDB0031309	4312-99-6	Organic compounds	Organic oxygen compounds	Organooxygen compounds	Carbonyl compounds
neg_2640	2,3-Dimethyl-2-cyclohexen-1-one	158.626	167.468	155.91	208.185	151.928	175.249	160.443	162.024	178.631	191.55	191.118	176.42	-0.059478	0.498311	0.384932	unchanged	-3.99513	C8H12O	169.087	4.06533	--	--	--	--	--	--	HMDB0031414	1122-20-9	Organic compounds	Organic oxygen compounds	Organooxygen compounds	Carbonyl compounds
neg_2643	Azelaic acid	10130.3	10388	8867.6	11674.1	9313.55	9877.76	10174.6	10106	10537.3	10947.4	11025.7	10014	-0.0598852	0.361428	0.525676	unchanged	1.134	C9H16O4	187.098	4.06533	C08261	--	LMFA01170054	Fatty Acyls [FA]	Fatty Acids and Conjugates [FA01]	Dicarboxylic acids [FA0117]	HMDB0000784	123-99-9	Organic compounds	Lipids and lipid-like molecules	Fatty Acyls	Fatty acids and conjugates
neg_2647	gamma-L-Glutamyl-gamma-L-glutamyl-L-methionine	46.6151	47.9019	41.2884	40.5608	34.3927	35.9957	50.3885	50.9546	48.5252	50.1251	51.0752	56.6623	-0.318593	0.00414887	1.32345	down	0.461316	C15H25N3O8S	428.111	4.07247	--	--	--	--	--	--	HMDB0038674	41515-84-8	Organic compounds	Organic acids and derivatives	Carboxylic acids and derivatives	Amino acids, peptides, and analogues
neg_2649	Atractyligenin 2-glucuronide	58.7278	44.8656	33.6916	69.281	54.877	49.8171	48.3046	48.6304	41.4292	64.0806	59.3971	43.7507	0.026511	0.881616	0.0747191	unchanged	-1.21858	C25H36O10	517.205	4.06533	--	--	--	--	--	--	HMDB0240481	--	Organic compounds	Lipids and lipid-like molecules	Prenol lipids	Terpene glycosides
neg_265	(R)-3-Amino-2-methylpropanoate	12.7757	18.1105	14.9292	14.6963	16.2327	15.0124	37.8072	41.7282	35.6272	27.1588	36.808	35.8406	-1.22825	4.4866e-05	1.64797	down	-7.14665	C4H9NO2	102.055	0.63985	C01205	Pyrimidine metabolism(ko00240);;Valine, leucine and isoleucine degradation(ko00280);;Metabolic pathways(ko01100)	--	--	--	--	HMDB0002299	2140-95-6	Organic compounds	Organic acids and derivatives	Carboxylic acids and derivatives	Amino acids, peptides, and analogues
neg_2650	Oleuroside	95.1644	102.526	88.7516	99.8858	109.497	110.959	93.1907	109.888	96.0007	97.9272	114.959	97.418	-0.00616743	0.932169	0.082065	unchanged	1.80519	C25H32O13	539.178	4.07247	--	--	--	--	--	--	HMDB0035352	116383-31-4	Organic compounds	Lipids and lipid-like molecules	Prenol lipids	Sesquiterpenoids
neg_2651	1,3-Dihydroxy-N-methylacridone	126.609	113.396	99.8859	117.656	129.263	136.441	139.404	145.717	149.347	137.823	164.46	141.875	-0.280754	0.00347817	1.3542	down	-0.0913321	C14H11NO3	541.162	4.07247	C12093	Biosynthesis of various alkaloids(ko00996);;Biosynthesis of alkaloids derived from shikimate pathway(ko01063);;Biosynthesis of secondary metabolites(ko01110)	--	--	--	--	HMDB0304008	--	Organic compounds	Organoheterocyclic compounds	Quinolines and derivatives	Benzoquinolines
neg_2654	Negletein 6-[rhamnosyl-(1->2)-fucoside]	18.465	33.9386	16.1682	34.6201	25.0376	31.4045	9.30558	34.8545	20.5779	19.3935	20.9193	16.8597	0.388945	0.211245	0.633845	unchanged	14.2184	C28H32O13	597.167	4.07247	--	--	--	--	--	--	HMDB0031991	192224-98-9	Organic compounds	Organoheterocyclic compounds	Benzopyrans	1-benzopyrans
neg_2657	Cyclo(-D-Tyr-Arg-Gly-Asp-Cys(carboxymethyl)-OH) sulfoxide	132.52	129.488	155.013	102.37	143.083	140.324	309.519	277.279	284.053	217.543	263.823	265.916	-1.01122	1.21672e-05	1.636	down	-16.5293	C26H36N8O11S	689.186	4.06533	--	--	--	--	--	--	HMDB0244621	--	Organic compounds	Organic acids and derivatives	Carboxylic acids and derivatives	Amino acids, peptides, and analogues
neg_2658	S-Hydroxymethylglutathione	25.5415	26.8815	27.7405	29.4519	43.3755	38.8314	39.7808	69.6171	62.612	47.4397	60.882	51.3642	-0.79009	0.00211391	1.40887	down	1.08075	C11H19N3O7S	719.188	4.06533	--	--	--	--	--	--	HMDB0004662	32260-87-0	Organic compounds	Organic acids and derivatives	Carboxylic acids and derivatives	Amino acids, peptides, and analogues
neg_266	4-Oxo-L-proline	44.1837	46.2842	46.1368	29.0025	43.3499	37.8762	113.797	111.19	99.5457	63.1104	99.0411	85.9087	-1.21397	0.000452946	1.56954	down	-5.80644	C5H7NO3	128.035	0.63985	C01877	--	--	--	--	--	HMDB0246561	--	Organic compounds	Organic acids and derivatives	Carboxylic acids and derivatives	Amino acids, peptides, and analogues
neg_2661	Bacilysin	382.498	364.197	310.086	422.788	336.008	359.391	279.533	282.991	292.155	309.4	280.923	279.65	0.334688	0.00406512	1.39751	up	12.9324	C12H18N2O5	315.123	4.0796	C20942	Biosynthesis of various antibiotics(ko00998);;Metabolic pathways(ko01100);;Biosynthesis of secondary metabolites(ko01110)	--	--	--	--	--	--	--	--	--	--
neg_2663	Asp-Asp-Asp-Asp-Lys	41.5832	34.9913	34.0946	25.2127	46.0666	38.2704	20.8827	32.4285	32.6132	25.3364	35.3969	24.6417	0.362418	0.0552774	0.965884	unchanged	19.5574	C22H34N6O14	641.195	4.0796	--	--	--	--	--	--	HMDB0248661	--	Organic compounds	Organic acids and derivatives	Carboxylic acids and derivatives	Amino acids, peptides, and analogues
neg_2664	Iralukast	80.5433	96.1819	71.2905	207.215	118.077	135.722	91.7072	111.716	137.857	156.436	138.936	120.302	-0.0943606	0.73122	0.224217	unchanged	10.829	C38H37F3O8S	731.198	4.0796	--	--	--	--	--	--	HMDB0253578	--	Organic compounds	Organic oxygen compounds	Organooxygen compounds	Carbonyl compounds
neg_2665	1-Deoxy-D-ribitol	10.1981	17.3691	8.02794	19.9204	12.4277	14.901	9.07328	9.18733	11.0473	12.5552	11.3238	14.2993	0.295805	0.241096	0.63392	unchanged	-7.26979	C5H12O4	271.138	4.08673	--	--	--	--	--	--	HMDB0041486	13046-76-9	Organic compounds	Organic oxygen compounds	Organooxygen compounds	Alcohols and polyols
neg_2666	Phenethyl Caffeiate	12.9406	13.8397	20.7103	43.8292	14.7163	29.1977	6.06287	15.6483	11.9555	21.6381	9.93225	8.76921	0.869738	0.10219	0.855639	unchanged	0.61538	C17H16O4	283.098	4.08673	--	--	--	--	--	--	--	--	--	--	--	--
neg_2667	Thr-Ala-OH	427.73	424.205	440.322	285.426	413.775	357.081	429.989	386.841	377.804	274.558	347.696	333.756	0.126995	0.334936	0.516283	unchanged	10.592	C13H16N2O7	311.092	4.08673	--	--	--	--	--	--	--	--	--	--	--	--
neg_2668	inosine pyruvate	27.3737	26.6566	32.1054	3.33807e-06	24.1101	19.7624	81.1651	58.1093	57.5307	45.7401	56.2386	52.4778	-1.43394	0.000276685	1.48297	down	1.07658	C13H14N4O7	359.061	4.08673	--	--	--	--	--	--	HMDB0253490	--	Organic compounds	Nucleosides, nucleotides, and analogues	Purine nucleosides	--
neg_2669	HoPhe-Asp-OH	72.1459	82.4449	68.0346	105.946	86.0067	98.7555	77.3466	86.454	71.3063	93.9771	87.771	79.4683	0.0486166	0.691609	0.198535	unchanged	-29.3516	C19H18N2O8	401.087	4.08673	--	--	--	--	--	--	--	--	--	--	--	--
neg_267	L-Aspartic acid	38.7912	37.6965	34.6001	27.1324	33.8112	30.0414	100.765	98.3982	78.221	52.9716	75.9238	70.747	-1.2392	0.00114617	1.54121	down	-3.89407	C4H7NO4	132.03	0.63985	C00049	Arginine biosynthesis(ko00220);;Alanine, aspartate and glutamate metabolism(ko00250);;Glycine, serine and threonine metabolism(ko00260);;Monobactam biosynthesis(ko00261);;Cysteine and methionine metabolism(ko00270);;Lysine biosynthesis(ko00300);;Histidine metabolism(ko00340);;beta-Alanine metabolism(ko00410);;Cyanoamino acid metabolism(ko00460);;D-Amino acid metabolism(ko00470);;Carbon fixation i…	--	--	--	--	HMDB0000191	56-84-8	Organic compounds	Organic acids and derivatives	Carboxylic acids and derivatives	Amino acids, peptides, and analogues
neg_2670	Formononetin 7-O-glucuronide	66.8022	64.6716	63.8092	33.4066	84.9247	41.7791	723.268	672.906	631.576	358.277	485.987	515.08	-3.25256	0.000231732	1.6356	down	-19.3082	C22H20O10	479.066	4.08673	--	--	--	--	--	--	HMDB0041735	--	Organic compounds	Phenylpropanoids and polyketides	Isoflavonoids	Isoflavonoid O-glycosides
neg_2671	5'-ethylthioadenosine	19.9354	33.2693	26.7644	11.3389	24.3515	18.1881	26.1843	29.2341	15.4499	19.9801	23.7082	22.9393	-0.0387982	0.87208	0.0642559	unchanged	11.8349	C12H17N5O3S	621.211	4.08673	--	--	--	--	--	--	--	--	--	--	--	--
neg_2672	Odevixibat	22.5953	27.5593	46.3725	54.3997	45.4376	28.697	88.3574	118.309	109.373	100.881	120.445	104.477	-1.5119	2.15497e-06	1.64079	down	-7.49981	C37H48N4O8S2	775.255	4.09388	--	--	--	--	--	--	HMDB0304842	--	Organic compounds	Organic acids and derivatives	Carboxylic acids and derivatives	Amino acids, peptides, and analogues
neg_2673	3,11,12-Trihydroxy-1(10)-spirovetiven-2-one	62.6542	66.4634	39.1723	85.3907	52.8991	65.0922	52.1162	54.3941	60.2168	67.7916	65.0143	51.1165	0.0839995	0.626834	0.249495	unchanged	-17.2512	C15H24O4	267.156	4.10102	--	--	--	--	--	--	HMDB0038154	84321-96-0	Organic compounds	Lipids and lipid-like molecules	Prenol lipids	Sesquiterpenoids
neg_2675	(2S)-3-(4H-Imidazol-4-yl)-2-[[(2S)-5-oxopyrrolidine-2-carbonyl]amino]propanoic acid	42.8228	52.3437	51.6753	18.7806	53.4422	47.2991	25.6048	28.7435	15.9074	7.55423	22.3104	14.2395	1.21982	0.00353521	1.34896	up	27.3511	C11H14N4O4	577.216	4.10815	--	--	--	--	--	--	HMDB0256374	--	Organic compounds	Organic acids and derivatives	Carboxylic acids and derivatives	Amino acids, peptides, and analogues
neg_2678	N-[(7,8-Dihydropterin-6-yl)methyl]-4-(beta-D-ribofuranosyl)aniline 5'-phosphate	94.2304	91.8333	93.0344	190.153	104.328	146.055	77.8642	59.0505	90.0301	93.8832	109.949	92.137	0.46069	0.109424	0.832713	unchanged	23.4626	C18H23N6O8P	1009.28	4.11528	C20562	Folate biosynthesis(ko00790);;Biosynthesis of cofactors(ko01240)	--	--	--	--	--	--	--	--	--	--
neg_268	1,2,4-Benzotriazin-3-amine 1-oxide	4.7013	3.33807e-06	4.6898	5.67549	4.72645	6.14051	9.63239	8.68068	14.3368	19.6748	16.0242	15.6354	-1.6953	0.00117429	1.43162	down	-9.70678	C7H6N4O	161.045	0.63985	--	--	--	--	--	--	HMDB0243493	--	Organic compounds	Organoheterocyclic compounds	Triazines	Aminotriazines
neg_2680	Petunidin 3-O-(acetylglucoside)	24.0509	20.8503	19.7971	37.7488	23.1579	32.9308	14.0231	16.5157	20.0072	23.6414	22.3307	11.3985	0.554892	0.0423544	1.00199	up	-14.5203	C24H25O13+	1041.24	4.12243	--	--	--	--	--	--	--	--	--	--	--	--
neg_2683	Anserine	38.772	43.7462	38.3067	70.1746	42.9041	47.486	37.107	41.6967	46.6109	56.1778	49.0903	47.9249	0.0143351	0.935442	0.0313072	unchanged	-1.6193	C10H16N4O3	239.115	4.11528	C01262	Histidine metabolism(ko00340);;beta-Alanine metabolism(ko00410);;Metabolic pathways(ko01100)	--	--	--	--	HMDB0000194	584-85-0	Organic compounds	Organic acids and derivatives	Peptidomimetics	Hybrid peptides
neg_2684	3-Oxo-7,8-dihydro-alpha-ionol	23.5657	24.8373	17.2707	34.2545	17.9071	24.1253	16.3173	16.4978	18.3019	28.0713	18.1807	19.8974	0.275701	0.213429	0.679373	unchanged	34.8508	C13H22O2	245.139	4.12243	--	--	--	--	--	--	--	--	--	--	--	--
neg_2685	Afzelechin	71.8323	71.7022	71.8058	35.2838	85.5342	64.5177	73.7959	79.6352	69.1313	39.793	65.5986	57.3641	0.0563858	0.781768	0.133197	unchanged	-49.4827	C15H14O5	309.04	4.12243	C09320	Flavonoid biosynthesis(ko00941);;Biosynthesis of secondary metabolites(ko01110)	LMPK12020035	Polyketides [PK]	Flavonoids [PK12]	Flavans, Flavanols and Leucoanthocyanidins [PK1202]	HMDB0030823	2545-00-8	Organic compounds	Phenylpropanoids and polyketides	Flavonoids	Flavans
neg_2686	Canrenone	580.001	644.703	516.686	1031.78	616.545	695.797	488.626	500.438	516.865	603.099	550.87	512.594	0.364899	0.0972831	0.885977	unchanged	7.17886	C22H28O3	361.181	4.11528	--	--	--	--	--	--	HMDB0003033	976-71-6	Organic compounds	Lipids and lipid-like molecules	Steroids and steroid derivatives	Steroid lactones
neg_2687	beta-D-Glucopyranosyl-11-hydroxyjasmonic acid	229.268	241.035	204.294	401.277	229.76	276.288	187.459	191.255	184.903	227.695	197.561	201.556	0.410197	0.0755946	0.951207	unchanged	-20.4932	C18H28O9	387.158	4.11528	--	--	--	--	--	--	HMDB0039964	--	Organic compounds	Lipids and lipid-like molecules	Fatty Acyls	Fatty acyl glycosides
neg_2689	Licocoumarin A	521.328	547.021	439.059	904.617	533.802	595.704	414.221	426.047	458.453	547.257	488.997	466.867	0.337997	0.125521	0.818861	unchanged	-4.11587	C25H26O5	405.169	4.11528	--	--	--	--	--	--	HMDB0033611	--	Organic compounds	Phenylpropanoids and polyketides	Isoflavonoids	Hydroxyisoflavonoids
neg_269	Gluconic acid	121.288	120.098	119.311	66.7231	123.198	97.0841	431.208	378.46	324.462	206.898	310.749	293.957	-1.58691	0.000620175	1.5663	down	-3.76663	C6H12O7	217.03	0.63985	--	--	--	--	--	--	HMDB0000625	526-95-4	Organic compounds	Organic oxygen compounds	Organooxygen compounds	Carbohydrates and carbohydrate conjugates
neg_2690	15-Hydroxyleptocarpin	40.333	41.859	33.5906	89.3337	44.9863	51.5918	27.6283	32.6373	37.0197	41.8283	44.5384	42.5388	0.415547	0.19319	0.690974	unchanged	4.02114	C20H26O7	413.139	4.11528	--	--	--	--	--	--	HMDB0036694	121541-07-9	Organic compounds	Lipids and lipid-like molecules	Prenol lipids	Terpene lactones
neg_2691	4,5-Dihydroniveusin A	225.821	233.507	194.785	358.496	224.946	247.043	175.814	181.292	172.473	205.083	186.802	182.565	0.427295	0.0410331	1.08177	up	3.0068	C20H28O8	431.149	4.11528	--	--	--	--	--	--	HMDB0032844	98204-96-7	Organic compounds	Lipids and lipid-like molecules	Prenol lipids	Terpene lactones
neg_2692	Ser Asp Thr Glu	4899.5	5360.14	4499.13	7245.75	4900.8	5278.63	4075.47	4190.32	4325.64	4533.74	4396.9	4140.44	0.326679	0.0403786	1.08436	up	16.6019	C16H26N4O11	449.16	4.11528	--	--	--	--	--	--	--	--	--	--	--	--
neg_2694	TyrMe-TyrMe-OH	14598.2	15882	13077.1	21568.8	14458.6	15688.3	12605.6	12831.4	13083.2	13907.8	13282.1	12596.7	0.282929	0.0665741	0.98074	unchanged	-23.0409	C26H26N2O8	493.15	4.11528	--	--	--	--	--	--	--	--	--	--	--	--
neg_2697	4-Demethylsimmondsin 2'-(E)-ferulate	37.0205	43.6685	33.3365	55.5045	42.6951	39.3945	11.9632	22.6962	25.6955	27.1203	26.4153	22.6442	0.881976	0.000743255	1.43204	up	-23.8334	C25H31NO12	558.146	4.11528	--	--	--	--	--	--	HMDB0034773	162290-38-2	Organic compounds	Phenylpropanoids and polyketides	Cinnamic acids and derivatives	Hydroxycinnamic acids and derivatives
neg_270	D-Fructose	359.281	334.229	345.265	171.54	325.128	265.447	811.434	612.86	674.308	456.481	563.499	621.975	-1.05454	0.000389608	1.50988	down	-1.04456	C6H12O6	215.033	0.63985	C00095	Fructose and mannose metabolism(ko00051);;Galactose metabolism(ko00052);;Starch and sucrose metabolism(ko00500);;Metabolic pathways(ko01100);;Biosynthesis of secondary metabolites(ko01110);;Microbial metabolism in diverse environments(ko01120);;ABC transporters(ko02010);;Phosphotransferase system (PTS)(ko02060);;Taste transduction(ko04742);;Insulin resistance(ko04931);;Carbohydrate digestion and …	--	--	--	--	HMDB0000660	53188-23-1	Organic compounds	Organic oxygen compounds	Organooxygen compounds	Carbohydrates and carbohydrate conjugates
neg_2701	Calceolarioside E	339.46	384.08	290.672	635.284	330.752	402.116	317.62	331.301	385.538	398.212	353.717	365.147	0.147028	0.488185	0.361132	unchanged	-14.1386	C28H34O15	655.179	4.11528	--	--	--	--	--	--	HMDB0302773	--	Organic compounds	Phenylpropanoids and polyketides	Cinnamic acids and derivatives	Hydroxycinnamic acids and derivatives
neg_2703	6-[[3-Fluoro-5-(4-methoxyoxan-4-yl)phenoxy]methyl]-1-methylquinolin-2-one	34.1886	30.1483	17.5687	33.5275	29.865	31.0534	103.631	117.307	94.8869	76.6584	105.011	120.014	-1.808	2.61642e-05	1.65097	down	1.62732	C23H24FNO4	793.332	4.12243	--	--	--	--	--	--	HMDB0253359	--	Organic compounds	Organoheterocyclic compounds	Quinolines and derivatives	Quinolones and derivatives
neg_2705	4'-Hydroxyfenoprofen glucuronide	166.42	149.986	181.112	138.904	191.458	184.041	137.953	159.579	153.116	141.402	148.685	159.908	0.168069	0.0858844	0.921285	unchanged	-5.23083	C21H22O10	927.252	4.11528	--	--	--	--	--	--	HMDB0060772	--	Organic compounds	Benzenoids	Benzene and substituted derivatives	Diphenylethers
neg_2706	1-(4-Methoxy-1-naphthyl)ethanone	32.1929	47.5139	37.6647	31.1642	35.4647	32.0704	24.7185	19.4132	22.7278	16.4651	22.4727	19.4499	0.786727	0.000880606	1.47916	up	0.908331	C13H12O2	199.077	4.12957	--	--	--	--	--	--	HMDB0245676	--	Organic compounds	Benzenoids	Naphthalenes	--
neg_2707	(R)-pantolactone	10.6789	12.0419	10.3912	31.1245	10.4258	24.0112	2.47386	9.91246	10.2826	20.2384	12.1149	12.468	0.547983	0.261835	0.60293	unchanged	-3.64312	C6H10O3	259.118	4.14383	C01012	--	--	--	--	--	HMDB0059876	599-04-2	Organic compounds	Organoheterocyclic compounds	Lactones	Gamma butyrolactones
neg_2709	2-Amino-5-formylamino-6-(5-phospho-D-ribosylamino)pyrimidin-4(3H)-one	28.6732	23.0751	30.5849	10.863	20.5122	24.5144	36.1481	32.6413	27.5399	20.1731	31.0134	26.1769	-0.32954	0.138858	0.77803	unchanged	36.7479	C10H16N5O9P	426.081	4.1367	C15563	Riboflavin metabolism(ko00740);;Metabolic pathways(ko01100)	--	--	--	--	--	--	--	--	--	--
neg_2710	Licoagroside B	77.868	12.2698	122.092	305.27	145.464	183.939	9319.65	9002.28	7082.21	4945.18	8964.45	7942.93	-5.80218	8.6896e-05	1.6652	down	1.73205	C18H24O12	467.097	4.14383	--	--	--	--	--	--	HMDB0036523	--	Organic compounds	Lipids and lipid-like molecules	Saccharolipids	--
neg_2712	Tracheloside	23.8126	9.27263	12.7514	13.4963	7.21126	12.3255	8.29217	9.83689	9.0818	10.75	8.79008	7.27728	0.545758	0.139813	0.841604	unchanged	-1.26695	C27H34O12	571.179	4.14383	--	--	--	--	--	--	HMDB0030557	33464-71-0	Organic compounds	Lignans, neolignans and related compounds	Lignan glycosides	--
neg_2714	Afzelechin 7-apioside	74.943	92.8995	102.385	70.4453	58.7674	72.3465	191.522	192.142	235.578	132.293	141.017	148.724	-1.14214	0.00119964	1.50066	down	-19.3827	C20H22O9	871.251	4.1367	--	--	--	--	--	--	HMDB0030824	114590-44-2	Organic compounds	Phenylpropanoids and polyketides	Flavonoids	Flavans
neg_2716	2-PROPYL-3-HYDROXYETHYLENEPYRAN-4-ONE	26.6353	28.5959	21.5533	45.7221	27.8569	27.405	14.0098	16.7453	19.078	25.6977	21.6698	20.1703	0.598925	0.0305989	1.09591	up	-1.97241	C10H12O3	179.071	4.15098	--	--	--	--	--	--	--	--	--	--	--	--
neg_2717	N-3-Oxo-dodecanoyl-L-homoserine lactone	36.8063	41.0315	23.88	85.4713	46.0706	54.6088	23.8871	38.4379	33.4186	50.8896	40.8772	38.5767	0.348531	0.30679	0.541934	unchanged	-1.72566	C16H27NO4	342.192	4.15098	C21201	Quorum sensing(ko02024);;Biofilm formation - Pseudomonas aeruginosa(ko02025)	--	--	--	--	--	--	--	--	--	--
neg_2718	HoPhe-Ser-OH	21.1417	14.8491	17.5586	10.6424	14.1908	14.7433	3.33807e-06	1.61397	2.57954	0.139933	1.72081	0.312486	3.87056	8.14145e-05	1.63684	up	-0.551818	C18H18N2O7	373.104	4.15098	--	--	--	--	--	--	--	--	--	--	--	--
neg_2719	Ononin	374.188	367.716	384.108	205.518	338.364	320.078	1203.75	1144.87	1039.78	744.791	961.619	985.592	-1.61142	3.94293e-05	1.63824	down	9.89758	C22H22O9	451.105	4.15098	C10509	Isoflavonoid biosynthesis(ko00943)	LMPK12050014	Polyketides [PK]	Flavonoids [PK12]	Isoflavonoids [PK1205]	HMDB0033987	486-62-4	Organic compounds	Phenylpropanoids and polyketides	Isoflavonoids	Isoflavonoid O-glycosides
neg_272	1-hydroxy-2-Oxopropyl tetrahydropterin	5.32324	3.33807e-06	3.33807e-06	2.05456	5.18913	3.33807e-06	24.3196	130.807	18.3891	1.05194	70.1531	14.0777	-4.36412	0.0954224	0.964158	unchanged	-1.61905	C9H13N5O3	260.076	0.63985	--	--	--	--	--	--	HMDB0013642	--	Organic compounds	Organoheterocyclic compounds	Pteridines and derivatives	Pterins and derivatives
neg_2720	thiolactomycin	74.1206	78.3788	70.0897	56.7891	78.0217	58.2809	116.811	131.955	139.29	81.4267	134.098	117.519	-0.794725	0.00102696	1.5006	down	-13.2347	C11H14O2S	479.151	4.15098	C11165	--	--	--	--	--	--	--	--	--	--	--
neg_2722	Betanin	82.0236	109.376	128.772	146.719	98.4701	120.162	51.4177	95.5229	81.094	83.741	82.5163	76.008	0.543623	0.0110046	1.21016	up	16.4974	C24H26N2O13	595.151	4.15098	C08540	Betalain biosynthesis(ko00965);;Metabolic pathways(ko01100);;Biosynthesis of secondary metabolites(ko01110)	--	--	--	--	HMDB0029408	7659-95-2	Organic compounds	Lipids and lipid-like molecules	Prenol lipids	Sesquiterpenoids
neg_2723	2-Feruloyl-1-sinapoylgentiobiose	136.937	178.236	188.274	214.517	217.16	232.835	306.712	301.593	359.832	330.314	320.875	323.525	-0.734185	4.51941e-05	1.60243	down	7.34682	C33H40O18	723.22	4.15098	--	--	--	--	--	--	HMDB0030334	--	Organic compounds	Phenylpropanoids and polyketides	Cinnamic acids and derivatives	Hydroxycinnamic acids and derivatives
neg_2725	Desacetyllaurenobiolide	26.7778	28.5331	18.0655	33.8594	15.6079	24.341	16.4661	21.498	20.6528	23.4473	22.0625	21.9267	0.223592	0.273743	0.608179	unchanged	8.33551	C15H20O3	269.118	4.15812	--	--	--	--	--	--	HMDB0036770	35001-24-2	Organic compounds	Lipids and lipid-like molecules	Prenol lipids	Terpene lactones
neg_2727	Moracin K	110.762	136.381	118.986	136.26	135.178	137.847	192.035	217.361	216.71	152.906	195.435	188.101	-0.584253	0.0004701	1.55264	down	-8.41389	C19H16O5	647.187	4.15812	--	--	--	--	--	--	HMDB0041296	73338-90-6	Organic compounds	Phenylpropanoids and polyketides	2-arylbenzofuran flavonoids	--
neg_273	Methaniazide	4.20551	3.33807e-06	8.28956	3.33807e-06	5.65268	1.6185	27.9242	21.2673	20.924	4.29653	22.2208	20.4502	-2.56642	0.00273439	1.43765	down	15.8477	C7H9N3O4S	266.004	0.63985	--	--	--	--	--	--	HMDB0254522	--	Organic compounds	Organoheterocyclic compounds	Pyridines and derivatives	Pyridinecarboxylic acids and derivatives
neg_2730	2-Hydroxyiminostilbene	49.3427	42.573	44.7104	36.219	51.743	47.0106	25.5993	31.6819	26.5734	26.5676	27.282	29.9622	0.695884	0.000225992	1.57235	up	10.8902	C14H11NO	463.171	4.15812	C16604	Drug metabolism - cytochrome P450(ko00982)	--	--	--	--	HMDB0060652	--	Organic compounds	Organoheterocyclic compounds	Benzazepines	Dibenzazepines
neg_2733	penicillin G	24.072	15.183	22.2564	29.0401	5.18178	16.2087	3.98423	5.34935	33.5331	13.3958	9.96359	13.7501	0.485108	0.36009	0.491742	unchanged	11.5538	C16H18N2O4S	713.203	4.15812	C05551	Bile secretion(ko04976)	--	--	--	--	HMDB0015186	61-33-6	Organic compounds	Organic acids and derivatives	Carboxylic acids and derivatives	Amino acids, peptides, and analogues
neg_2734	Blood group B type 1 tetrasaccharide	26.3121	43.3718	11.7423	118.806	85.3121	64.5107	53.5873	40.5427	67.9369	91.8748	110.196	107.623	-0.430472	0.337414	0.538574	unchanged	-5.95986	C26H45NO20	726.219	4.15812	--	--	--	--	--	--	HMDB0249293	--	Organic compounds	Organic oxygen compounds	Organooxygen compounds	Carbohydrates and carbohydrate conjugates
neg_2737	Glucosylxanthone	42.5061	49.3788	62.1253	70.9018	47.2645	62.2687	45.4787	51.0421	63.8257	57.2949	67.3028	54.9638	-0.0233742	0.873325	0.115032	unchanged	7.97397	C19H18O7	761.214	4.15812	--	--	--	--	--	--	HMDB0252794	--	Organic compounds	Organoheterocyclic compounds	Benzopyrans	1-benzopyrans
neg_2739	Lavandulifolioside	54.6936	55.5007	64.47	85.4372	66.1675	70.7035	40.1775	47.9946	83.4312	75.4095	66.815	65.6055	0.0651927	0.727291	0.183762	unchanged	8.06362	C34H44O19	777.228	4.15812	--	--	--	--	--	--	HMDB0040341	117895-00-8	Organic compounds	Organic oxygen compounds	Organooxygen compounds	Carbohydrates and carbohydrate conjugates
neg_274	4a-Hydroxytetrahydrobiopterin	3.33807e-06	3.33807e-06	3.33807e-06	3.33807e-06	14.6782	3.33807e-06	31.9257	1252.62	29.3323	3.33807e-06	827.089	70.2885	-7.23505	0.156177	0.826282	unchanged	0.522286	C9H15N5O4	278.087	0.63985	C15522	Folate biosynthesis(ko00790);;Metabolic pathways(ko01100)	--	--	--	--	HMDB0002281	1379003-93-6	Organic compounds	Organoheterocyclic compounds	Pteridines and derivatives	Pterins and derivatives
neg_2741	Baohuoside VI	230.882	311.886	382.638	300.714	254.078	303.411	642.117	617.941	802.072	417.962	495.34	479.641	-0.953917	0.00328394	1.43968	down	-9.57025	C39H50O19	857.256	4.15812	--	--	--	--	--	--	HMDB0248862	--	Organic compounds	Phenylpropanoids and polyketides	Flavonoids	Flavonoid glycosides
neg_2744	S-(Hydroxyphenylacetothiohydroximoyl)-L-cysteine	195.601	229.551	227.036	282.691	256.693	260.913	216.282	253.229	262.369	255.549	246.499	249.564	-0.0304742	0.726115	0.234898	unchanged	13.908	C11H14N2O4S	599.182	4.16525	C17238	Glucosinolate biosynthesis(ko00966);;2-Oxocarboxylic acid metabolism(ko01210)	--	--	--	--	--	--	--	--	--	--
neg_2745	2-(3-Carboxy-3-aminopropyl)-L-histidine	39.3764	45.5551	37.4407	64.9605	56.3869	49.6925	40.4386	36.1807	42.2264	43.146	50.8646	45.7708	0.182055	0.259134	0.582135	unchanged	-23.7328	C10H16N4O4	301.109	4.17238	C04441	--	--	--	--	--	HMDB0011655	--	Organic compounds	Organic acids and derivatives	Carboxylic acids and derivatives	Amino acids, peptides, and analogues
neg_2750	Nicotinamide ribotide	8.76981	11.3482	9.6114	4.09132	9.06318	10.5069	41.7877	32.2682	33.6083	25.1137	33.2075	32.268	-1.89268	1.75121e-05	1.64329	down	-4.97922	C11H15N2O8P	369.024	4.17238	--	--	--	--	--	--	HMDB0000229	75414-16-3	Organic compounds	Nucleosides, nucleotides, and analogues	Pyridine nucleotides	Nicotinamide nucleotides
neg_2751	Asp-Tyr-OH	104.66	98.0371	91.8252	49.1866	99.851	78.6687	119.821	96.4115	100.634	78.0762	80.6432	96.2938	-0.131031	0.447654	0.406376	unchanged	11.3068	C18H16N2O9	403.083	4.17238	--	--	--	--	--	--	--	--	--	--	--	--
neg_2752	Aklavinone	303.278	297.789	304.501	133.806	318.128	238.083	391.906	360.556	345.286	257.531	317.301	323.486	-0.323074	0.0850429	0.89639	unchanged	-33.8455	C22H20O8	447.071	4.17238	C12424	Biosynthesis of type II polyketide products(ko01057);;Metabolic pathways(ko01100);;Biosynthesis of secondary metabolites(ko01110)	--	--	--	--	--	--	--	--	--	--
neg_2753	PC(14:0/0:0)	23.4461	21.7232	17.2545	46.0784	20.0005	30.0493	20.0594	14.9606	19.9912	29.664	18.1005	26.064	0.29938	0.337983	0.521563	unchanged	-7.33126	C22H46NO7P	466.29	4.16525	--	--	LMGP01050012	Glycerophospholipids [GP]	Glycerophosphocholines [GP01]	Monoacylglycerophosphocholines [GP0105]	HMDB0010379	20559-16-4	Organic compounds	Lipids and lipid-like molecules	Glycerophospholipids	Glycerophosphocholines
neg_2757	Diosmin	16.0128	28.8776	28.7719	24.7272	33.5454	26.1682	13.8098	11.9031	25.8087	21.9747	10.2286	20.883	0.595872	0.0298387	1.07718	up	10.7188	C28H32O15	653.179	4.17238	C10039	--	--	--	--	--	HMDB0029548	520-27-4	Organic compounds	Phenylpropanoids and polyketides	Flavonoids	Flavonoid glycosides
neg_2758	5-Hydroxy-7,3',4'-trimethoxy-8-methylisoflavone 5-neohesperidoside	27.9093	13.481	25.431	32.5832	41.0171	32.9577	20.3463	40.4963	233.262	31.3821	30.7697	83.1153	-1.34151	0.240975	0.689925	unchanged	-10.267	C31H38O15	671.189	4.17238	--	--	--	--	--	--	HMDB0030627	87611-94-7	Organic compounds	Phenylpropanoids and polyketides	Isoflavonoids	Isoflavonoid O-glycosides
neg_2760	2-Hydroxyphenylacetic acid O-b-D-glucoside	84.2067	94.426	144.008	83.6363	125.745	124.742	260.468	259.733	300.058	198.423	226.159	263.705	-1.19971	1.94628e-05	1.60767	down	-21.1057	C14H18O8	673.185	4.16525	--	--	--	--	--	--	HMDB0038333	--	Organic compounds	Organic oxygen compounds	Organooxygen compounds	Carbohydrates and carbohydrate conjugates
neg_2762	3-Methoxy-4-hydroxyphenylglycol glucuronide	58.3027	80.3869	76.639	80.1706	103.344	98.1214	105.82	84.5557	135.11	99.7656	99.1827	123.299	-0.382258	0.0305606	1.0872	down	0.959493	C15H20O10	719.205	4.16525	--	--	--	--	--	--	HMDB0000496	52002-41-2	Organic compounds	Organic oxygen compounds	Organooxygen compounds	Carbohydrates and carbohydrate conjugates
neg_2766	Precorrin 3A	26.9168	20.3476	36.0961	24.3504	12.3573	28.7972	17.5472	20.1238	16.6372	26.9927	16.6433	14.3149	0.407176	0.143616	0.816964	unchanged	-26.5639	C43H50N4O16	913.268	4.16525	C05772	Porphyrin metabolism(ko00860);;Metabolic pathways(ko01100);;Biosynthesis of cofactors(ko01240)	--	--	--	--	--	--	--	--	--	--
neg_2767	p-Salicylic acid	51.4932	47.2969	38.3826	69.0601	50.5449	53.0206	56.374	48.9974	51.4527	65.9849	69.3903	56.9095	-0.172347	0.240577	0.641183	unchanged	-5.45128	C7H6O3	137.024	4.17953	--	--	--	--	--	--	HMDB0000500	99-96-7	Organic compounds	Benzenoids	Benzene and substituted derivatives	Benzoic acids and derivatives
neg_2768	3-(4-Hydroxyphenyl)-3,5,6,8-tetrahydro-2H-chromene-4,7-dione	111.588	116.656	97.4553	157.724	102.069	115.211	90.4221	81.2586	93.5913	97.0481	91.9706	91.4301	0.360642	0.030811	1.13065	up	0.187164	C15H14O4	257.082	4.17953	--	--	--	--	--	--	HMDB0255407	--	Organic compounds	Organoheterocyclic compounds	Benzopyrans	--
neg_2769	Grosheimin	43.1615	40.8872	30.1212	60.1546	35.58	41.1626	28.9142	29.987	33.6968	39.9381	33.4737	32.9615	0.335512	0.0947543	0.890444	unchanged	-0.452449	C15H18O4	261.113	4.17953	--	--	--	--	--	--	HMDB0303491	--	Organic compounds	Lipids and lipid-like molecules	Prenol lipids	Terpene lactones
neg_2770	Lactucin	379.394	416.02	416.747	195.128	378.73	324.42	385.047	348.436	318.018	213.852	308.337	290.075	0.179325	0.349236	0.513325	unchanged	6.69911	C15H16O5	297.076	4.17953	C09489	--	--	--	--	--	HMDB0035814	1891-29-8	Organic compounds	Organoheterocyclic compounds	Lactones	Gamma butyrolactones
neg_2771	Hypoglycin B	60.3284	69.2636	51.7623	108.85	55.3682	79.0257	41.474	43.607	44.7811	63.4529	65.1389	59.934	0.415311	0.107937	0.846239	unchanged	18.7028	C12H18N2O5	315.125	4.17953	C08280	--	--	--	--	--	HMDB0029428	502-37-4	Organic compounds	Organic acids and derivatives	Carboxylic acids and derivatives	Amino acids, peptides, and analogues
neg_2773	6,7-Dimethyl-8-(D-ribityl)lumazine	21.152	15.7402	21.5305	16.8325	25.7049	25.0382	7.37417	2.12738	6.55543	7.51024	13.1259	11.8266	1.37676	0.000242033	1.49599	up	-28.7666	C13H18N4O6	371.111	4.17953	C04332	Riboflavin metabolism(ko00740);;Metabolic pathways(ko01100);;Biosynthesis of secondary metabolites(ko01110);;Biosynthesis of cofactors(ko01240)	--	--	--	--	HMDB0003826	2535-20-8	Organic compounds	Organoheterocyclic compounds	Pteridines and derivatives	--
neg_2775	Gentiotriose	76.4366	74.0658	58.5369	53.1986	81.3997	84.5483	89.7354	103.809	97.0629	104.004	120.026	120.355	-0.568503	0.000744173	1.41473	down	-4.07884	C18H32O16	525.142	4.17953	--	--	--	--	--	--	HMDB0029910	32590-17-3	Organic compounds	Organic oxygen compounds	Organooxygen compounds	Carbohydrates and carbohydrate conjugates
neg_2778	5-Ethyl-5-phenyl-1,3-oxazolidine-2,4-dione	97.1033	100.284	85.1092	65.8189	90.366	79.6085	36.7488	313.359	28.479	23.5392	315.317	32.4299	-0.532887	0.548804	0.366958	unchanged	-0.571995	C11H11NO3	240.043	4.18667	--	--	--	--	--	--	HMDB0246785	--	Organic compounds	Organoheterocyclic compounds	Azolidines	Oxazolidines
neg_2779	(2R)-2-Acetamido-5-hydroxy-2-(sulfanylmethyl)pentanoic acid	25.7488	26.9879	20.7424	21.7327	21.0487	22.8774	5.7481	75.3579	4.78431	5.64363	79.1419	4.26409	-0.330345	0.711646	0.237395	unchanged	-27.7913	C8H15NO4S	242.041	4.18667	--	--	--	--	--	--	HMDB0258091	--	Organic compounds	Organic acids and derivatives	Carboxylic acids and derivatives	Amino acids, peptides, and analogues
neg_2780	N2-Succinyl-L-ornithine	76.2782	83.0705	72.0746	48.569	75.5989	66.6649	71.6074	75.873	81.4389	65.9327	72.4895	67.3949	-0.042022	0.711608	0.197803	unchanged	26.9839	C9H16N2O5	253.087	4.18667	C03415	Arginine and proline metabolism(ko00330);;Metabolic pathways(ko01100)	--	--	--	--	HMDB0001199	899816-95-6	Organic compounds	Organic acids and derivatives	Carboxylic acids and derivatives	Amino acids, peptides, and analogues
neg_2781	Daidzein	115.071	112.316	113.457	74.4863	116.742	107.051	126.007	128.201	117.241	104.103	111.282	102.567	-0.109246	0.317261	0.545849	unchanged	29.4423	C15H10O4	507.124	4.1938	C10208	Isoflavonoid biosynthesis(ko00943);;Biosynthesis of phenylpropanoids(ko01061);;Metabolic pathways(ko01100);;Biosynthesis of secondary metabolites(ko01110)	LMPK12050038	Polyketides [PK]	Flavonoids [PK12]	Isoflavonoids [PK1205]	HMDB0003312	486-66-8	Organic compounds	Phenylpropanoids and polyketides	Isoflavonoids	Isoflav-2-enes
neg_2782	EPIGALLOCATECHIN	815.919	907.799	921.343	710.682	833.805	813.416	441.035	245.13	470.049	344.976	228.97	332.905	1.27799	3.4951e-06	1.63328	up	-0.368128	C15H14O7	305.067	4.1938	--	--	LMPK12020004	Polyketides [PK]	Flavonoids [PK12]	Flavans, Flavanols and Leucoanthocyanidins [PK1202]	HMDB0001871	490-46-0	Organic compounds	Phenylpropanoids and polyketides	Flavonoids	Flavans
neg_2783	Pyochelin	82.3588	86.3487	89.3117	41.833	70.1411	71.9884	141.954	121.962	114.099	90.1821	122.564	114.179	-0.673513	0.00125671	1.39597	down	6.99859	C14H16N2O3S2	323.055	4.18667	C12037	Biosynthesis of siderophore group nonribosomal peptides(ko01053);;Biosynthesis of secondary metabolites(ko01110)	--	--	--	--	HMDB0256933	--	Organic compounds	Organic acids and derivatives	Carboxylic acids and derivatives	Amino acids, peptides, and analogues
neg_2784	Armillaritin	30.2789	25.9228	31.2926	26.4657	30.8859	28.3825	13.645	5.07232	3.15366	4.65539	9.61258	10.5939	1.89017	4.78312e-06	1.64888	up	-10.0142	C23H28O6	435.154	4.1938	--	--	--	--	--	--	HMDB0038918	135247-96-0	Organic compounds	Lipids and lipid-like molecules	Prenol lipids	Sesquiterpenoids
neg_2785	Myricatomentoside II	51.5408	58.9805	48.5995	100.281	77.211	79.5739	69.3406	93.9461	119.157	92.4121	87.601	79.3206	-0.380471	0.0782655	0.952303	unchanged	-20.8835	C27H34O11	569.168	4.18667	--	--	--	--	--	--	HMDB0031584	191999-63-0	Organic compounds	Phenylpropanoids and polyketides	Diarylheptanoids	Cyclic diarylheptanoids
neg_2786	LysoPS(18:2(9Z,12Z)/0:0)	9.69809	20.3834	17.5649	56.533	18.4979	27.6917	23.6456	26.5246	33.3187	57.9968	31.1611	39.134	-0.494065	0.25327	0.612426	unchanged	1.91823	C24H44NO9P	542.251	4.1938	--	--	--	--	--	--	HMDB0240604	1218913-82-6	Organic compounds	Lipids and lipid-like molecules	Glycerophospholipids	Glycerophosphoserines
neg_2788	Chlorophyllide b	191.772	188.152	218.436	221.339	196.643	218.904	193.7	185.387	229.266	163.164	161.104	179.876	0.150998	0.123543	0.769663	unchanged	-25.5539	C35H32MgN4O6	627.194	4.18667	C16541	Porphyrin metabolism(ko00860);;Metabolic pathways(ko01100);;Biosynthesis of secondary metabolites(ko01110)	--	--	--	--	HMDB0304289	--	Organic compounds	Organoheterocyclic compounds	Tetrapyrroles and derivatives	Metallotetrapyrroles
neg_279	C20915	3.33807e-06	3.33807e-06	3.33807e-06	3.33807e-06	0.261307	3.33807e-06	44.0457	50.6929	20.3906	4.42344	24.5472	13.7865	-9.23884	0.0152756	1.32595	down	-16.2352	C11H21N3O6	326.108	0.63985	C20915	Monobactam biosynthesis(ko00261);;Biosynthesis of secondary metabolites(ko01110)	--	--	--	--	--	--	--	--	--	--
neg_2790	N-methyl-4,6,7-trihydroxy-1,2,3,4-tetrahydroisoquinoline	4.90862	4.7803	2.2174	8.11172	4.95279	4.31552	7.93659	8.36967	11.4809	12.2168	10.1655	9.46902	-1.02601	0.000660646	1.44298	down	-5.24029	C10H13NO3	194.081	4.20093	--	--	--	--	--	--	HMDB0060065	--	Organic compounds	Organoheterocyclic compounds	Tetrahydroisoquinolines	--
neg_2791	Butyl 2-methyl-2-propenoate	132.055	140.772	105.448	216.49	125.18	139.803	83.6531	91.934	94.5343	121.877	99.595	104.886	0.527442	0.0362249	1.09137	up	-3.69429	C8H14O2	343.212	4.20093	--	--	--	--	--	--	--	--	--	--	--	--
neg_2792	Aesculin	67.8346	73.8283	72.2045	13.5498	63.3637	52.4268	126.06	112.504	122.877	135.831	125.852	130.316	-1.13441	0.00038368	1.5337	down	15.0905	C15H16O9	375.054	4.20093	--	--	--	--	--	--	HMDB0030820	531-75-9	Organic compounds	Phenylpropanoids and polyketides	Coumarins and derivatives	Coumarin glycosides
neg_2793	Topotecan	32.5668	45.9557	38.4368	64.1066	36.3248	38.0281	53.9447	53.0934	46.0419	75.6153	61.8949	62.3352	-0.466498	0.0269208	1.07164	down	7.27008	C23H23N3O5	466.165	4.20093	C11158	Bile secretion(ko04976)	--	--	--	--	HMDB0015164	119413-54-6	Organic compounds	Alkaloids and derivatives	Camptothecins	--
neg_2794	7,8-Dihydroneopterin	15.7455	19.2223	17.6946	14.5755	20.5183	21.8534	11.4385	8.35876	13.5398	8.13758	6.37411	14.3975	0.816316	0.00117053	1.40259	up	-3.35593	C9H13N5O4	276.071	4.20808	C04874	Folate biosynthesis(ko00790);;Metabolic pathways(ko01100);;Biosynthesis of cofactors(ko01240)	--	--	--	--	HMDB0002275	1218-98-0	Organic compounds	Organoheterocyclic compounds	Pteridines and derivatives	Pterins and derivatives
neg_2795	Artemetin	93.4601	102.631	93.4654	167.817	95.6796	100.503	96.4766	107.08	107.153	120.02	111.937	110.113	0.00171141	0.991971	0.019805	unchanged	2.14953	C20H20O8	387.109	4.20808	--	--	LMPK12113017	Polyketides [PK]	Flavonoids [PK12]	Flavones and Flavonols [PK1211]	HMDB0030095	479-90-3	Organic compounds	Phenylpropanoids and polyketides	Flavonoids	O-methylated flavonoids
neg_2796	Naldemedine	167.693	171.458	175.223	141.517	189.495	166.975	156.148	143.983	146.169	106.657	128.27	134.259	0.311993	0.00637418	1.24216	up	7.4743	C32H34N4O6	605.221	4.20808	--	--	--	--	--	--	HMDB0255430	--	Organic compounds	Alkaloids and derivatives	Morphinans	--
neg_2797	5-(Aziridin-1-yl)-3-(hydroxymethyl)-2-(3-hydroxyprop-1-enyl)-1-methylindole-4,7-dione	32.627	29.2323	40.5644	41.6305	51.8858	41.7126	35.058	42.6491	34.4042	25.8455	40.1537	36.4747	0.147303	0.363344	0.442057	unchanged	-9.61914	C15H16N2O4	635.23	4.20808	--	--	--	--	--	--	HMDB0247811	--	Organic compounds	Organoheterocyclic compounds	Indoles and derivatives	--
neg_2798	(1R)-Hydroxy-(2R)-N-acetyl-L-cysteinyl-1,2-dihydronaphthalene	2.93071	11.0143	11.599	7.15566	13.8126	10.8215	4.33345	13.0905	6.66751	7.24671	6.91408	6.60972	0.353893	0.322701	0.524076	unchanged	-6.7366	C15H17NO4S	352.084	4.22235	C14796	Metabolism of xenobiotics by cytochrome P450(ko00980)	--	--	--	--	--	--	--	--	--	--
neg_280	Cellobiose	311.812	277.11	331.261	119.745	280.826	202.583	763.408	571.598	729.666	561.347	690.841	618.766	-1.36936	6.98559e-06	1.60681	down	-2.51153	C12H22O11	377.085	0.63985	C00185	Starch and sucrose metabolism(ko00500);;Metabolic pathways(ko01100);;ABC transporters(ko02010);;Phosphotransferase system (PTS)(ko02060)	--	--	--	--	HMDB0000055	528-50-7	Organic compounds	Organic oxygen compounds	Organooxygen compounds	Carbohydrates and carbohydrate conjugates
neg_2800	Isolariciresinol 9'-O-beta-D-glucoside	19.8626	103.627	99.5482	51.4412	88.7414	117.817	636.704	783.232	611.514	217.512	408.462	350.703	-2.64465	0.00407467	1.46803	down	10.386	C26H34O11	557.185	4.22235	--	--	--	--	--	--	HMDB0038927	63358-12-3	Organic compounds	Lignans, neolignans and related compounds	Lignan glycosides	--
neg_2801	Ubrogepant	48.4265	50.3561	74.043	59.561	66.9261	65.0377	29.8409	32.1192	35.642	47.7909	49.0995	40.3899	0.633388	0.00223178	1.37214	up	-25.5494	C29H26F3N5O3	570.159	4.21522	--	--	--	--	--	--	HMDB0304882	--	Organic compounds	Organic acids and derivatives	Carboxylic acids and derivatives	Amino acids, peptides, and analogues
neg_2802	Lactodifucotetraose	96.3277	92.3159	83.3325	128.204	83.7422	104.892	123.437	105.129	97.0555	84.4435	71.2381	79.8746	0.0693549	0.666246	0.186762	unchanged	0.497076	C24H42O19	633.225	4.21522	--	--	--	--	--	--	HMDB0006587	20768-11-0	Organic compounds	Lipids and lipid-like molecules	Fatty Acyls	Fatty acyl glycosides
neg_2804	3-Feruloylquinic acid	119.662	119.04	169.84	137.527	147.879	181.999	231.308	248.548	295.144	232.832	237.066	246.333	-0.767589	3.30727e-05	1.57907	down	0.510613	C17H20O9	735.215	4.22235	--	--	--	--	--	--	HMDB0030669	62929-69-5	Organic compounds	Organic oxygen compounds	Organooxygen compounds	Alcohols and polyols
neg_2808	3,14-Dihydroxy-11,13-dihydrocostunolide	736.287	701.412	773.232	384.405	718.154	644.58	812.359	688.339	677.989	453.356	578.527	621.324	0.0467393	0.787241	0.147759	unchanged	8.81953	C15H22O4	287.129	4.23663	--	--	--	--	--	--	HMDB0035647	102518-83-2	Organic compounds	Lipids and lipid-like molecules	Prenol lipids	Terpene lactones
neg_2809	Mytilin B	28.866	36.9992	29.7461	49.1389	24.3211	39.7789	45.655	54.0109	57.9146	76.6961	64.2039	66.8925	-0.806902	0.00116823	1.38968	down	6.94735	C14H22N2O8	345.133	4.24377	--	--	--	--	--	--	HMDB0033442	70579-26-9	Organic compounds	Organic acids and derivatives	Carboxylic acids and derivatives	Amino acids, peptides, and analogues
neg_2811	IPA imine	38.7266	53.8193	50.1444	20.7465	41.2306	36.1796	37.8921	41.6862	39.1409	31.6583	33.088	38.4799	0.117912	0.553072	0.361252	unchanged	-10.5703	C11H10N2O2	463.158	4.23663	C21124	Staurosporine biosynthesis(ko00404);;Metabolic pathways(ko01100);;Biosynthesis of secondary metabolites(ko01110)	--	--	--	--	--	--	--	--	--	--
neg_2812	6-O-Oleuropeoylsucrose	19.9279	25.7726	33.4165	5.45667	20.0038	18.3755	52.4914	27.3182	60.3647	42.6956	26.0201	51.0307	-1.07996	0.00943071	1.22258	down	6.75095	C22H36O13	529.194	4.23663	--	--	--	--	--	--	HMDB0038117	17651-05-7	Organic compounds	Lipids and lipid-like molecules	Saccharolipids	--
neg_2813	Daunorubicin	88.1421	79.9327	107.416	61.2011	71.9222	87.5844	34.5599	20.6107	34.2928	22.376	18.4042	26.4502	1.66297	9.93321e-05	1.60478	up	-16.9802	C27H29NO10	572.168	4.24377	C01907	Biosynthesis of type II polyketide products(ko01057);;Biosynthesis of secondary metabolites(ko01110)	LMPK13050002	Polyketides [PK]	Aromatic polyketides [PK13]	Anthracyclinones [PK1305]	HMDB0014832	20830-81-3	Organic compounds	Phenylpropanoids and polyketides	Anthracyclines	--
neg_2814	p-Coumaroyl quinic acid	269.774	224.871	280.6	178.833	246.999	258.495	658.606	706.641	633.076	466.484	569.882	583.752	-1.30982	2.99289e-05	1.64066	down	-1.60006	C16H18O8	675.192	4.23663	C12208	Phenylpropanoid biosynthesis(ko00940);;Flavonoid biosynthesis(ko00941);;Stilbenoid, diarylheptanoid and gingerol biosynthesis(ko00945);;Biosynthesis of secondary metabolites(ko01110)	--	--	--	--	HMDB0029681	--	Organic compounds	Organic oxygen compounds	Organooxygen compounds	Alcohols and polyols
neg_2815	5,10-Methenyltetrahydromethanopterin	19.5081	26.9558	46.298	31.1018	12.5985	16.3526	2.64696	4.09507	14.8449	15.1829	6.60181	10.011	1.51734	0.0195699	1.2076	up	23.9597	C31H44N6O16P+	822.243	4.24377	C04330	Methane metabolism(ko00680);;Metabolic pathways(ko01100);;Microbial metabolism in diverse environments(ko01120);;Carbon metabolism(ko01200)	--	--	--	--	--	--	--	--	--	--
neg_2816	2-Ethoxy-5-(1-propenyl)phenol	34.7163	40.2792	23.5844	35.9103	35.384	37.8125	24.5084	24.0794	26.1973	21.0565	28.0769	25.4161	0.475862	0.00722657	1.29756	up	13.588	C11H14O2	199.076	4.2509	--	--	--	--	--	--	HMDB0040800	94-86-0	Organic compounds	Benzenoids	Phenol ethers	--
neg_2817	5,6,7,8-Tetrahydro-2-naphthoic acid	19.5539	20.5611	14.9813	19.3664	11.8919	16.6572	10.1264	10.9925	11.872	8.60454	5.74354	10.8266	0.824574	0.00141621	1.41027	up	8.968	C11H12O2	197.06	4.2509	C14111	Naphthalene degradation(ko00626);;Microbial metabolism in diverse environments(ko01120)	--	--	--	--	--	--	--	--	--	--
neg_2818	2-Phenyl-1,3-propanediol monocarbamate	14.3857	15.6633	20.2505	18.9776	15.7725	14.7818	12.2098	14.2145	11.0074	10.5758	13.7386	11.3373	0.449949	0.00437906	1.3085	up	-6.03086	C10H13NO3	230.058	4.2509	C16586	Drug metabolism - cytochrome P450(ko00982)	--	--	--	--	HMDB0060351	--	Organic compounds	Benzenoids	Benzene and substituted derivatives	--
neg_2819	6-Hydroxymelatonin	69.178	75.6288	71.816	94.2041	67.1495	75.9306	60.4951	57.0282	65.4319	62.2027	66.196	63.429	0.276342	0.0193375	1.1835	up	48.7207	C13H16N2O3	283.098	4.2509	C05643	Tryptophan metabolism(ko00380)	--	--	--	--	HMDB0004081	2208-41-5	Organic compounds	Organoheterocyclic compounds	Indoles and derivatives	Hydroxyindoles
neg_282	Swertiamarin	2.67392	6.93974	2.20741	3.33807e-06	3.84793	2.47417	27.8422	17.5475	16.0872	14.3497	18.9271	19.7025	-2.6573	0.000114877	1.58285	down	-3.99475	C16H22O10	395.094	0.63985	C09800	--	--	--	--	--	HMDB0258644	--	Organic compounds	Organic oxygen compounds	Organooxygen compounds	Carbohydrates and carbohydrate conjugates
neg_2820	15-Acetyl-4-deoxynivalenol	111.782	96.1249	91.6208	33.8153	82.4777	72.1439	104.587	84.5668	78.5277	48.7177	82.458	89.3561	-0.00073488	0.997578	0.013696	unchanged	0.476593	C17H22O7	359.111	4.2509	--	--	--	--	--	--	HMDB0033444	88337-96-6	Organic compounds	Nucleosides, nucleotides, and analogues	Purine nucleosides	Purine 2'-deoxyribonucleosides
neg_2822	Tavulin	250.934	249.246	195.343	391.879	209.276	258.462	81.6177	79.8421	94.3341	116.213	106.6	97.0578	1.43374	0.00191962	1.48004	up	-1.30279	C15H20O4	263.129	4.25805	--	--	--	--	--	--	HMDB0036773	71030-09-6	Organic compounds	Lipids and lipid-like molecules	Prenol lipids	Terpene lactones
neg_2824	Abu-Ser-OH	167.696	187.514	170.567	205.791	186.025	183.965	201.576	195.269	224.428	196.371	213.414	203.3	-0.164214	0.0124832	1.23587	down	14.422	C12H14N2O7	297.077	4.25805	--	--	--	--	--	--	--	--	--	--	--	--
neg_2825	Ser-Asp-OH	101.245	114.825	98.9211	126.321	110.563	115.713	132.409	122.758	148.272	120.496	128.938	125.227	-0.220997	0.0101311	1.25906	down	9.76744	C13H14N2O9	341.066	4.25805	--	--	--	--	--	--	--	--	--	--	--	--
neg_2828	(2S,3R,4R)-3,4,4'-Trihydroxyflavan	9.6682	10.8099	4.14117	15.6836	7.61982	11.2192	7.40924	6.67979	8.67139	13.6517	10.8814	13.1556	-0.0315392	0.914835	0.0472149	unchanged	2.95683	C15H14O4	257.083	4.27232	--	--	--	--	--	--	HMDB0040679	149747-10-4	Organic compounds	Phenylpropanoids and polyketides	Flavonoids	Flavans
neg_2829	Lanceolatin C	56.6039	44.6092	55.7468	13.9748	44.2113	38.5627	45.5872	40.5462	27.6923	23.9274	37.142	37.1341	0.25891	0.362121	0.529225	unchanged	2.21149	C18H14O4	293.083	4.26518	--	--	--	--	--	--	HMDB0253968	--	Organic compounds	Phenylpropanoids and polyketides	Linear 1,3-diarylpropanoids	Chalcones and dihydrochalcones
neg_283	Erythronic acid	94.9184	122.538	82.6168	64.3132	101.387	74.9759	33.0569	44.41	30.2922	7.39181	40.4638	13.0514	1.68079	0.000209105	1.50585	up	-4.85732	C4H8O5	135.029	0.646983	--	--	--	--	--	--	HMDB0000613	13752-84-6	Organic compounds	Organic oxygen compounds	Organooxygen compounds	Carbohydrates and carbohydrate conjugates
neg_2830	Dihydrothymine	11.3722	19.5575	14.1494	19.1183	11.2661	17.4093	33.1919	27.3311	36.3353	43.1241	33.8828	34.5601	-1.1662	3.57065e-05	1.5648	down	-28.4251	C5H8N2O2	301.108	4.26518	C00906	--	--	--	--	--	HMDB0000079	19140-80-8	Organic compounds	Organoheterocyclic compounds	Diazines	Pyrimidines and pyrimidine derivatives
neg_2831	5-Hydroxy-3-(4-hydroxybenzyl)-7,8-dimethoxy-4-chromanone	6.3396	1.09914	4.51363	15.505	3.73369	12.9422	3.33807e-06	7.25203	6.53281	4.46077	2.3079	3.82033	0.856533	0.236673	0.612803	unchanged	1.75313	C18H18O6	375.109	4.26518	--	--	--	--	--	--	HMDB0037253	93078-82-1	Organic compounds	Phenylpropanoids and polyketides	Homoisoflavonoids	Homoisoflavans
neg_2832	Isomaltotriose	66.3076	71.6835	93.6254	49.9985	99.797	68.5013	114.159	126.998	102.048	117.296	128.421	111.217	-0.637997	0.0014226	1.42707	down	2.84318	C18H32O16	539.14	4.27232	C02160	ABC transporters(ko02010)	--	--	--	--	HMDB0029910	32590-17-3	Organic compounds	Organic oxygen compounds	Organooxygen compounds	Carbohydrates and carbohydrate conjugates
neg_2833	Cinnamoside	78.692	95.8832	90.6738	40.6356	95.7894	78.5848	89.1434	79.3469	78.5789	68.7413	80.8485	81.8118	0.00538113	0.974425	0.0385333	unchanged	5.61166	C24H38O12	563.237	4.26518	--	--	--	--	--	--	HMDB0038923	108567-70-0	Organic compounds	Lipids and lipid-like molecules	Prenol lipids	Terpene glycosides
neg_2834	Rhodamine 110	187.727	215.767	219.246	203.478	243.777	224.889	351.543	374.151	367.098	319.231	383.553	375.494	-0.745582	4.91795e-07	1.66636	down	-0.502402	C20H14N2O3	705.199	4.27232	--	--	--	--	--	--	HMDB0257198	--	Organic compounds	Organoheterocyclic compounds	Benzopyrans	1-benzopyrans
neg_2836	Secologanin	38.7917	44.9511	42.5918	8.32556	34.8208	21.4699	30.6301	37.4172	31.077	10.6702	20.0407	14.7927	0.400856	0.311163	0.548744	unchanged	25.6458	C17H24O10	433.145	4.27945	C01852	Indole alkaloid biosynthesis(ko00901);;Monoterpenoid biosynthesis(ko00902);;Isoquinoline alkaloid biosynthesis(ko00950);;Biosynthesis of plant secondary metabolites(ko01060);;Biosynthesis of terpenoids and steroids(ko01062);;Biosynthesis of alkaloids derived from shikimate pathway(ko01063);;Biosynthesis of alkaloids derived from terpenoid and polyketide(ko01066);;Metabolic pathways(ko01100);;Bios…	LMPR0102070002	Prenol Lipids [PR]	Isoprenoids [PR01]	C10 isoprenoids (monoterpenes) [PR0102]	HMDB0304482	--	Organic compounds	Lipids and lipid-like molecules	Prenol lipids	Terpene glycosides
neg_2837	Osmaronin	8.20484	11.2487	10.6941	15.1686	9.15127	12.4416	30.1325	18.507	28.0964	17.1465	25.4122	24.5185	-1.10392	0.00085568	1.51029	down	-15.9744	C11H17NO6	517.196	4.27945	--	--	--	--	--	--	HMDB0032769	160551-60-0	Organic compounds	Lipids and lipid-like molecules	Fatty Acyls	Fatty acyl glycosides
neg_2838	Kaempferide 3-[rhamnopyranosyl-(1->6)-glucoside] 7-rhamnoside	14.9414	19.2473	44.1358	34.2274	41.8254	50.4455	51.4569	71.7524	51.2045	54.4931	94.3353	77.7544	-0.969214	0.00563195	1.28836	down	1.81569	C34H42O19	753.226	4.27945	--	--	--	--	--	--	HMDB0040804	150164-07-1	Organic compounds	Phenylpropanoids and polyketides	Flavonoids	Flavonoid glycosides
neg_2839	2-Amino-2,3,6,7-tetrahydro-1H-pteridin-4-one	545.444	617.93	670.085	356.545	645.047	541.32	639.989	512.386	521.822	351.087	461.168	471.534	0.190858	0.275211	0.581421	unchanged	-29.4846	C6H9N5O	393.17	4.2866	--	--	--	--	--	--	HMDB0255369	--	Organic compounds	Organoheterocyclic compounds	Pteridines and derivatives	Pterins and derivatives
neg_2840	voxtalisib	122.847	134.533	104.625	156.589	129.955	132.328	136.174	127.775	137.296	140.564	136.132	127.963	-0.0455138	0.584815	0.346462	unchanged	7.87375	C13H14N6O	315.123	4.2866	--	--	--	--	--	--	HMDB0259876	--	Organic compounds	Organoheterocyclic compounds	Pyridines and derivatives	Pyrazolylpyridines
neg_2841	Brucein E	15.6398	15.9148	10.7575	19.6936	15.4232	19.9857	8.92285	17.3517	15.318	22.0463	12.6519	15.8184	0.0807971	0.70578	0.223192	unchanged	5.8798	C20H28O9	447.145	4.2866	--	--	--	--	--	--	HMDB0249403	--	Organic compounds	Lipids and lipid-like molecules	Prenol lipids	Terpene lactones
neg_2842	Tetrahydrofolic acid	94.2591	112.509	102.809	135.585	113.313	100.823	202.869	213.433	194.042	130.048	165.752	147.994	-0.677062	0.00304492	1.44445	down	23.4702	C19H23N7O6	466.156	4.2866	C00101	Glycine, serine and threonine metabolism(ko00260);;One carbon pool by folate(ko00670);;Methane metabolism(ko00680);;Carbon fixation pathways in prokaryotes(ko00720);;Folate biosynthesis(ko00790);;Aminoacyl-tRNA biosynthesis(ko00970);;Metabolic pathways(ko01100);;Microbial metabolism in diverse environments(ko01120);;Carbon metabolism(ko01200);;Biosynthesis of cofactors(ko01240);;Antifolate resist…	--	--	--	--	HMDB0001846	135-16-0	Organic compounds	Organoheterocyclic compounds	Imidazopyrimidines	Purines and purine derivatives
neg_2843	Sibenadet	699.315	751.78	632.459	1107.95	711.892	792.991	808.402	826.711	913.49	940.039	895.668	857.437	-0.158496	0.252939	0.667459	unchanged	3.57321	C22H28N2O5S2	509.144	4.2866	--	--	--	--	--	--	HMDB0258285	--	Organic compounds	Organoheterocyclic compounds	Benzothiazoles	--
neg_2844	Musabalbisiane A	31.0574	37.3358	31.3999	39.7806	16.3498	23.6825	3.33807e-06	11.7874	22.7076	19.2227	11.4221	14.8321	1.16727	0.00612329	1.27836	up	6.78042	C23H28O12	531.131	4.29373	--	--	--	--	--	--	HMDB0038680	143183-61-3	Organic compounds	Lipids and lipid-like molecules	Prenol lipids	Diterpenoids
neg_2845	Epothilone B	16.1255	22.5004	9.23188	53.0855	25.726	35.0196	16.5353	16.9268	30.6379	69.7033	49.2987	43.7729	-0.488675	0.328255	0.514325	unchanged	34.3946	C27H41NO6S	542.252	4.2866	C12154	--	LMPK04000041	Polyketides [PK]	Macrolides and lactone polyketides [PK04]	--	HMDB0251874	--	Organic compounds	Phenylpropanoids and polyketides	Macrolides and analogues	Epothilones and analogues
neg_2846	Isoacteoside	83.9347	76.3555	84.1932	61.4918	88.502	74.8932	373.381	397.361	308.808	199.273	263.918	226.783	-1.91456	0.00105092	1.57073	down	-14.6232	C29H36O15	645.171	4.2866	--	--	--	--	--	--	HMDB0041025	61303-13-7	Organic compounds	Phenylpropanoids and polyketides	Cinnamic acids and derivatives	Hydroxycinnamic acids and derivatives
neg_2848	CMP-5-N-acetyl-7-N-(D-alanyl)-legionaminic acid	103.208	118.452	118.503	71.7666	128.432	114.599	292.056	261.467	244.035	203.903	224.823	232.413	-1.1552	1.21074e-05	1.62454	down	16.2297	C23H37N6O15P	689.191	4.29373	C22251	O-Antigen nucleotide sugar biosynthesis(ko00541);;Metabolic pathways(ko01100);;Biosynthesis of nucleotide sugars(ko01250)	--	--	--	--	--	--	--	--	--	--
neg_2850	precorrin-1	70.7099	93.3268	157.494	104.664	123.106	137.448	323.192	388.111	372.663	250.022	278.547	268.809	-1.45391	8.43315e-05	1.60005	down	-16.4268	C41H46N4O16	871.252	4.2866	--	--	--	--	--	--	HMDB0304470	--	Organic compounds	Organoheterocyclic compounds	Tetrapyrroles and derivatives	--
neg_2851	7-[2,5-Dihydroxy-2-[3-hydroxy-4-[3-(trifluoromethyl)phenoxy]but-1-enyl]cyclopentyl]hept-5-enoic acid	121.946	126.147	136.823	70.7877	128.936	101.851	397.934	334.58	347.994	226.275	287.636	274.205	-1.44466	0.000212638	1.59071	down	-2.85745	C23H29F3O6	479.165	4.30087	--	--	--	--	--	--	HMDB0260400	--	Organic compounds	Lipids and lipid-like molecules	Fatty Acyls	Eicosanoids
neg_2852	beta-D-Galactopyranosyl-(1->4)-2-amino-2-deoxy-beta-D-glucopyranosyl-(1->6)-D-mannose	454.855	415.423	464.163	200.887	416.028	383.05	611.827	477.973	521.029	409.106	462.014	461.403	-0.334404	0.0662506	0.936525	unchanged	-10.6696	C18H33NO15	524.154	4.30087	--	--	--	--	--	--	HMDB0041224	--	Organic compounds	Organic oxygen compounds	Organooxygen compounds	Carbohydrates and carbohydrate conjugates
neg_2853	1-beta-D-Arabinofuranosyl-5-fluorocytosine	59.8303	71.7684	78.5213	62.6497	77.5721	84.8625	63.1568	79.6123	70.9548	65.9093	85.7596	75.722	-0.0194615	0.855809	0.113793	unchanged	6.24381	C9H12FN3O5	567.154	4.30087	--	--	--	--	--	--	HMDB0246793	--	Organic compounds	Nucleosides, nucleotides, and analogues	Pyrimidine nucleosides	--
neg_2854	Dalbergin	23.7428	27.1511	15.2222	49.0881	35.8067	33.4418	13.2227	20.6435	11.6736	22.6898	16.6707	17.0725	0.855067	0.0325868	1.09512	up	-19.3401	C16H12O4	595.151	4.30087	C10414	--	LMPK12100003	Polyketides [PK]	Flavonoids [PK12]	Neoflavonoids [PK1210]	HMDB0303925	--	Organic compounds	Phenylpropanoids and polyketides	Neoflavonoids	Neoflavones
neg_2855	3,4-Dihydro-8-hydroxy-3-(3-hydroxy-4-methoxyphenyl)-1H-2-benzopyran-1-one	76.1245	72.7874	95.6931	25.5735	73.7139	68.2466	75.5819	73.1575	63.4849	34.912	64.4965	65.1472	0.129409	0.611414	0.28932	unchanged	7.50543	C16H14O5	307.061	4.308	--	--	--	--	--	--	HMDB0030807	21499-23-0	Organic compounds	Benzenoids	Phenols	Methoxyphenols
neg_2858	p-Hydroxyphenylacetylglycine	57.7798	80.7452	74.367	30.5568	79.1275	70.6512	106.291	76.4627	85.3019	65.2647	78.8777	84.5411	-0.337124	0.103663	0.849798	unchanged	-0.132688	C10H11NO4	477.151	4.308	C05596	Tyrosine metabolism(ko00350)	--	--	--	--	HMDB0000735	28116-23-6	Organic compounds	Organic acids and derivatives	Carboxylic acids and derivatives	Amino acids, peptides, and analogues
neg_2859	Nocardicin C	70.2944	63.3672	74.5157	46.7167	79.2793	82.6062	91.3681	83.1875	82.1835	52.8915	73.0601	71.6174	-0.124386	0.430292	0.463576	unchanged	-45.3691	C23H26N4O8	507.128	4.308	C17351	Monobactam biosynthesis(ko00261);;Metabolic pathways(ko01100);;Biosynthesis of secondary metabolites(ko01110)	--	--	--	--	--	--	--	--	--	--
neg_2860	Doxorubicin-semiquinone	155.016	153.114	177.565	106.27	138.135	145.763	134.387	77.3727	102.463	82.9369	110.729	102.611	0.520714	0.00615764	1.28073	up	-5.12636	C27H33NO11	568.177	4.308	--	--	--	--	--	--	HMDB0060822	--	Organic compounds	Organic oxygen compounds	Organooxygen compounds	Carbohydrates and carbohydrate conjugates
neg_2861	Kanzonol Q	3.33807e-06	3.33807e-06	3.16629	4.48518	3.71328	0.579746	81.0939	106.924	93.8163	89.7263	83.9014	95.5763	-5.52773	1.10455e-06	1.69894	down	6.12307	C15H16O4	579.227	4.308	--	--	--	--	--	--	HMDB0041192	17053-75-7	Organic compounds	Phenylpropanoids and polyketides	Coumarins and derivatives	Pyranocoumarins
neg_2863	Xylopine	14.6872	15.3078	13.353	14.2558	14.381	12.3647	5.1599	8.26544	6.71792	4.51823	5.67203	7.42313	1.15965	1.66791e-06	1.63953	up	-6.27105	C18H17NO3	340.117	4.31515	C09670	--	--	--	--	--	HMDB0301845	--	Organic compounds	Alkaloids and derivatives	Aporphines	--
neg_2866	(-)-trans-3,4-Dihydro-4,8-dihydroxy-3-methyl-1H-2-benzopyran-1-one	60.0176	76.0097	60.3506	103.193	67.3219	84.8748	51.1632	50.4434	58.312	66.1361	54.3269	58.0741	0.416615	0.038467	1.07479	up	-0.0916324	C10H10O4	387.109	4.31515	--	--	--	--	--	--	HMDB0030765	70287-70-6	Organic compounds	Organoheterocyclic compounds	Benzopyrans	2-benzopyrans
neg_2869	3'-Sialyl-N-acetyllactosamine	169.57	161.05	143.664	217.512	208.037	185.55	199.682	229.716	256.254	215.32	219.479	234.951	-0.320516	0.0107999	1.25857	down	-18.4024	C25H42N2O19	709.195	4.31515	--	--	--	--	--	--	HMDB0246107	--	Organic compounds	Organic oxygen compounds	Organooxygen compounds	Carbohydrates and carbohydrate conjugates
neg_287	sn-Glycerol 3-phosphate	15.2823	18.9297	13.4451	6.57579	15.6971	11.5614	3.33807e-06	3.33807e-06	0.0032784	0.000760169	0.0265667	3.33807e-06	11.3782	0.000530368	1.60409	up	3.32245	C3H9O6P	192.989	0.646983	C00093	Glycerolipid metabolism(ko00561);;Glycerophospholipid metabolism(ko00564);;Metabolic pathways(ko01100);;Biosynthesis of secondary metabolites(ko01110);;ABC transporters(ko02010);;Choline metabolism in cancer(ko05231)	--	--	--	--	HMDB0000126	1957-03-04	Organic compounds	Lipids and lipid-like molecules	Glycerophospholipids	Glycerophosphates
neg_2871	3,3',4'-Trihydroxyflavone 3-O-[a-L-rhamnopyranosyl-(1->2)[a-L-rhamnopyranosyl-(1->6)]-b-D-glucopyranoside]	23.2416	50.4854	60.64	73.8793	58.4303	65.6619	31.2271	47.8418	99.9606	66.5346	51.1954	71.1035	-0.146515	0.634334	0.281462	unchanged	-2.90648	C33H40O18	769.218	4.31515	--	--	--	--	--	--	HMDB0040307	95880-20-9	Organic compounds	Phenylpropanoids and polyketides	Flavonoids	Flavonoid glycosides
neg_2872	(Z)-6-[(2S,4S,5R)-2-(2-Chlorophenyl)-4-(2-hydroxyphenyl)-1,3-dioxan-5-yl]hex-4-enoic acid	82.2022	111.273	99.4368	119.124	92.3561	110.229	76.2909	91.8041	112.804	99.9588	62.6942	99.7543	0.177934	0.231547	0.637938	unchanged	14.8707	C22H23ClO5	803.251	4.32228	--	--	--	--	--	--	HMDB0249966	--	Organic compounds	Lipids and lipid-like molecules	Fatty Acyls	Fatty acids and conjugates
neg_2875	Lippioside II	24.9087	50.8292	50.6252	58.8574	72.7031	64.4252	57.091	71.2982	65.2768	63.4729	76.8135	61.4992	-0.294879	0.140526	0.83781	unchanged	13.6834	C25H30O14	553.164	4.32942	--	--	--	--	--	--	HMDB0034268	220271-94-3	Organic compounds	Lipids and lipid-like molecules	Prenol lipids	Terpene glycosides
neg_2876	Threonylhistidine	13.6336	15.7362	11.889	17.21	15.1323	12.9921	5.58916	11.5023	12.4648	10.8027	11.8587	9.40606	0.490767	0.0103134	1.19981	up	-18.8218	C10H16N4O4	255.105	4.33655	--	--	--	--	--	--	HMDB0029063	55831-93-1	Organic compounds	Organic acids and derivatives	Carboxylic acids and derivatives	Amino acids, peptides, and analogues
neg_2879	4-(2-Aminoethyl)-2-ethoxyphenol	16.9611	20.512	12.4188	15.6045	16.4963	16.9953	22.8669	474.453	22.28	29.7938	476.397	20.2896	-3.4016	0.158273	0.820952	unchanged	-1.21182	C10H15NO2	226.108	4.35083	--	--	--	--	--	--	HMDB0246284	--	Organic compounds	Benzenoids	Benzene and substituted derivatives	Phenethylamines
neg_2882	2-Methyltetrahydrofuran-3-one	13.8102	17.2898	14.5333	33.192	14.4519	18.7084	12.6918	13.3695	16.8296	21.8833	18.3138	15.8877	0.178167	0.533117	0.330377	unchanged	0.661368	C5H8O2	199.098	4.35797	--	--	--	--	--	--	HMDB0031178	3188-00-9	Organic compounds	Organoheterocyclic compounds	Dihydrofurans	Furanones
neg_2883	Felbamate	228.176	249.492	201.023	343.38	222.036	258.786	179.612	173.675	178.475	179.498	171.87	175.202	0.50595	0.014855	1.26485	up	17.3704	C11H14N2O4	283.098	4.35797	C07501	Drug metabolism - cytochrome P450(ko00982)	--	--	--	--	HMDB0015084	25451-15-4	Organic compounds	Benzenoids	Benzene and substituted derivatives	--
neg_2885	(S)-Norcoclaurine	2.99323	6.879	5.39661	18.3439	11.3699	13.8355	3.17372	3.72388	2.7433	1.32449	1.80457	3.16243	1.8843	0.0282724	1.13675	up	13.8656	C16H17NO3	316.123	4.35797	C06160	Isoquinoline alkaloid biosynthesis(ko00950);;Biosynthesis of alkaloids derived from shikimate pathway(ko01063);;Metabolic pathways(ko01100);;Biosynthesis of secondary metabolites(ko01110)	--	--	--	--	--	--	--	--	--	--
neg_2886	PD 169316	81.7185	94.632	84.0429	74.8592	88.811	73.9334	19.4093	6.32748	6.4311	3.33807e-06	4.45023	5.12491	3.57653	9.83631e-09	1.68656	up	-46.5359	C20H13FN4O2	359.078	4.35797	--	--	--	--	--	--	--	--	--	--	--	--
neg_2887	2-Hydroxy-cis-hex-2,4-dienoate	3.33807e-06	7.53882	9.14625	6.63473	5.04282	6.7682	5.54093	3.92874	8.00147	10.6931	12.4115	12.7338	-0.601658	0.156783	0.721442	unchanged	-0.577605	C6H8O3	301.093	4.3651	C11354	Xylene degradation(ko00622);;Steroid degradation(ko00984);;Metabolic pathways(ko01100);;Microbial metabolism in diverse environments(ko01120);;Degradation of aromatic compounds(ko01220)	LMFA01031001	Fatty Acyls [FA]	Fatty Acids and Conjugates [FA01]	Unsaturated fatty acids [FA0103]	--	--	--	--	--	--
neg_2888	DEOXYSAPPANONE B 7,3'-DIMETHYL ETHER	4159.77	4132.18	4166.97	2497.48	3977.42	3586.56	4722.33	4216.1	3951.98	2716.15	3462.13	3558.23	-0.00680904	0.964433	0.035351	unchanged	-0.448303	C18H18O5	313.108	4.3651	--	--	--	--	--	--	--	--	--	--	--	--
neg_2891	Heteroflavanone A	24.1025	24.1338	15.4793	3.92146	16.9689	15.6644	15.3114	12.7855	16.2014	9.93156	6.10811	10.3302	0.504761	0.187712	0.735472	unchanged	-14.509	C19H20O7	381.09	4.3651	--	--	LMPK12140534	Polyketides [PK]	Flavonoids [PK12]	Flavanones [PK1214]	HMDB0040910	151171-28-7	Organic compounds	Phenylpropanoids and polyketides	Flavonoids	O-methylated flavonoids
neg_2892	Gemfibrozil 1-O-beta-Glucuronide	5.50859	11.604	14.997	2.01019	10.6832	10.8405	21.0559	19.2248	19.837	8.74431	14.7429	12.8149	-0.793114	0.0323423	1.08184	down	1.4499	C21H30O9	461.159	4.3651	--	--	--	--	--	--	HMDB0247652	--	Organic compounds	Organic oxygen compounds	Organooxygen compounds	Carbohydrates and carbohydrate conjugates
neg_2893	Neomangiferin	250.049	169.918	380.674	54.1364	150.853	166.406	878.812	215.675	314.294	357.685	375.321	389.783	-1.11102	0.0671139	0.955589	unchanged	-11.4288	C25H28O16	605.106	4.3651	--	--	--	--	--	--	HMDB0255526	--	Organic compounds	Organoheterocyclic compounds	Benzopyrans	1-benzopyrans
neg_2895	3-beta-D-Galactosyl-sn-glycerol	271.255	312.893	265.543	288.769	265.195	272.788	247.832	208.305	214.166	187.111	196.038	193.421	0.42709	0.000130031	1.5041	up	-23.8655	C9H18O8	299.092	4.37868	C05401	Galactose metabolism(ko00052);;Glycerolipid metabolism(ko00561)	--	--	--	--	HMDB0304157	--	Organic compounds	Lipids and lipid-like molecules	Glycerolipids	Glycosylglycerols
neg_2897	Citroside A	44.1778	40.6863	48.7572	51.9574	29.0895	32.0764	3.04304	13.2914	10.2705	12.0269	5.90794	11.2395	2.14522	0.000113818	1.59637	up	-26.1143	C19H30O8	407.159	4.37868	--	--	--	--	--	--	HMDB0030370	120330-44-1	Organic compounds	Lipids and lipid-like molecules	Prenol lipids	Terpene glycosides
neg_2898	Ketoprofen glucuronide	395.498	434.207	486.762	44.9955	462.587	241.015	2166.79	1550.04	1673.65	1094.79	1310.87	1497.8	-2.1701	0.000147533	1.583	down	3.784	C22H22O9	451.103	4.37868	--	--	--	--	--	--	HMDB0010334	76690-94-3	Organic compounds	Benzenoids	Benzene and substituted derivatives	Benzophenones
neg_2899	Coelenterazine	3.33807e-06	3.33807e-06	3.33807e-06	3.33807e-06	3.33807e-06	3.33807e-06	263.045	193.935	173.672	96.9769	196.808	156.798	-25.6861	0.000464658	1.61656	down	-8.88373	C26H21N3O3	458.124	4.37868	C15037	--	--	--	--	--	HMDB0250397	--	Organic compounds	Organoheterocyclic compounds	Imidazopyrazines	--
neg_290	Caffeinol	68.0388	77.6683	66.2387	40.384	62.4322	55.5608	151.24	140.288	166.222	136.866	173.833	153.972	-1.31664	4.07405e-07	1.65338	down	-6.28778	C8H10N4O3	245.044	0.646983	--	--	--	--	--	--	HMDB0249533	--	Organic compounds	Organoheterocyclic compounds	Imidazopyrimidines	Purines and purine derivatives
neg_2902	Gladiatoside B3	7.13149	23.8494	28.1762	38.9835	30.5626	43.7047	42.8426	50.4373	366.381	35.8771	43.5844	99.7783	-1.88976	0.201835	0.751841	unchanged	-17.2174	C47H56O25	1019.29	4.38582	--	--	--	--	--	--	HMDB0036256	--	Organic compounds	Phenylpropanoids and polyketides	Flavonoids	Flavonoid glycosides
neg_2903	Arginine vasopressin 1-8	3.33807e-06	5.9866	7.12461	11.716	2.9766	8.8907	62.1983	33.6926	62.2045	54.9631	29.7078	42.2915	-2.95762	0.000549327	1.55758	down	26.0383	C44H61N13O12S2	1048.4	4.38582	--	--	--	--	--	--	HMDB0012895	37552-33-3	Organic compounds	Lipids and lipid-like molecules	Fatty Acyls	Fatty acyl thioesters
neg_2906	cis-3-Hexenyl phenylacetate	27.3363	26.8853	22.022	42.9285	18.8336	30.7313	9.92469	10.3871	15.651	18.6344	14.5092	13.796	1.02529	0.00690385	1.32115	up	0.812571	C14H18O2	263.129	4.39295	--	--	--	--	--	--	HMDB0038281	42436-07-7	Organic compounds	Benzenoids	Benzene and substituted derivatives	--
neg_2907	9-Nonylpurine	53.3682	55.7779	42.3585	98.1326	44.9883	59.0793	40.2645	46.0171	50.0205	66.1826	54.4633	53.9538	0.186087	0.455067	0.404979	unchanged	3.62579	C14H22N4	267.16	4.38582	--	--	--	--	--	--	HMDB0260401	--	Organic compounds	Organoheterocyclic compounds	Imidazopyrimidines	Purines and purine derivatives
neg_2909	Glandicoline A	6.07506	5.97769	5.96787	6.43596	13.9792	18.0265	13.682	3.55969	4.17193	2.68778	6.3646	7.20696	0.583757	0.275343	0.560841	unchanged	29.6374	C22H21N5O3	448.175	4.39295	C22166	Staurosporine biosynthesis(ko00404);;Biosynthesis of secondary metabolites(ko01110)	--	--	--	--	--	--	--	--	--	--
neg_2911	Prolyl-Cysteine	497.374	539.606	490.813	581.424	518.856	513.762	605.307	508.296	537.023	492.832	507.533	508.748	-0.00819839	0.892778	0.129997	unchanged	1.84372	C8H14N2O3S	495.16	4.38582	--	--	--	--	--	--	HMDB0029014	--	Organic compounds	Organic acids and derivatives	Carboxylic acids and derivatives	Amino acids, peptides, and analogues
neg_2917	Premithramycin A1	28.4497	19.2831	78.5987	8.31576	11.4021	33.6961	31.9665	16.7705	56.0898	14.146	19.3812	34.8048	0.0538602	0.931071	0.0606104	unchanged	3.99524	C27H28O12	1087.31	4.41437	C12384	Biosynthesis of type II polyketide products(ko01057);;Metabolic pathways(ko01100);;Biosynthesis of secondary metabolites(ko01110)	--	--	--	--	--	--	--	--	--	--
neg_2918	(2r)-1,1,1-Trifluoro-2-{4-[(2s)-2-{[(3s)-3-Methylmorpholin-4-Yl]methyl}-4-(Thiophen-2-Ylsulfonyl)piperazin-1-Yl]phenyl}propan-2-Ol	19.5577	34.1969	41.5166	12.3021	25.2242	22.2831	18.4634	23.7482	23.9365	27.4089	9.91315	31.8083	0.197088	0.548212	0.385793	unchanged	-20.2983	C23H30F3N3O4S2	1125.32	4.40723	--	--	--	--	--	--	HMDB0249969	--	Organic compounds	Organoheterocyclic compounds	Diazinanes	Piperazines
neg_2919	PINOSYLVIN	55.9294	57.6895	52.0691	47.0552	52.0635	51.356	56.5479	52.5231	49.6121	36.2257	44.4283	40.4035	0.176577	0.123295	0.792496	unchanged	-3.41372	C14H12O2	211.076	4.40723	C01745	Stilbenoid, diarylheptanoid and gingerol biosynthesis(ko00945);;Biosynthesis of secondary metabolites(ko01110)	LMPK13090001	Polyketides [PK]	Aromatic polyketides [PK13]	Diphenyl ethers, biphenyls, dibenzyls and stilbenes [PK1309]	--	--	--	--	--	--
neg_2921	Wyerone	4205.79	4260.91	3783.14	4153.85	3902.35	3923.14	4007.34	3551.67	3603.35	3240.09	3538.58	3380.43	0.184439	0.00496072	1.26918	up	0.713462	C15H14O4	257.082	4.40723	C08465	--	--	--	--	--	HMDB0030947	20079-30-5	Organic compounds	Lipids and lipid-like molecules	Fatty Acyls	Fatty acids and conjugates
neg_2923	De-O-methylsterigmatocystin	530.556	526.288	531.643	210.867	571.347	453.166	553.278	515.797	478.47	338.864	434.231	429.649	0.0380876	0.84911	0.109523	unchanged	-1.73232	C17H10O6	309.04	4.40723	--	--	--	--	--	--	HMDB0033657	30461-65-5	Organic compounds	Phenylpropanoids and polyketides	Sterigmatocystins	--
neg_2924	Asp-Abu-OH	27.8937	25.5201	20.9161	28.9096	30.2233	25.0656	30.6854	29.7816	28.6025	21.049	23.9701	20.8903	0.0326691	0.799296	0.0693371	unchanged	-0.0761562	C13H14N2O8	325.068	4.40723	--	--	--	--	--	--	--	--	--	--	--	--
neg_2926	9,10-Anthracenedione, 1,5-dihydroxy-3-methyl-8-((2,6,7,7a-tetrahydro-4 H-furo(3,2-c)pyran-4-yl)oxy)-	54.3204	46.269	49.3741	14.4769	39.3847	36.23	48.2317	33.7609	33.9134	23.0133	27.2676	30.9918	0.283863	0.319948	0.563621	unchanged	0.659645	C22H18O7	415.08	4.40723	--	--	--	--	--	--	HMDB0247666	--	Organic compounds	Benzenoids	Anthracenes	Anthraquinones
neg_2927	Engeletin	14000.5	13833.3	13938.5	5550.61	13895	11340.9	14974.3	13630.2	12504.5	8863.96	11426	11029.8	0.00259093	0.989675	0.0112002	unchanged	-48.0385	C21H22O10	433.093	4.40723	--	--	--	--	--	--	--	--	--	--	--	--
neg_2928	Ptelatoside B	38.6699	47.7789	36.2404	40.8933	37.8837	38.8387	30.2076	30.2377	28.6653	31.8591	34.4791	33.4794	0.347028	0.00213194	1.41622	up	24.1599	C20H28O10	449.153	4.41437	--	--	--	--	--	--	HMDB0034447	90852-99-6	Organic compounds	Organic oxygen compounds	Organooxygen compounds	Carbohydrates and carbohydrate conjugates
neg_293	N-Acetylmannosamine	760.75	819.832	689.578	693.158	716.722	725.273	1582.13	1425.25	1544.37	1461.79	1535.82	1515.13	-1.04098	3.38931e-10	1.70007	down	-0.0713939	C8H15NO6	256.059	0.654117	--	--	--	--	--	--	HMDB0001129	7772-94-3	Organic compounds	Organic oxygen compounds	Organooxygen compounds	Carbohydrates and carbohydrate conjugates
neg_2933	N-[4-[[3-[(1-Ethyl-3-fluoropiperidin-4-yl)amino]-1H-pyrazolo[3,4-b]pyridin-4-yl]oxy]-3-fluorophenyl]-2-(4-fluorophenyl)-3-oxopyridazine-4-carboxamide	45.8146	46.2658	41.6493	52.9061	54.4302	45.1498	30.0931	32.3029	32.3976	24.1518	43.0158	33.6782	0.548907	0.000941371	1.39192	up	-5.56056	C30H27F3N8O3	649.211	4.40723	--	--	--	--	--	--	HMDB0260409	--	Organic compounds	Benzenoids	Benzene and substituted derivatives	Anilides
neg_2936	Harmol glucuronide	136.41	174.14	175.772	204.213	169.753	181.374	119.834	99.5694	159.192	149.796	144.018	131.102	0.374497	0.0104279	1.19631	up	-1.41207	C18H18N2O7	807.236	4.41437	--	--	--	--	--	--	HMDB0253051	--	Organic compounds	Organic oxygen compounds	Organooxygen compounds	Carbohydrates and carbohydrate conjugates
neg_2937	Verbascose	24.4697	14.4088	28.5846	26.1091	19.1063	19.9028	13.9555	12.9611	29.2957	13.0266	14.7365	18.485	0.371812	0.165854	0.715634	unchanged	-7.91236	C30H52O26	849.243	4.40723	C08252	--	--	--	--	--	HMDB0259784	--	Organic compounds	Organic oxygen compounds	Organooxygen compounds	Carbohydrates and carbohydrate conjugates
neg_294	2,5-Dioxopyrrolidin-1-yl quinolin-6-ylcarbamate	33.3858	30.3187	40.1627	26.4998	35.4845	30.1976	40.266	37.0193	63.3708	33.2935	58.9813	42.6031	-0.491016	0.0462858	1.07378	down	-1.18855	C14H11N3O4	306.049	0.654117	--	--	--	--	--	--	HMDB0244656	--	Organic compounds	Organoheterocyclic compounds	Quinolines and derivatives	--
neg_2941	3',5'-Dideoxythymidine	38.3382	7.71278	9.44212	27.2259	15.7823	21.0165	98.9011	101.118	120.229	162.271	337.503	154.752	-3.02784	0.0111815	1.32117	down	1.14101	C10H14N2O3	209.093	4.4215	--	--	--	--	--	--	HMDB0246113	--	Organic compounds	Organoheterocyclic compounds	Diazines	Pyrimidines and pyrimidine derivatives
neg_2942	Cichorioside F	7.95159	15.2583	7.89043	32.1719	18.7133	24.8954	16.1752	15.7904	16.1586	17.9147	19.7363	7.41166	0.197804	0.610618	0.228285	unchanged	7.66784	C21H28O10	475.141	4.4215	--	--	--	--	--	--	HMDB0302052	--	Organic compounds	Organic oxygen compounds	Organooxygen compounds	Carbohydrates and carbohydrate conjugates
neg_2943	6-Aminopenicillanic acid	55.8935	90.2412	57.7657	23.0782	62.5737	49.9173	82.5793	80.9994	61.3937	64.5922	73.8233	74.8756	-0.368516	0.129492	0.800842	unchanged	13.85	C8H12N2O3S	491.134	4.4215	C02954	Penicillin and cephalosporin biosynthesis(ko00311);;Biosynthesis of secondary metabolites(ko01110);;Penicillins(ko07011);;Cephalosporins - parenteral agents(ko07012)	--	--	--	--	HMDB0060618	--	Organic compounds	Organic acids and derivatives	Carboxylic acids and derivatives	Amino acids, peptides, and analogues
neg_2944	N-Dealkylated derivative	223.641	180.073	211.254	140.713	144.024	191.681	115.109	89.0679	117.273	103.262	100.559	107.962	0.785352	0.00202823	1.48894	up	-11.0414	C30H31N3O6S	582.162	4.4215	--	--	--	--	--	--	HMDB0249902	--	Organic compounds	Benzenoids	Benzene and substituted derivatives	Benzenesulfonamides
neg_2947	Cabbage identification factor 2	34.5348	41.1462	41.084	26.4329	45.5227	37.2688	56.789	47.8163	42.2362	36.2706	37.4914	37.2081	-0.190062	0.242602	0.645895	unchanged	-5.975	C15H12N4O3S	373.059	4.42865	--	--	--	--	--	--	HMDB0033622	--	Organic compounds	Lipids and lipid-like molecules	Prenol lipids	Terpene lactones
neg_2948	5-Amino-6-(5'-phosphoribitylamino)uracil	103.281	90.6132	96.9452	50.1942	95.9736	89.6085	115.132	116.604	98.7601	72.7453	96.1323	75.2917	-0.125972	0.480516	0.402341	unchanged	-15.1275	C9H17N4O9P	401.066	4.42865	--	--	--	--	--	--	HMDB0003841	71491-01-5	Organic compounds	Organic oxygen compounds	Organooxygen compounds	Carbohydrates and carbohydrate conjugates
neg_2949	4-Feruloylquinic acid	491.436	485.946	499.277	264.47	527.22	439.994	521.243	483.134	450.592	346.074	410.108	419.867	0.0417898	0.787851	0.15093	unchanged	2.6255	C17H20O9	403.081	4.42865	--	--	--	--	--	--	HMDB0240453	96646-16-1	Organic compounds	Organic oxygen compounds	Organooxygen compounds	Alcohols and polyols
neg_2950	2,3-Dihydro-5,5',7,7'-tetrahydroxy-2-(4-hydroxyphenyl)[3,8'-bi-4H-1-benzopyran]-4,4'-dione	914.502	880.464	861.003	536.417	878.513	748.033	968.429	889.436	867.129	695.725	794.754	820.855	-0.063659	0.61481	0.273119	unchanged	-2.66871	C24H16O9	447.071	4.42865	--	--	--	--	--	--	HMDB0037323	60857-34-3	Organic compounds	Phenylpropanoids and polyketides	Isoflavonoids	Pyranoisoflavonoids
neg_2952	Apigenin 7-di-O-xyloside	36.4963	27.7836	66.4451	11.2929	91.976	44.6991	2193.27	195.97	615.233	265.036	328.397	374.693	-3.83334	0.105297	0.928012	unchanged	-12.1448	C25H26O15	587.095	4.42865	--	--	--	--	--	--	HMDB0302800	--	Organic compounds	Phenylpropanoids and polyketides	Flavonoids	Flavonoid glycosides
neg_2953	O-Desmethyl Midostaurin	99.7372	59.9394	137.364	41.9086	36.2528	74.0249	16.9745	8.42123	13.6594	7.68702	3.23334	6.59068	2.98943	0.00826777	1.38577	up	4.58096	C34H28N4O4	601.212	4.42865	--	--	--	--	--	--	HMDB0259587	--	Organic compounds	Organoheterocyclic compounds	Indoles and derivatives	Carbazoles
neg_2958	Trospectomycin	523.88	413.892	653.707	270.323	519.797	475.851	219.37	233.197	275.026	315.813	252.475	235.834	0.899581	0.0071354	1.38241	up	6.55779	C17H30N2O7	409.177	4.44292	--	--	--	--	--	--	HMDB0259301	--	Organic compounds	Organoheterocyclic compounds	Dioxanes	1,4-dioxanes
neg_2961	BQ 123	49.6728	52.8924	67.2796	32.1373	67.3102	63.9425	86.4029	68.9892	67.7719	49.0659	69.1813	65.0313	-0.286513	0.13092	0.809495	unchanged	-26.7521	C31H42N6O7	645.265	4.43578	C11587	Bile secretion(ko04976)	--	--	--	--	--	--	--	--	--	--
neg_2963	6''-O-alpha-D-Galactopyranosylciceritol	13.5042	10.0934	25.5829	11.1996	18.6385	25.3441	15.687	19.4631	18.4979	22.9657	26.1605	21.4121	-0.250898	0.332377	0.513667	unchanged	0.279678	C25H44O21	715.207	4.43578	--	--	--	--	--	--	HMDB0036241	92675-08-6	Organic compounds	Organic oxygen compounds	Organooxygen compounds	Carbohydrates and carbohydrate conjugates
neg_2964	Taisho	39.3173	59.5146	90.7988	77.9687	65.4442	65.9839	83.0474	77.9174	66.5788	93.6927	74.5491	73.1634	-0.232942	0.187755	0.704082	unchanged	3.29049	C17H19N5O4S	837.248	4.43578	--	--	--	--	--	--	HMDB0258681	--	Organic compounds	Organic acids and derivatives	Carboxylic acids and derivatives	Amino acids, peptides, and analogues
neg_2966	3,4-Dihydroxyhydrocinnamic acid	41.6369	60.6161	60.8847	48.939	56.3576	55.2577	4.01454	2.57729	4.19461	2.22301	2.96873	0.304213	4.31324	8.22634e-06	1.682	up	-1.89371	C9H10O4	181.05	4.45005	--	--	--	--	--	--	HMDB0000423	1078-61-1	Organic compounds	Phenylpropanoids and polyketides	Phenylpropanoic acids	--
neg_2967	Lisofylline	66.9836	55.6047	60.2174	56.1862	66.2618	53.3106	41.0091	54.1006	66.4395	50.0135	39.0641	55.756	0.226896	0.105527	0.859775	unchanged	-4.58563	C13H20N4O3	315.122	4.45005	--	--	--	--	--	--	HMDB0243557	--	Organic compounds	Organoheterocyclic compounds	Imidazopyrimidines	Purines and purine derivatives
neg_2969	4'-O-methyl-(-)-epicatechin-5-O-beta-glucuronide	19.4976	26.1499	13.9415	21.5902	25.0824	27.0883	23.765	33.0756	43.2569	56.313	53.021	63.0268	-1.03082	0.0108966	1.26064	down	7.46226	C23H26O11	523.149	4.45005	--	--	--	--	--	--	HMDB0029181	--	Organic compounds	Phenylpropanoids and polyketides	Flavonoids	Flavonoid glycosides
neg_297	2-Amino-5-phosphonopentanoic acid	4.10715	3.33807e-06	11.6748	3.33807e-06	3.51374	1.95906	200.29	110.304	99.4831	20.4051	57.8228	62.8147	-4.69651	0.0174468	1.29928	down	-7.97039	C5H12NO5P	439.086	0.646983	--	--	--	--	--	--	HMDB0247376	--	Organic compounds	Organic acids and derivatives	Carboxylic acids and derivatives	Amino acids, peptides, and analogues
neg_2970	Cappariloside B	41.672	38.1008	31.9249	35.6299	32.8864	36.6993	25.4031	26.7482	21.3726	33.8208	29.7318	27.4777	0.398555	0.0031427	1.36454	up	7.83391	C22H28N2O11	541.171	4.45005	--	--	--	--	--	--	HMDB0034938	229483-42-5	Organic compounds	Organic oxygen compounds	Organooxygen compounds	Carbohydrates and carbohydrate conjugates
neg_2971	Met-Gln-Cys-Asn-Ser	59.6363	51.1422	65.4485	39.6718	33.9627	40.9969	28.6447	17.9287	17.9245	36.5511	20.711	19.6006	1.04094	0.00272154	1.4104	up	-12.6699	C20H35N7O9S2	626.185	4.45005	--	--	--	--	--	--	HMDB0254490	--	Organic compounds	Organic acids and derivatives	Carboxylic acids and derivatives	Amino acids, peptides, and analogues
neg_2972	Tetrahydropteridine	17.0189	15.8218	11.1612	25.3923	11.519	13.3836	8.11232	12.2612	16.6251	19.9723	12.6922	17.0701	0.120624	0.658576	0.255237	unchanged	43.2596	C6H8N4	271.154	4.46433	C05650	--	--	--	--	--	HMDB0001216	10593-78-9	Organic compounds	Organoheterocyclic compounds	Pteridines and derivatives	--
neg_2974	2'-Dehydrokanamycin A	41.0539	37.4005	44.517	26.2129	45.1329	39.1905	36.7143	48.9601	40.2916	29.9433	36.8276	31.8444	0.0562328	0.714168	0.185147	unchanged	-34.0419	C18H34N4O11	503.181	4.46433	C20509	Neomycin, kanamycin and gentamicin biosynthesis(ko00524);;Biosynthesis of secondary metabolites(ko01110)	--	--	--	--	--	--	--	--	--	--
neg_2976	5-(N,N-Hexamethylene)amiloride	29.3341	21.7516	23.0707	18.0752	24.8763	29.1437	6.53937	9.7861	11.2056	22.5378	20.9399	5.69494	0.931084	0.00962614	1.26874	up	3.37301	C12H18ClN7O	667.253	4.4572	--	--	--	--	--	--	HMDB0246736	--	Organic compounds	Organoheterocyclic compounds	Diazines	Pyrazines
neg_2978	Premithramycin A2'	17.4502	41.708	28.7237	45.9551	49.106	51.1434	72.7035	94.764	73.3642	70.3282	65.6331	59.0053	-0.89662	0.00100822	1.44284	down	12.098	C33H38O15	709.199	4.46433	C12385	Biosynthesis of type II polyketide products(ko01057);;Metabolic pathways(ko01100);;Biosynthesis of secondary metabolites(ko01110)	--	--	--	--	--	--	--	--	--	--
neg_2981	3-(2-Furanyl)-2-propenal	29.1304	27.0801	27.3855	38.2194	29.3091	31.2731	29.5361	28.9168	29.7701	32.4516	29.6041	25.2105	0.0557053	0.567853	0.279192	unchanged	-6.35753	C7H6O2	121.029	4.47147	--	--	--	--	--	--	HMDB0032918	623-30-3	Organic compounds	Organoheterocyclic compounds	Heteroaromatic compounds	--
neg_2982	5-Methoxytryptamine	63.4878	63.6539	46.8813	78.5026	60.2043	62.4773	49.6104	48.06	52.657	72.7589	57.3037	55.0404	0.161674	0.255853	0.621888	unchanged	-48.6178	C11H14N2O	211.076	4.47147	C05659	Tryptophan metabolism(ko00380)	--	--	--	--	HMDB0004095	608-07-1	Organic compounds	Organoheterocyclic compounds	Indoles and derivatives	Tryptamines and derivatives
neg_2983	(3-Phenoxyphenyl)methanol	39.0494	43.701	38.2178	59.6017	40.7969	37.2365	38.0023	39.9298	38.4603	45.1032	38.8424	39.5065	0.108642	0.417502	0.438573	unchanged	-1.63901	C13H12O2	199.076	4.47147	C19800	--	--	--	--	--	HMDB0245967	--	Organic compounds	Benzenoids	Benzene and substituted derivatives	Diphenylethers
neg_2984	Cresyl saligenin	990.853	1016.21	848.496	1203.39	946.222	1004.51	865.022	871.049	926.389	980.606	928	863.124	0.145223	0.105853	0.851541	unchanged	-1.05284	C14H14O2	213.092	4.47147	--	--	--	--	--	--	HMDB0250535	--	Organic compounds	Benzenoids	Benzene and substituted derivatives	Diphenylmethanes
neg_2985	Oxybenzone	315.17	310.223	267.119	434.096	313.699	326.081	279.415	281.24	299.058	342.057	314.528	294.499	0.118922	0.331507	0.517919	unchanged	-1.7252	C14H12O3	227.071	4.47147	C14285	--	--	--	--	--	HMDB0015497	131-57-7	Organic compounds	Benzenoids	Benzene and substituted derivatives	Benzophenones
neg_2987	Protosappanin B	80.6393	87.7914	64.7804	73.1808	82.1103	72.4167	79.7485	76.5179	73.1782	74.5956	71.5387	76.4305	0.0281604	0.691402	0.227909	unchanged	-3.48747	C16H16O6	325.068	4.47147	--	--	--	--	--	--	HMDB0256875	--	Organic compounds	Organic oxygen compounds	Organooxygen compounds	Ethers
neg_2988	Nicotinate D-ribonucleotide	14.6851	22.9508	22.9696	23.236	18.9639	21.8119	26.8118	25.3242	22.5125	22.4788	22.6926	26.1542	-0.228207	0.0565062	0.999459	unchanged	-34.3759	C11H15NO9P+	357.012	4.47147	C01185	Nicotinate and nicotinamide metabolism(ko00760);;Metabolic pathways(ko01100);;Biosynthesis of cofactors(ko01240)	--	--	--	--	HMDB0001132	321-02-8	Organic compounds	Nucleosides, nucleotides, and analogues	Pyridine nucleotides	Nicotinic acid nucleotides
neg_2990	Cyclocalopin D	1237.76	1229.78	947.041	2349.07	1240.76	1485.08	946.691	978.089	1136.29	1524.91	1156.96	1141.8	0.302276	0.257816	0.60614	unchanged	-13.8286	C23H32O13	515.17	4.47147	--	--	--	--	--	--	HMDB0039813	--	Organic compounds	Organic oxygen compounds	Organooxygen compounds	Carbohydrates and carbohydrate conjugates
neg_2992	3-(3-Amino-3-carboxypropyl)uridine	171.302	148.23	181.155	158.329	237.399	285.15	266.518	265.542	294.421	258.373	266.307	243.945	-0.432954	0.0234173	1.20848	down	-6.31125	C13H19N3O8	735.228	4.47147	--	--	--	--	--	--	HMDB0242130	--	Organic compounds	Nucleosides, nucleotides, and analogues	Pyrimidine nucleosides	--
neg_2994	Nbd-phallicidin	46.1933	18.1119	45.9023	40.0526	56.2114	60.5831	136.119	127.192	205.388	215.187	159.82	158.907	-1.90856	0.000145376	1.57669	down	-3.28397	C45H57N13O15S	1050.37	4.4786	--	--	--	--	--	--	HMDB0255018	--	Organic compounds	Organic acids and derivatives	Carboxylic acids and derivatives	Amino acids, peptides, and analogues
neg_2995	Ala-Gly-OH	35.9955	16.7092	23.6066	17.5505	21.6709	28.9725	36.1023	25.7788	47.6818	25.2894	29.2892	34.6223	-0.459935	0.0756382	0.921655	unchanged	15.4887	C10H10N2O6	253.051	4.4786	--	--	--	--	--	--	--	--	--	--	--	--
neg_2996	7alpha-Hydroxydehydroepiandrosterone	28.9039	29.2265	27.6239	48.3584	26.2969	33.8603	17.6509	23.4326	25.7232	29.0769	30.9256	19.0256	0.413727	0.0761605	0.896405	unchanged	-3.7286	C19H28O3	349.201	4.4786	C18045	Steroid hormone biosynthesis(ko00140)	--	--	--	--	--	--	--	--	--	--
neg_2997	(R)-3,4-Dihydro-6,8-dihydroxy-3-methyl-1H-2-benzopyran-1-one	5.11686	3.33807e-06	3.33807e-06	18.7207	3.38001	7.26151	15.5914	19.2251	17.3016	32.5755	25.7706	25.2034	-1.97628	0.00143126	1.38047	down	1.85784	C10H10O4	387.109	4.4786	--	--	--	--	--	--	HMDB0303675	--	Organic compounds	Benzenoids	Benzene and substituted derivatives	Benzoic acids and derivatives
neg_2998	AG 2034	14.0879	17.812	24.4276	6.56611	13.0413	14.501	59.105	50.2032	40.9021	32.7303	37.6126	32.4507	-1.48419	0.000623806	1.49602	down	-11.8409	C18H21N5O6S2	466.081	4.4786	C21280	Antifolate resistance(ko01523)	--	--	--	--	--	--	--	--	--	--
neg_2999	(7,8-Dihydro-5-((E)-((a-(3-pyridyl)benzylidene)aminooxy)ethyl)-1-naphthyloxy)acetic acid	1472.74	1372.27	1399.85	683.154	1358.66	1217.08	1227.65	1072.35	1023.44	728.403	963.955	928.694	0.336059	0.0935399	0.892003	unchanged	-10.1138	C27H26N2O4	477.154	4.4786	--	--	--	--	--	--	HMDB0257933	--	Organic compounds	Benzenoids	Benzene and substituted derivatives	Phenoxyacetic acid derivatives
neg_3004	Phenazopyridine	23.5807	49.38	13.8261	16.9321	23.7304	25.3642	3.33807e-06	1.87346	0.905665	2.04726	5.97712	1.25821	3.66326	0.00552292	1.41186	up	2.4412	C11H11N5	234.077	4.48575	C07429	--	--	--	--	--	HMDB0015506	94-78-0	Organic compounds	Organoheterocyclic compounds	Pyridines and derivatives	Aminopyridines and derivatives
neg_3005	7-hydroxyolanzapine	14.0174	12.6174	17.7177	16.1524	10.1736	17.7184	7.8613	10.6004	11.9601	14.6611	11.5543	15.1448	0.300374	0.125004	0.837683	unchanged	-10.3062	C17H20N4OS	373.131	4.49288	--	--	--	--	--	--	HMDB0060958	--	Organic compounds	Benzenoids	Phenol ethers	--
neg_3009	N5-(3,4-Dioxo-1,5-cyclohexadien-1-yl)-L-glutamine	14.4845	15.531	14.9493	17.7337	16.1379	15.3534	2.52338	3.33807e-06	6.59639	12.3422	8.67076	9.3263	1.25522	0.00381996	1.44851	up	5.13816	C11H12N2O5	549.15	4.49288	--	--	--	--	--	--	HMDB0035993	30382-25-3	Organic compounds	Organic acids and derivatives	Carboxylic acids and derivatives	Amino acids, peptides, and analogues
neg_3010	PI(18:1(9Z)/0:0)	73.4408	90.4451	83.9616	132.314	76.9125	86.2099	38.7689	66.053	76.1521	105.753	82.5534	67.7515	0.313967	0.18781	0.703461	unchanged	-23.6595	C27H51O12P	619.272	4.48575	--	--	LMGP06050005	Glycerophospholipids [GP]	Glycerophosphoinositols [GP06]	Monoacylglycerophosphoinositols [GP0605]	HMDB0256522	--	Organic compounds	Lipids and lipid-like molecules	Glycerophospholipids	Glycerophosphoinositols
neg_3012	gamma-Glutamyltyramine	66.632	86.0518	67.2922	93.5206	78.4836	69.7845	57.9438	62.0537	65.4388	68.4981	68.2594	59.4846	0.274801	0.030589	1.10194	up	38.6566	C13H18N2O4	301.106	4.50002	C20926	Methane metabolism(ko00680);;Metabolic pathways(ko01100);;Biosynthesis of cofactors(ko01240)	--	--	--	--	--	--	--	--	--	--
neg_3015	Streptococcal polysaccharide Ia group B	14.0304	9.92056	12.8036	26.3474	20.1538	19.3339	23.4983	18.8205	26.8372	28.73	31.6412	34.4837	-0.676907	0.0123341	1.19567	down	-2.43201	C37H62N2O29	1033.31	4.5143	--	--	--	--	--	--	HMDB0258507	--	Organic compounds	Organoheterocyclic compounds	Indoles and derivatives	Indolines
neg_3019	N-[[(2S,3S,4R,5R)-5-(6-Aminopurin-9-yl)-3,4-dihydroxyoxolan-2-yl]-hydroxymethyl]-N-ethylformamide	35.2733	41.2313	30.647	71.3601	34.2784	41.9678	35.4327	42.523	45.1105	48.4696	52.9514	46.053	-0.0867164	0.698783	0.245662	unchanged	13.1959	C13H18N6O5	359.113	4.50715	--	--	--	--	--	--	HMDB0257719	--	Organic compounds	Nucleosides, nucleotides, and analogues	Purine nucleosides	--
neg_3020	Isopropyl apiosylglucoside	196.825	225.763	186.826	361.452	198.514	245.004	198.467	239.119	240.092	317.896	287.558	262.333	-0.127867	0.507948	0.372773	unchanged	4.38753	C14H26O10	389.124	4.5143	--	--	--	--	--	--	HMDB0041513	147742-24-3	Organic compounds	Organic oxygen compounds	Organooxygen compounds	Carbohydrates and carbohydrate conjugates
neg_3021	(1x,2x)-Guaiacylglycerol 3-glucoside	23.9613	10.7786	7.51267	31.6271	19.5738	21.0857	3.33807e-06	3.33807e-06	1.93581	1.92976	3.33807e-06	1.68216	4.3678	0.00376174	1.43103	up	-6.43394	C16H24O10	421.133	4.5143	--	--	--	--	--	--	HMDB0040600	7094-73-7	Organic compounds	Lipids and lipid-like molecules	Fatty Acyls	Fatty acyl glycosides
neg_3022	2'-Fluoro-2',3'-dideoxyinosine	5.66149	12.0339	11.1906	29.8512	18.0034	18.7465	9.36161	27.6937	16.7264	24.1268	23.6596	17.3045	-0.316039	0.393156	0.496887	unchanged	10.242	C10H11FN4O3	553.166	4.50715	--	--	--	--	--	--	HMDB0245537	--	Organic compounds	Nucleosides, nucleotides, and analogues	Purine nucleosides	Purine 2',3'-dideoxyribonucleosides
neg_3023	8-Hydroxy-deoxyguanosine	8.99624	17.4706	8.45839	16.6522	9.53652	14.7009	11.955	3.07101	12.3431	11.9115	11.7655	8.56242	0.346963	0.255551	0.59916	unchanged	-3.13718	C10H13N5O5	611.18	4.50715	--	--	--	--	--	--	HMDB0003333	88847-89-6	Organic compounds	Nucleosides, nucleotides, and analogues	Purine nucleosides	Purine 2'-deoxyribonucleosides
neg_3024	Neu5NAcalpha2->6lactose	144.401	88.2137	137.07	90.0082	90.2895	130.18	64.7272	58.0966	55.9356	43.8506	51.7847	51.8649	1.05986	0.00221692	1.4767	up	-9.67998	C23H39NO19	654.18	4.5143	--	--	--	--	--	--	HMDB0255553	--	Organic compounds	Organic oxygen compounds	Organooxygen compounds	Carbohydrates and carbohydrate conjugates
neg_3025	Cysteinylhydroxyproline	2501.98	2784.31	2421.11	2612.07	2538.29	2521.16	2472.58	2364.61	2359.58	2220.85	2238.69	2217.11	0.148633	0.00372609	1.29036	up	-4.81119	C8H14N2O4S	279.067	4.52143	--	--	--	--	--	--	HMDB0028776	--	Organic compounds	Organic acids and derivatives	Carboxylic acids and derivatives	Amino acids, peptides, and analogues
neg_3026	Benzofuran	103.002	121.418	111.199	120.499	125.388	128.021	99.5893	91.2886	100.247	98.5476	86.4925	89.601	0.326653	0.000636426	1.45255	up	-3.42664	C8H6O	235.076	4.52143	C14512	--	--	--	--	--	HMDB0032929	271-89-6	Organic compounds	Organoheterocyclic compounds	Benzofurans	--
neg_3027	(2S)-2-Amino-5-[(2R)-2-amino-3-sulfanylpropanoyl]oxy-5-oxopentanoic acid	56.636	61.0775	61.0832	37.4013	54.4782	55.2608	47.0274	48.8261	40.3844	32.3936	50.5848	43.3965	0.311657	0.0426426	1.0258	up	27.029	C8H14N2O5S	285.039	4.52143	--	--	--	--	--	--	HMDB0257907	--	Organic compounds	Organic acids and derivatives	Carboxylic acids and derivatives	Amino acids, peptides, and analogues
neg_3028	Simendan	78.9769	70.0596	54.7141	45.3132	64.4703	63.204	50.6582	54.6561	45.8326	23.9414	39.1108	38.0761	0.578563	0.0101199	1.19851	up	13.9532	C14H12N6O	605.221	4.52143	--	--	--	--	--	--	HMDB0258295	--	Organic compounds	Benzenoids	Benzene and substituted derivatives	Phenylhydrazines
neg_3029	Hydroxy Bosentan	61.3468	42.1254	64.9581	44.0356	44.278	57.2552	56.1106	36.1106	38.2683	34.5433	29.7478	23.8056	0.522558	0.0255385	1.09105	up	-9.13154	C27H29N5O7S	612.172	4.52143	--	--	--	--	--	--	HMDB0253252	--	Organic compounds	Organoheterocyclic compounds	Diazines	Pyrimidines and pyrimidine derivatives
neg_303	N-Acetyl-D-glucosamine	40.8802	41.6527	34.5743	79.2399	37.4984	45.4433	39.5395	45.421	47.0758	82.0321	56.7504	58.3297	-0.236982	0.383282	0.460589	unchanged	-0.385585	C8H15NO6	220.083	0.661267	C00140	Amino sugar and nucleotide sugar metabolism(ko00520);;Metabolic pathways(ko01100);;Biosynthesis of nucleotide sugars(ko01250);;ABC transporters(ko02010);;Phosphotransferase system (PTS)(ko02060)	--	--	--	--	HMDB0000215	7512-17-6	Organic compounds	Organic oxygen compounds	Organooxygen compounds	Carbohydrates and carbohydrate conjugates
neg_3030	Tri-N-acetylchitotriose	21.0917	21.7287	69.562	19.797	20.9016	42.0611	91.0217	98.4923	56.9411	19.0045	23.9878	23.846	-0.682989	0.273166	0.631014	unchanged	-1.07442	C24H41N3O16	662.217	4.52143	--	--	--	--	--	--	HMDB0006698	38864-21-0	Organic compounds	Organic oxygen compounds	Organooxygen compounds	Carbohydrates and carbohydrate conjugates
neg_3032	Hydroxyphenyllactic acid	8.64911	13.1187	9.81108	16.4359	16.0827	15.6763	11.2084	9.04918	10.7263	13.0896	10.9296	10.5468	0.283326	0.156356	0.74897	unchanged	1.25397	C9H10O4	181.051	4.52857	--	--	--	--	--	--	HMDB0000755	306-23-0	Organic compounds	Phenylpropanoids and polyketides	Phenylpropanoic acids	--
neg_3033	Thr-Thr-OH	19.5567	29.7052	26.8611	12.5791	21.4041	22.2677	23.4528	13.5911	21.0741	12.7022	16.2925	11.9444	0.418289	0.10648	0.839598	unchanged	12.6126	C14H18N2O8	341.103	4.52857	--	--	--	--	--	--	--	--	--	--	--	--
neg_3034	Histidyltyrosine	43.3802	33.4091	33.4796	26.1867	35.7363	40.305	41.5299	36.7901	41.9735	36.8663	32.4625	34.368	-0.0759948	0.526714	0.343785	unchanged	1.05715	C15H18N4O4	353.103	4.52857	--	--	--	--	--	--	HMDB0028897	35979-00-1	Organic compounds	Organic acids and derivatives	Carboxylic acids and derivatives	Amino acids, peptides, and analogues
neg_3036	8-(2-Diethoxyphosphorylethoxymethyl)-N-[(2,4-difluorophenyl)methyl]-1-hydroxy-7-methoxy-8-methyl-2,9-dioxo-6,7-dihydroquinolizine-3-carboxamide	10.5592	13.3237	17.9707	5.98421	11.1881	14.2004	33.8679	22.375	31.789	20.5101	26.7621	24.24	-1.12352	0.000439542	1.48058	down	-1.95909	C26H33F2N2O9P	607.163	4.52857	--	--	--	--	--	--	HMDB0250420	--	Organic compounds	Organoheterocyclic compounds	Quinolizines	--
neg_3037	Asparaginylglutamic acid	2.36351	4.34691	3.80715	4.82018	4.03413	4.2504	3.35532	352.407	8.8517	13.3648	352.773	9.89327	-4.97056	0.160085	0.817472	unchanged	15.5687	C9H15N3O6	260.093	4.54285	--	--	--	--	--	--	HMDB0028730	20917-58-2	Organic compounds	Organic acids and derivatives	Carboxylic acids and derivatives	Amino acids, peptides, and analogues
neg_3039	2-ETHOXYCARBONYL-2-HYDROXY-5,7-DIMETHOXYISOFLAVANONE	24.4004	15.9148	21.8625	19.6208	20.784	28.5488	20.8866	18.7939	21.1748	18.287	16.1995	23.0587	0.147336	0.324938	0.540724	unchanged	-2.26586	C20H20O7	371.113	4.5357	--	--	--	--	--	--	--	--	--	--	--	--
neg_304	Dyspropterin	211.441	219.747	186.915	198.029	194.258	195.122	429.737	403.428	432.851	418.654	452.843	432.185	-1.09195	3.95972e-10	1.7012	down	-17.6816	C9H11N5O3	258.057	0.661267	--	--	--	--	--	--	HMDB0001195	89687-39-8	Organic compounds	Organoheterocyclic compounds	Pteridines and derivatives	Pterins and derivatives
neg_3041	N-Acetyl-D-glucosaminyldiphosphodolichol	27.9992	32.2265	20.3126	6.55662	37.9233	22.1425	23.6985	16.0127	21.5716	27.289	12.0579	12.8183	0.375361	0.305672	0.586606	unchanged	-4.20801	C23H43NO12P2	622.193	4.54285	C04500	--	--	--	--	--	HMDB0001445	--	Organic compounds	Organic oxygen compounds	Organooxygen compounds	Carbohydrates and carbohydrate conjugates
neg_3043	Licopyranocoumarin	12.7329	27.4647	73.2763	65.2043	30.7602	56.3848	108.438	148.174	121.454	78.5916	113.885	102.855	-1.34099	0.000527876	1.47864	down	-6.88356	C21H20O7	813.235	4.54285	--	--	LMPK12160021	Polyketides [PK]	Flavonoids [PK12]	Other Flavonoids [PK1216]	HMDB0038874	117038-80-9	Organic compounds	Phenylpropanoids and polyketides	Isoflavonoids	Hydroxyisoflavonoids
neg_3044	2-Acetyl-5-tetrahydroxybutyl Imidazole	17.3789	15.3544	21.3292	5.73956	17.0363	13.0023	13.3168	8.70929	10.2762	3.67563	7.42002	7.56641	0.81788	0.0325633	1.08545	up	16.6123	C9H14N2O5	229.087	4.54998	--	--	--	--	--	--	--	--	--	--	--	--
neg_3047	5,7-Dihydroxy-3',4'-dimethoxy-8-(3-hydroxy-3-methylbutyl)-isoflavone 7-glucoside	78.877	90.7559	85.6016	116.225	84.8119	108.315	171.114	160.025	178.967	215.72	185.192	180.816	-0.951486	5.91454e-06	1.61011	down	-1.39889	C28H34O12	583.179	4.54998	--	--	--	--	--	--	HMDB0034812	--	Organic compounds	Phenylpropanoids and polyketides	Isoflavonoids	Isoflavonoid O-glycosides
neg_305	Aspartyl-L-proline	20.3418	15.8933	13.6791	4.29471	16.6624	13.6473	29.5272	26.9523	26.2549	21.0304	29.3304	25.579	-0.908725	0.00124988	1.43371	down	2.43819	C9H14N2O5	275.089	0.661267	--	--	--	--	--	--	HMDB0002335	42155-95-3	Organic compounds	Organic acids and derivatives	Carboxylic acids and derivatives	Amino acids, peptides, and analogues
neg_3050	De-O-methyldihydrosterigmatocystin	48.462	42.5608	51.5221	16.8846	55.5262	49.534	73.9693	67.116	58.1281	58.1944	64.2531	57.138	-0.518221	0.0190379	1.17428	down	-0.920952	C17H12O6	311.056	4.56425	--	--	--	--	--	--	HMDB0033658	30517-66-9	Organic compounds	Phenylpropanoids and polyketides	Sterigmatocystins	--
neg_3051	Phenylalanyl-Glutamine	63.1849	55.3587	73.8144	29.975	73.1634	55.3695	103.532	94.7795	83.1023	62.8377	70.4247	80.4442	-0.49686	0.0236445	1.11071	down	-7.53904	C14H19N3O4	314.11	4.56425	--	--	--	--	--	--	HMDB0028993	39537-24-1	Organic compounds	Organic acids and derivatives	Carboxylic acids and derivatives	Amino acids, peptides, and analogues
neg_3052	Ibrutinib	2259.04	1835.49	2092.71	920.437	2184.94	1751.35	912.291	1125.62	1287.65	1106.33	1038.62	957.585	0.780795	0.0110157	1.32255	up	-3.91376	C25H24N6O2	439.187	4.55712	--	--	--	--	--	--	HMDB0253332	--	Organic compounds	Benzenoids	Benzene and substituted derivatives	Diphenylethers
neg_3054	Furo(3,4-b)pyridine-3-carboxylic acid, 1,4,5,7-tetrahydro-4-(2-(difluoromethoxy)phenyl)-2-methyl-5-oxo-, ethyl ester	120.087	118.701	122.731	194.557	131.815	145.526	68.6476	107.969	94.2766	118.997	92.4243	102.292	0.511572	0.0164745	1.16906	up	-5.4327	C18H17F2NO5	789.225	4.55712	--	--	--	--	--	--	HMDB0250227	--	Organic compounds	Benzenoids	Phenol ethers	--
neg_3055	5-Methyl-5,6,7,8-tetrahydromethanopterin	271.254	271.855	341.335	257.181	279.469	316.42	382.371	424.241	436.051	373.345	344.659	346.432	-0.409057	0.00101111	1.42632	down	12.0332	C31H47N6O16P	825.258	4.56425	C04488	Methane metabolism(ko00680);;Metabolic pathways(ko01100);;Microbial metabolism in diverse environments(ko01120);;Carbon metabolism(ko01200)	--	--	--	--	--	--	--	--	--	--
neg_3056	(1R)-Hydroxy-(2R)-glutathionyl-1,2-dihydronaphthalene	68.0792	55.2199	77.1323	30.3431	51.2062	56.2109	165.585	112.875	122.761	67.1784	84.7301	76.1185	-0.89579	0.0213821	1.1956	down	-8.017	C20H25N3O7S	901.268	4.55712	C14791	Metabolism of xenobiotics by cytochrome P450(ko00980)	--	--	--	--	HMDB0060300	--	Organic compounds	Organic acids and derivatives	Carboxylic acids and derivatives	Amino acids, peptides, and analogues
neg_3057	ferulic acid	99.2107	113.988	98.2669	150.046	98.8612	123.26	171.552	176.65	177.246	219.326	186.138	176.504	-0.695904	8.46076e-05	1.53413	down	-2.56474	C10H10O4	387.108	4.5714	C01494	Phenylpropanoid biosynthesis(ko00940);;Biosynthesis of phenylpropanoids(ko01061);;Metabolic pathways(ko01100);;Biosynthesis of secondary metabolites(ko01110)	--	--	--	--	HMDB0000954	537-98-4	Organic compounds	Phenylpropanoids and polyketides	Cinnamic acids and derivatives	Hydroxycinnamic acids and derivatives
neg_3058	Prostaglandin lactone-diol	89.6955	93.3912	82.1206	172.575	93.8619	119.34	75.4092	77.8462	95.3837	132.888	98.9104	98.5373	0.16912	0.478487	0.383513	unchanged	-1.4739	C15H24O4	267.16	4.5714	--	--	--	--	--	--	HMDB0240213	26054-67-1	Organic compounds	Lipids and lipid-like molecules	Fatty Acyls	Fatty alcohols
neg_3059	Dihydro-O-methylsterigmatocystin	26.7217	26.3321	25.5537	41.8568	29.9089	35.4041	46.2025	49.8434	45.7367	49.9823	47.3889	45.9393	-0.617858	0.00101135	1.5354	down	-2.35096	C19H16O6	385.092	4.5714	C03944	Aflatoxin biosynthesis(ko00254);;Metabolic pathways(ko01100);;Biosynthesis of secondary metabolites(ko01110)	--	--	--	--	HMDB0030591	21793-91-9	Organic compounds	Organoheterocyclic compounds	Benzopyrans	1-benzopyrans
neg_3061	3-Sialyl-N-acetyllactosamine	15.1839	9.22887	29.469	24.5251	24.8653	36.5683	44.4394	49.5675	1009.69	39.2221	26.5746	227.711	-3.32069	0.243153	0.688279	unchanged	-21.8775	C25H42N2O19	695.198	4.5714	--	--	--	--	--	--	HMDB0006581	81693-22-3	Organic compounds	Organic oxygen compounds	Organooxygen compounds	Carbohydrates and carbohydrate conjugates
neg_3062	4-[[2-Butyl-5-(2-carboxy-3-thiophen-2-ylprop-1-enyl)-1-imidazolyl]methyl]benzoic acid	20.1302	18.5408	18.0718	15.7205	21.3399	21.0272	17.8208	28.4269	13.6937	10.6864	19.2767	13.2908	0.154128	0.503452	0.337855	unchanged	17.6453	C23H24N2O4S	423.146	4.57853	--	--	--	--	--	--	HMDB0247797	--	Organic compounds	Benzenoids	Benzene and substituted derivatives	Benzoic acids and derivatives
neg_3063	2,6-Dimethylaniline	9.08538	6.58403	7.88617	15.0193	7.48495	13.4915	4.03069	6.36103	6.94963	12.0176	10.102	9.56784	0.280508	0.36697	0.497871	unchanged	-4.45062	C8H11N	166.087	4.59282	C11004	Drug metabolism - cytochrome P450(ko00982)	--	--	--	--	HMDB0060677	--	Organic compounds	Benzenoids	Benzene and substituted derivatives	Xylenes
neg_3064	3-O-Methyl-L-DOPA	21.3297	17.1553	15.1224	33.543	15.5145	22.3625	13.2581	13.3578	14.8176	24.7545	15.6106	13.2425	0.39562	0.172753	0.726631	unchanged	0.550281	C10H13NO4	210.077	4.58567	--	--	--	--	--	--	--	--	--	--	--	--
neg_3067	gamma-Glutamylcysteinylserine	360.53	289.946	449.373	144.328	364.277	355.171	613.285	505.562	552.89	464.238	479.987	485.249	-0.659313	0.00447655	1.332	down	6.73751	C11H19N3O7S	673.186	4.58567	--	--	--	--	--	--	HMDB0039733	144331-30-6	Organic compounds	Organic acids and derivatives	Carboxylic acids and derivatives	Amino acids, peptides, and analogues
neg_3070	pteroyl-alpha-glutamylglutamate	15.2304	20.8758	32.7495	8.68079	55.7995	31.171	179.013	190.289	157.378	156.144	192.273	156.362	-2.64847	4.29346e-08	1.68167	down	24.382	C24H23N8O9-3	566.165	4.58567	--	--	--	--	--	--	--	--	--	--	--	--
neg_3071	Ac-Pro-Gly-Pro-OH	22.553	28.6056	20.8092	84.3132	30.0429	40.0807	13.3859	3.77602	21.5369	34.8074	30.855	23.2285	0.827391	0.169169	0.725706	unchanged	1.35875	C14H21N3O5	621.29	4.59282	--	--	--	--	--	--	HMDB0245745	--	Organic compounds	Organic acids and derivatives	Carboxylic acids and derivatives	Amino acids, peptides, and analogues
neg_3072	3-Hydroxyphloretin 2'-O-xylosyl-glucoside	69.4674	52.4436	80.8925	28.4065	73.0981	57.7468	128.328	118.686	127.157	83.4587	82.9017	91.1156	-0.802913	0.00344092	1.33325	down	16.3713	C26H32O15	629.182	4.59282	--	--	--	--	--	--	HMDB0301671	--	Organic compounds	Phenylpropanoids and polyketides	Flavonoids	Biflavonoids and polyflavonoids
neg_3076	Gibberellin A88	8.28923	24.0963	17.4428	17.9248	17.0054	19.5221	62.5087	60.5901	57.2212	69.6408	57.3496	63.7856	-1.83132	2.56157e-08	1.67243	down	-3.03142	C19H22O5	375.144	4.59995	--	--	--	--	--	--	HMDB0039240	146959-87-7	Organic compounds	Lipids and lipid-like molecules	Prenol lipids	Terpene lactones
neg_3077	L-rhamnitol	1.19334	17.2981	7.75245	35.38	15.2005	19.3548	1.79863	11.9374	9.18229	21.6095	14.5586	14.0301	0.395525	0.500975	0.359068	unchanged	-7.93095	C6H14O5	391.179	4.59995	--	--	--	--	--	--	--	--	--	--	--	--
neg_3078	17-phenyl-18,19,20-trinor-prostaglandin E2	50.5109	60.0462	55.4567	53.7937	67.7961	48.6699	27.1304	27.1622	27.1106	34.133	29.067	27.8747	0.963222	7.06808e-05	1.61953	up	-4.26165	C23H30O5	407.182	4.59995	--	--	--	--	--	--	HMDB0062612	--	Organic compounds	Lipids and lipid-like molecules	Fatty Acyls	Eicosanoids
neg_3082	S-Glutaryldihydrolipoamide	51.9039	54.464	43.7122	104.489	44.8548	66.6082	410.311	439.792	487.97	713.832	550.319	492.69	-3.07986	0.000100899	1.62044	down	-2.56622	C13H23NO4S2	366.104	4.61422	--	--	--	--	--	--	HMDB0006832	--	Organic compounds	Lipids and lipid-like molecules	Fatty Acyls	Fatty acids and conjugates
neg_3083	Antibiotic JI-20B	47.5646	53.8785	38.2881	104.413	51.2703	76.2638	44.6212	38.3674	49.3075	77.9279	48.2189	60.2987	0.221667	0.463946	0.399374	unchanged	-14.0252	C20H41N5O9	530.253	4.61422	C17705	Neomycin, kanamycin and gentamicin biosynthesis(ko00524);;Biosynthesis of secondary metabolites(ko01110)	--	--	--	--	--	--	--	--	--	--
neg_3086	Indolylmethyl-desulfoglucosinolate	192.403	92.1004	262.236	82.2623	189.06	213.673	297.49	269.738	331.551	262.844	257.217	230.97	-0.677227	0.0142793	1.21871	down	8.35834	C16H20N2O6S	735.207	4.60708	C16517	Tryptophan metabolism(ko00380);;Glucosinolate biosynthesis(ko00966);;Metabolic pathways(ko01100);;Biosynthesis of secondary metabolites(ko01110);;2-Oxocarboxylic acid metabolism(ko01210)	--	--	--	--	--	--	--	--	--	--
neg_3087	Echinacoside	172.542	212.719	210.606	272.918	218.763	268.357	228.601	221.999	237.825	240.853	227.275	216.685	-0.0183262	0.863631	0.140048	unchanged	12.9393	C35H46O20	807.243	4.60708	C10450	--	--	--	--	--	HMDB0251686	--	Organic compounds	Organic oxygen compounds	Organooxygen compounds	Carbohydrates and carbohydrate conjugates
neg_3090	5,7-Dihydroxy-6-methoxyflavone 5-rhamnoside	333.441	403.869	415.15	3.33807e-06	396.472	122.919	2472.62	1759.01	2011.6	1342.72	1535.37	1810.19	-2.70897	5.47682e-05	1.61947	down	3.71172	C22H22O9	451.103	4.62137	--	--	LMPK12111091	Polyketides [PK]	Flavonoids [PK12]	Flavones and Flavonols [PK1211]	HMDB0033098	163350-29-6	Organic compounds	Phenylpropanoids and polyketides	Flavonoids	Flavonoid glycosides
neg_3091	Calendoflaside	43.5791	41.4067	56.4008	3.73194	45.7692	30.6348	30.88	26.5485	30.2617	20.4697	15.6383	19.2639	0.630811	0.146534	0.820686	unchanged	11.9615	C28H32O15	643.151	4.62137	--	--	--	--	--	--	HMDB0038819	121064-69-5	Organic compounds	Phenylpropanoids and polyketides	Flavonoids	Flavonoid glycosides
neg_3093	2-ISOPRENYL-3-HYDROXY-5-METHYL-a-PYRONE	261.157	276.726	218.042	404.792	236.21	282.045	223.677	217.621	257.202	310.963	282.796	250.875	0.121714	0.480545	0.379522	unchanged	-2.03211	C11H14O3	193.087	4.6285	--	--	--	--	--	--	--	--	--	--	--	--
neg_3095	MUNDOSERONE	229.778	274.23	207.097	294.615	257.275	259.832	387.652	450.813	396.522	489.982	413.083	426.427	-0.751915	7.52334e-06	1.60355	down	-0.481599	C19H18O6	341.103	4.6285	--	--	--	--	--	--	--	--	--	--	--	--
neg_3097	coumarinate	41.9343	35.3108	26.7328	40.4615	36.442	33.8396	34.8168	38.1348	42.3355	40.9997	40.7406	32.4695	-0.096012	0.388419	0.495678	unchanged	-0.581554	C9H7O3-	385.093	4.6285	--	--	--	--	--	--	HMDB0304296	--	Organic compounds	Phenylpropanoids and polyketides	Cinnamic acids and derivatives	Hydroxycinnamic acids and derivatives
neg_3098	Neolinustatin	7.09095	9.4391	8.76806	1.63136	19.8583	1.92841	66.7859	85.867	53.6314	30.3084	60.8974	48.2003	-2.82701	0.000747565	1.54553	down	-49.7937	C17H29NO11	458.122	4.6285	C08336	--	--	--	--	--	HMDB0038482	72229-42-6	Organic compounds	Organic oxygen compounds	Organooxygen compounds	Carbohydrates and carbohydrate conjugates
neg_3099	PA(2:0/PGE2)	47.9949	29.2102	61.1194	16.9089	28.755	34.7954	54.0111	31.4619	38.95	29.5346	41.9812	39.5425	-0.106107	0.71488	0.180492	unchanged	-0.702418	C25H41O11P	583.208	4.6285	--	--	--	--	--	--	HMDB0266509	--	--	--	--	--
neg_3102	Trinexapac-ethyl	33.7799	25.9851	23.4127	28.805	23.6218	25.4723	27.0032	22.3442	27.2098	27.2678	34.3134	30.6675	-0.0676164	0.586639	0.283818	unchanged	2.90147	C13H16O5	273.075	4.63563	C18541	--	--	--	--	--	HMDB0259248	--	Organic compounds	Organic acids and derivatives	Vinylogous acids	--
neg_3104	Dihydroxycarbazepine	2.89707	6.78634	24.4533	18.3043	12.7897	16.4899	22.445	39.7397	24.7917	31.4996	29.5298	19.2888	-1.03362	0.00883884	1.24049	down	-0.197987	C15H14N2O3	599.215	4.63563	C07495	Drug metabolism - cytochrome P450(ko00982)	--	--	--	--	--	--	--	--	--	--
neg_3105	Malvidin 3-laminaribioside	23.5524	11.2592	19.4825	0.622911	7.35691	11.9346	5.71221	5.66996	6.81046	7.10963	2.85433	7.30705	1.06524	0.114515	0.923207	unchanged	-2.17777	C29H35O17+	654.179	4.64278	--	--	LMPK12010374	Polyketides [PK]	Flavonoids [PK12]	Anthocyanidins [PK1201]	HMDB0038033	55463-07-5	Organic compounds	Phenylpropanoids and polyketides	Flavonoids	Flavonoid glycosides
neg_3113	Carbamazepine-o-quinone	317.123	349.446	308.289	461.083	350.091	380.282	213.071	234.188	226.275	269.345	215.35	225.406	0.646777	0.00137829	1.46503	up	-7.07124	C15H10N2O3	577.133	4.64992	C16606	Drug metabolism - cytochrome P450(ko00982)	--	--	--	--	HMDB0060566	--	Organic compounds	Organoheterocyclic compounds	Benzazepines	Dibenzazepines
neg_3115	Naringin 6''-rhamnoside	72.9387	62.9748	96.6466	117.503	111.991	100.447	50.3575	76.9526	123.545	99.6719	84.8431	86.0621	0.109377	0.617111	0.252132	unchanged	14.7854	C33H42O18	747.223	4.64992	--	--	--	--	--	--	HMDB0038048	--	Organic compounds	Phenylpropanoids and polyketides	Flavonoids	Flavonoid glycosides
neg_3117	(3Z,6Z)-3,6-Nonadien-1-ol	81.2477	96.2889	79.8171	167.502	81.349	100.823	63.3618	72.1438	84.122	122.411	97.2817	87.8515	0.203491	0.432573	0.426837	unchanged	-5.17935	C9H16O	139.112	4.66418	--	--	--	--	--	--	HMDB0030957	53046-97-2	Organic compounds	Lipids and lipid-like molecules	Fatty Acyls	Fatty alcohols
neg_3118	(E)-10-Oxo-8-decenoic acid	208.478	254.335	206.751	399.843	208.892	256.89	165.187	186.023	225.316	289.308	234.349	218.02	0.219845	0.331989	0.523117	unchanged	-0.909199	C10H16O3	183.103	4.66418	--	--	LMFA01030949	Fatty Acyls [FA]	Fatty Acids and Conjugates [FA01]	Unsaturated fatty acids [FA0103]	HMDB0040883	69152-89-2	Organic compounds	Lipids and lipid-like molecules	Fatty Acyls	Fatty acids and conjugates
neg_3121	Sebacic acid	6378.2	6790.75	5485.66	9708.18	5838.78	6706.79	5553.55	5674.59	6315.01	7557.8	6599.03	6093.87	0.114245	0.470701	0.388787	unchanged	1.24304	C10H18O4	201.113	4.66418	C08277	--	LMFA01170006	Fatty Acyls [FA]	Fatty Acids and Conjugates [FA01]	Dicarboxylic acids [FA0117]	HMDB0000792	111-20-6	Organic compounds	Lipids and lipid-like molecules	Fatty Acyls	Fatty acids and conjugates
neg_3122	Dihydrokainic acid	6.68714	9.68534	9.82337	15.8878	11.922	13.6741	7.96284	6.35158	6.71163	31.9999	11.8811	9.59432	-0.138545	0.796465	0.104048	unchanged	26.2632	C10H17NO4	236.096	4.66418	--	--	--	--	--	--	HMDB0251319	--	Organic compounds	Organic acids and derivatives	Carboxylic acids and derivatives	Amino acids, peptides, and analogues
neg_3125	Dansylglutamyl-glycyl-arginine chloromethyl ketone	157.987	137.25	147.714	77.5147	108.266	134.178	71.8022	42.5031	62.3912	70.8356	57.2593	68.2943	1.03201	0.00193585	1.48461	up	-14.7704	C26H36ClN7O7S	624.192	4.66418	--	--	--	--	--	--	HMDB0250847	--	Organic compounds	Organic acids and derivatives	Carboxylic acids and derivatives	Amino acids, peptides, and analogues
neg_3129	Sodium benzofuran isophthalate	80.1352	67.6868	135.145	51.1898	114.311	106.518	161.383	164.572	150.621	141.74	128.075	142.453	-0.679484	0.00570992	1.33738	down	-1.41335	C44H42N2O15	883.256	4.66418	--	--	--	--	--	--	HMDB0257529	--	Organic compounds	Phenylpropanoids and polyketides	2-arylbenzofuran flavonoids	--
neg_3130	Methyl 2-((3,4-dihydro-3,4-dioxo-1-naphthalenyl)amino)benzoate	12.9156	12.0404	13.6832	2.06781	12.2267	9.9397	8.22566	6.11755	1.5405	4.7261	3.32369	2.60396	1.24442	0.0174351	1.20287	up	25.1152	C18H13NO4	328.067	4.67133	--	--	--	--	--	--	HMDB0244408	--	Organic compounds	Benzenoids	Naphthalenes	Naphthoquinones
neg_3132	Phenazine-1-carboxylate	78.4737	68.6056	72.755	55.8419	65.6839	71.6584	66.6889	40.5623	37.0277	36.3141	39.6318	49.6377	0.613982	0.00256647	1.37682	up	-3.21585	C13H8N2O2	507.13	4.67133	C21442	Phenazine biosynthesis(ko00405);;Metabolic pathways(ko01100);;Biosynthesis of secondary metabolites(ko01110)	--	--	--	--	--	--	--	--	--	--
neg_3133	Clitocine	21.1548	24.9457	40.1728	21.8909	17.5081	26.2607	38.5878	31.1894	30.499	22.6685	13.9771	33.3719	-0.16459	0.53886	0.330384	unchanged	5.42165	C9H13N5O6	633.19	4.67133	--	--	--	--	--	--	HMDB0033718	105798-74-1	Organic compounds	Organic oxygen compounds	Organooxygen compounds	Carbohydrates and carbohydrate conjugates
neg_3142	Homocarnosine	26.4073	25.5822	22.5933	33.3717	24.5428	26.3656	14.5925	20.1286	17.4692	26.7348	18.6412	16.3812	0.479411	0.00863141	1.23781	up	-32.9166	C10H16N4O3	239.107	4.69273	C00884	Arginine and proline metabolism(ko00330);;Metabolic pathways(ko01100)	--	--	--	--	HMDB0000745	3650-73-5	Organic compounds	Organic acids and derivatives	Peptidomimetics	Hybrid peptides
neg_3143	isopropyl beta-D-galactopyranoside	16.7423	27.9622	24.8391	22.782	19.3219	16.8654	20.1794	18.9101	21.7486	15.8542	17.875	14.893	0.231506	0.175787	0.707202	unchanged	8.32799	C9H18O6	257.082	4.6856	--	--	--	--	--	--	--	--	--	--	--	--
neg_3144	Helenalin	2625.72	2912.27	2477.56	3205.41	2645.48	2742.53	2315.78	2262.98	2317.36	2386.9	2340.35	2247.59	0.259895	0.00682435	1.35553	up	10.7895	C15H18O4	283.098	4.69273	C09473	--	--	--	--	--	HMDB0253066	--	Organic compounds	Lipids and lipid-like molecules	Prenol lipids	Terpene lactones
neg_3145	3-Hydroxyanthranilic acid	36.208	44.0845	29.2342	38.2328	34.6666	40.2639	28.6005	29.1526	28.9	24.333	29.3958	27.5093	0.40751	0.00538761	1.33902	up	-1.02894	C7H7NO3	351.083	4.69273	C00632	Tryptophan metabolism(ko00380);;Aminobenzoate degradation(ko00627);;Metabolic pathways(ko01100);;Microbial metabolism in diverse environments(ko01120);;Biosynthesis of cofactors(ko01240)	--	--	--	--	HMDB0001476	548-93-6	Organic compounds	Benzenoids	Benzene and substituted derivatives	Benzoic acids and derivatives
neg_3146	2,3-Dehydro-UWM6	167.688	171.626	145.93	262.641	170.354	186.337	130.304	151.673	150.899	175.989	151.285	136.928	0.300187	0.0962286	0.872379	unchanged	-33.3615	C19H16O5	359.058	4.6856	C18679	Biosynthesis of type II polyketide products(ko01057);;Biosynthesis of secondary metabolites(ko01110)	--	--	--	--	--	--	--	--	--	--
neg_3147	3-Carbamoyl-2-phenylpropionic acid	81.3144	63.3361	81.3368	8.48061	81.9111	42.082	147.038	162.843	119.795	100.43	121.321	129.778	-1.12388	0.00107343	1.41533	down	-2.65683	C10H11NO4	477.15	4.6856	C16591	Drug metabolism - cytochrome P450(ko00982)	--	--	--	--	HMDB0060367	--	Organic compounds	Benzenoids	Benzene and substituted derivatives	--
neg_3156	3-(3-hydroxyphenyl)propionate	209.416	213.091	182.156	191.231	203.594	195.659	203.683	175.305	168.961	156.378	171.378	158.488	0.208682	0.0113943	1.19227	up	-5.81445	C9H9O3-	329.101	4.69988	--	--	--	--	--	--	HMDB0000375	621-54-5	Organic compounds	Phenylpropanoids and polyketides	Phenylpropanoic acids	--
neg_3158	(-)-3-(4-(2-(Phenoxazin-10-yl)ethoxy)phenyl)-2-ethoxypropanoic acid	4.02001	5.17093	10.2128	0.86339	5.12434	8.02828	4.83283	5.15918	6.11256	7.22812	6.83371	7.99641	-0.191468	0.595195	0.251484	unchanged	0.980663	C25H25NO5	464.172	4.69988	--	--	--	--	--	--	HMDB0242198	--	Organic compounds	Organoheterocyclic compounds	Benzoxazines	Phenoxazines
neg_316	alpha-1,5-L-Arabinotriose	64.6827	65.1055	71.4472	62.2918	66.213	73.0228	126.931	107.426	123.934	136.41	151.586	140.493	-0.966029	7.94972e-05	1.62102	down	4.2705	C15H26O13	459.137	0.675533	C20571	ABC transporters(ko02010)	--	--	--	--	--	--	--	--	--	--
neg_3160	curcumin 4'-O-beta-D-gentiobiosyl 4''-O-beta-D-glucoside	510.279	425.789	536.038	193.186	394.179	376.633	716.777	514.567	593.148	424.42	421.784	482.961	-0.37245	0.109094	0.825811	unchanged	-14.683	C39H50O21	899.27	4.69988	--	--	--	--	--	--	HMDB0304301	--	Organic compounds	Phenylpropanoids and polyketides	Diarylheptanoids	Linear diarylheptanoids
neg_3161	3'-O-Methylderhamnosylmaysin	133.953	150.091	136.645	35.0217	129.027	95.1966	195.64	144.045	158.014	92.1584	123.364	127.529	-0.306282	0.261992	0.604017	unchanged	3.37652	C22H20O10	465.082	4.71345	--	--	LMPK12110755	Polyketides [PK]	Flavonoids [PK12]	Flavones and Flavonols [PK1211]	HMDB0301878	--	Organic compounds	Phenylpropanoids and polyketides	Flavonoids	Flavonoid glycosides
neg_3162	Zafirlukast	42.025	22.6909	34.6636	13.5506	17.8264	27.1392	13.7369	3.40823	10.0392	3.73581	8.45297	5.79757	1.80551	0.0058943	1.36772	up	11.1786	C31H33N3O6S	610.185	4.71345	C07206	--	--	--	--	--	HMDB0014689	107753-78-6	Organic compounds	Benzenoids	Benzene and substituted derivatives	Benzenesulfonamides
neg_3163	UWM6	16.7018	18.5672	21.387	3.52347	10.942	17.7063	36.529	9.1046	20.7766	11.8798	12.6333	31.5451	-0.463325	0.324882	0.518801	unchanged	1.99191	C19H18O6	683.215	4.71345	C18678	Biosynthesis of type II polyketide products(ko01057);;Biosynthesis of secondary metabolites(ko01110)	--	--	--	--	--	--	--	--	--	--
neg_3164	Icariside I	68.7316	45.7214	56.1669	22.2729	44.4238	69.2534	7.66378	15.7122	7.38904	11.5974	20.0872	14.0508	2.00268	0.00248571	1.47536	up	-0.685672	C27H30O11	551.153	4.72058	--	--	LMPK12112004	Polyketides [PK]	Flavonoids [PK12]	Flavones and Flavonols [PK1211]	HMDB0253343	--	Organic compounds	Phenylpropanoids and polyketides	Flavonoids	Flavonoid glycosides
neg_3165	5''-Phosphoribostamycin	112.811	96.6403	137.352	24.8966	72.1751	91.1254	164.91	112.108	151.125	100.972	86.9352	119.859	-0.459985	0.124358	0.78923	unchanged	10.2579	C17H35N4O13P	555.174	4.72058	C18004	Neomycin, kanamycin and gentamicin biosynthesis(ko00524);;Biosynthesis of secondary metabolites(ko01110)	--	--	--	--	--	--	--	--	--	--
neg_3167	Devd-amc	23.7897	12.6426	15.0518	2.65932	14.2776	9.24782	7.12572	7.2895	6.69437	4.42689	3.16816	3.85653	1.25418	0.0454358	1.10062	up	-8.49125	C28H35N5O12	668.192	4.72058	--	--	--	--	--	--	HMDB0251075	--	Organic compounds	Organic acids and derivatives	Peptidomimetics	Hybrid peptides
neg_3172	Neriantogenin	2547.56	2722.66	2125.2	4756.21	2384.18	2908.26	1993.12	2127.96	2485.61	3414.61	2624.11	2564.37	0.197737	0.419553	0.437734	unchanged	-27.5838	C23H32O4	393.194	4.73487	--	--	--	--	--	--	HMDB0030044	--	Organic compounds	Lipids and lipid-like molecules	Steroids and steroid derivatives	Steroid lactones
neg_3173	Landomycin D	122.046	85.5973	115.348	25.265	64.0641	81.657	171.338	119.868	109.189	114.852	121.947	141.176	-0.656012	0.023544	1.09239	down	-35.4838	C31H34O12	643.182	4.72773	C18684	Biosynthesis of type II polyketide products(ko01057);;Biosynthesis of secondary metabolites(ko01110)	--	--	--	--	--	--	--	--	--	--
neg_3174	(-)-Glyceollin I	71.2041	55.9233	64.4206	24.7209	68.1382	60.4263	117.927	78.1119	90.8248	86.9291	90.156	83.1464	-0.665893	0.00393483	1.30204	down	-23.4267	C20H18O5	721.213	4.72773	C01701	Isoflavonoid biosynthesis(ko00943);;Biosynthesis of secondary metabolites(ko01110)	LMPK12070123	Polyketides [PK]	Flavonoids [PK12]	Pterocarpans [PK1207]	HMDB0033901	57103-57-8	Organic compounds	Organosulfur compounds	Thiols	Alkylthiols
neg_3179	PGP(a-13:0/5-iso PGF2VI)	279.033	72.5929	260.883	10.2847	25.7917	75.9496	1.41033	27.4816	2.24277	5.14432	13.782	4.48728	3.73145	0.069072	1.0433	unchanged	0.736717	C37H68O16P2	851.374	4.742	--	--	--	--	--	--	HMDB0274310	--	--	--	--	--
neg_3180	Precorrin 3B	372.171	314.122	402.58	172.465	308.118	307.259	466.71	360.947	428.68	370.785	380.033	376.904	-0.345212	0.0508856	0.991675	unchanged	-8.90427	C43H50N4O17	929.279	4.742	C06406	Porphyrin metabolism(ko00860);;Metabolic pathways(ko01100);;Biosynthesis of cofactors(ko01240)	--	--	--	--	--	--	--	--	--	--
neg_3182	Clorobiocin	124.519	123.232	144.137	63.5799	132.026	119.674	186.626	176.78	182.934	126.284	161.277	143.695	-0.467187	0.0137414	1.19038	down	11.7287	C35H37ClN2O11	717.191	4.74913	C12032	Novobiocin biosynthesis(ko00401);;Biosynthesis of secondary metabolites(ko01110)	--	--	--	--	--	--	--	--	--	--
neg_3183	6-Hydroxy-5-methoxyindole glucuronide	44.5071	23.0895	48.6038	7.53966	15.5233	14.6461	42.5178	20.5155	36.9863	24.6333	32.038	33.8167	-0.307766	0.452112	0.384496	unchanged	5.02663	C15H17NO8	737.208	4.74913	--	--	--	--	--	--	HMDB0010362	77463-72-0	Organic compounds	Organic oxygen compounds	Organooxygen compounds	Carbohydrates and carbohydrate conjugates
neg_3185	Terpentecin	411.049	444.595	354.74	809.718	391.274	472.95	331.706	360.366	413.703	575.683	444.297	433.068	0.172753	0.498523	0.366534	unchanged	6.22443	C20H28O6	409.189	4.76342	C21093	Biosynthesis of various antibiotics(ko00998);;Metabolic pathways(ko01100);;Biosynthesis of secondary metabolites(ko01110)	LMPR0104040002	Prenol Lipids [PR]	Isoprenoids [PR01]	C20 isoprenoids (diterpenes) [PR0104]	--	--	--	--	--	--
neg_3187	Luteone 7-glucoside	68.0994	56.3178	66.4065	23.7582	55.535	60.0477	37.4104	11.8991	14.1216	7.49125	10.448	19.4924	1.71079	0.00104128	1.44564	up	4.47233	C26H28O11	537.14	4.75628	--	--	--	--	--	--	HMDB0039316	137351-15-6	Organic compounds	Phenylpropanoids and polyketides	Isoflavonoids	Isoflavonoid O-glycosides
neg_3192	(+)-cis-3,4-Dihydrophenanthrene-3,4-diol	25.7242	28.9711	27.5739	26.5369	24.0835	24.6703	22.8292	21.8385	29.6742	19.3237	13.8372	20.1824	0.30331	0.0661372	0.969002	unchanged	-2.78944	C14H12O2	257.081	4.77055	C04468	Polycyclic aromatic hydrocarbon degradation(ko00624);;Metabolic pathways(ko01100);;Microbial metabolism in diverse environments(ko01120);;Degradation of aromatic compounds(ko01220)	--	--	--	--	--	--	--	--	--	--
neg_3193	Androstenedione	29.4631	34.2075	27.4138	57.5769	33.478	36.6959	22.0834	32.8944	35.7329	47.9418	39.275	34.9372	0.0399084	0.863165	0.0879672	unchanged	-3.66944	C19H26O2	307.167	4.77055	C00280	Steroid hormone biosynthesis(ko00140);;Steroid degradation(ko00984);;Metabolic pathways(ko01100);;Microbial metabolism in diverse environments(ko01120);;Endocrine resistance(ko01522);;Ovarian steroidogenesis(ko04913);;Prolactin signaling pathway(ko04917);;Pathways in cancer(ko05200);;Prostate cancer(ko05215)	LMST02020007	Sterol Lipids [ST]	Steroids [ST02]	C19 steroids (androgens) and derivatives [ST0202]	HMDB0000053	1963-05-08	Organic compounds	Lipids and lipid-like molecules	Steroids and steroid derivatives	Androstane steroids
neg_3194	Islatravir	37.7389	26.2538	33.6257	10.7489	19.4328	18.9664	10.5884	14.3284	11.5231	4.7733	8.96006	6.86339	1.36356	0.0132422	1.28135	up	-0.268708	C12H12FN5O3	328.062	4.77055	--	--	--	--	--	--	HMDB0253596	--	Organic compounds	Organoheterocyclic compounds	Imidazopyrimidines	Purines and purine derivatives
neg_3197	Tricin 7-glucuronoside	9.92527	24.3727	20.7742	3.33807e-06	15.7775	9.75103	21.2019	21.1172	20.118	13.2951	20.166	14.2362	-0.450401	0.246539	0.631731	unchanged	0.282737	C23H22O13	541.076	4.77055	--	--	--	--	--	--	HMDB0033894	32769-02-1	Organic compounds	Phenylpropanoids and polyketides	Flavonoids	Flavonoid glycosides
[truncated: 1,402 more rows]
